# Supplementary material for: Phenol hemihydrate: redetermination of the crystal structure by neutron powder diffraction, Hirshfeld surface analysis and characterization of the thermal expansion
Source: Acta Crystallogr E Crystallogr Commun. 2020 Jun 12;76(Pt 7):1062–9. doi: 10.1107/S2056989020007719 (PMC7336780; doi:10.1107/S2056989020007719)
Supplement: Supplementary file 1 [file e-76-01062-sup1.cif]

##############################################################################
#                                                                            #
# This CIF contains the data in a paper accepted for publication in          #
# Acta Crystallographica Section E. It conforms to the requirements of       #
# Notes for Authors for Acta Crystallographica Section E, and has been       #
# peer reviewed under the auspices of the IUCr Commission on Journals.       #
#                                                                            #
# Full details of the Crystallographic Information File format               #
# are given in the paper "The Crystallographic Information File (CIF):       #
# a New Standard Archive File for Crystallography" by S. R. Hall, F. H.      #
# Allen and I. D. Brown [Acta Cryst. (1991), A47, 655-685].                  #
#                                                                            #
# The current version of the core CIF dictionary is obtainable from          #
# ftp://ftp.iucr.org/pub/cif_core.dic.                                       #
#                                                                            #
# Software is freely available for graphical display of the structure(s)     #
# in this CIF. For information consult the CIF software page                 #
# http://www.iucr.org/resources/cif/software.                                #
#                                                                            #
# This file may be used for bona fide research purposes within the           #
# scientific community so long as proper attribution is given to the journal # 
# article from which it was obtained.                                        #
#                                                                            #
##############################################################################
data_PHENOL_HEMI_280K_publ
_audit_creation_method     "from EXP file using GSAS2CIF"
_journal_data_validation_number     ?
_journal_date_recd_electronic     2020-05-18
_journal_date_accepted     2020-06-05
_journal_name_full     'Acta Crystallographica, Section E'
_journal_year     2020
_journal_volume     76
_journal_issue      7
_journal_page_first     1062
_journal_page_last     1069
_journal_paper_category     GO
_journal_paper_doi     10.1107/S2056989020007719
_journal_coeditor_code     WM5564
_publ_contact_author_name     'A. D. Fortes'
_publ_contact_author_address
;
ISIS Neutron & Muon Spallation Facility
Rutherford Appleton Laboratory
Harwell Science and Innovation Campus
Chilton
Oxfordshire
OX11 0QX
;
_publ_contact_author_email     'dominic.fortes@stfc.ac.uk'
_publ_contact_author_fax     ?
_publ_contact_author_phone     ?
_publ_section_title
;
Phenol hemihydrate: redetermination of the crystal structure by neutron powder
diffraction, Hirshfeld surface analysis and characterization of the thermal
expansion
;
_publ_section_title_footnote     .
loop_
    _publ_author_name
    _publ_author_footnote
    _publ_author_address
    'Fortes, A. Dominic' .
;
ISIS Neutron & Muon Spallation Facility
Rutherford Appleton Laboratory
Harwell Science and Innovation Campus
Chilton
Oxfordshire
OX11 0QX
England
;
_publ_section_synopsis
;
The existing crystal structure of phenol hemihydrate is shown to be incorrect
and a new model, refined from high-resolution neutron powder diffraction data,
is reported.
;
_pd_block_id     2019-12-08T14:14|PHENOL_HEMI_280K|Fortes|Overall
_pd_char_colour     'pale pink'
_refine_special_details     ?
_refine_ls_restrained_S_all     ?
_refine_ls_restrained_S_obs     ?
_refine_ls_number_constraints     ?
_refine_ls_hydrogen_treatment     ?
_refine_ls_weighting_scheme     ?
_refine_ls_weighting_details     ?
_refine_ls_extinction_method     ?
_refine_ls_extinction_coef     ?
_computing_molecular_graphics
;
DIAMOND (Putz & Brandenburg, 2006) and <i>VESTA</i> (Momma & Izumi,
2011)
;
_computing_publication_material
;
publCIF (Westrip, 2010)
;
_pd_prep_cool_rate     ?
_pd_prep_pressure     100
_pd_prep_temperature     77
_pd_proc_ls_special_details     ?
data_PHENOL_HEMI_280K_overall
loop_
    _pd_block_diffractogram_id
    2019-12-08T14:14|PHENOL_HEMI_280K_H_01|Fortes|HRPD
    2019-12-08T14:14|PHENOL_HEMI_280K_H_02|Fortes|HRPD
_refine_ls_matrix_type     full
_refine_ls_goodness_of_fit_all     1.38
_refine_ls_number_parameters     153
_refine_ls_number_restraints     0
_refine_ls_shift/su_max     0.02
_refine_ls_shift/su_mean     0.00
_computing_structure_refinement
;
GSAS (Larsen & Von Dreele, 2000)
;
_computing_molecular_graphics
;
DIAMOND (Putz & Brandenburg, 2006) and <i>VESTA</i> (Momma & Izumi,
2011)
;
_computing_publication_material
;
publCIF (Westrip, 2010)
;
loop_
    _pd_phase_block_id
    2019-12-08T14:14|PHENOL_HEMI_280K_phase1|Fortes||
_pd_proc_ls_prof_R_factor     0.0354
_pd_proc_ls_prof_wR_factor     0.0187
data_I
loop_
    _pd_block_diffractogram_id
    2019-12-08T14:14|PHENOL_HEMI_280K_H_01|Fortes|HRPD
    2019-12-08T14:14|PHENOL_HEMI_280K_H_02|Fortes|HRPD
_pd_block_id     2019-12-08T14:14|PHENOL_HEMI_280K_phase1|Fortes||
_chemical_name_systematic
;
Phenol-<i>d</i>~6~ hemideuterate
;
_chemical_name_common     'phenol hemihydrate'
_chemical_formula_moiety     '(C6 D6 O), 0.5(D2 O)'
_chemical_formula_sum     'C6 D7 O1.5'
_chemical_formula_structural     ?
_chemical_formula_iupac     'C6 D6 O, 0.5D2 O'
_chemical_formula_weight     110.16
_chemical_melting_point     289
_symmetry_cell_setting     orthorhombic
_symmetry_space_group_name_H-M     "P b c n"
_symmetry_space_group_name_Hall     '-P 2n 2ab'
loop_
    _symmetry_equiv_pos_site_id
    _symmetry_equiv_pos_as_xyz
    1 +x,+y,+z
    2 -x+1/2,+y+1/2,+z
    3 +x,-y,+z+1/2
    4 -x+1/2,-y+1/2,+z+1/2
    -1 -x,-y,-z
    -2 +x+1/2,-y+1/2,-z
    -3 -x,+y,-z+1/2
    -4 +x+1/2,+y+1/2,-z+1/2
_cell_length_a     13.21570(2)
_cell_length_b     10.89240(2)
_cell_length_c     7.902113(15)
_cell_angle_alpha     90.0
_cell_angle_beta     90.0
_cell_angle_gamma     90.0
_cell_volume     1137.515(3)
_cell_formula_units_Z     8
_cell_measurement_temperature     280
_cell_special_details     ?
_exptl_crystal_description     ?
_exptl_crystal_density_diffrn     1.28644
_exptl_crystal_density_meas     ?
_exptl_crystal_density_method     'not measured'
_exptl_crystal_F_000     440.0
_pd_char_particle_morphology     'fine powder'
loop_
    _atom_type_symbol
    _atom_type_number_in_cell
    C 48.0
    D 56.0
    O 12.0
_computing_structure_solution
;
FOX (Favre-Nicolin & \<Cern\'y, 2002, 2004)
;
_pd_phase_name     "phenol-d6 hemideuterate"
_pd_spec_shape     'cuboid'
loop_
    _atom_site_type_symbol
    _atom_site_label
    _atom_site_fract_x
    _atom_site_fract_y
    _atom_site_fract_z
    _atom_site_U_iso_or_equiv
    _atom_site_thermal_displace_type
    _atom_site_occupancy
    _atom_site_symmetry_multiplicity
    C C1 0.2611(2)   0.5384(3)   0.3681(4) 0.06249 Uani 1.0 8
    D D1 0.2246(2)   0.4652(4) 0.2981(5) 0.09617 Uani 1.0 8
    C C2 0.3664(2)   0.5482(4) 0.3650(5) 0.07906 Uani 1.0 8
    D D2 0.4099(3)   0.4827(5) 0.2967(6) 0.12157 Uani 1.0 8
    C C3 0.4154(3)   0.6429(3)   0.4484(5) 0.07808 Uani 1.0 8
    D D3 0.4947(3)   0.6522(4) 0.4493(6) 0.11566 Uani 1.0 8
    C C4 0.3580(3)   0.7277(4) 0.5342(5) 0.07491 Uani 1.0 8
    D D4 0.3925(3)   0.8022(5) 0.6060(7) 0.13499 Uani 1.0 8
    C C5 0.2519(3)   0.7205(4) 0.5382(4) 0.06855 Uani 1.0 8
    D D5 0.2059(3)   0.7837(4) 0.6052(5) 0.10795 Uani 1.0 8
    C C6 0.2043(2)   0.6255(3)   0.4538(4) 0.06001 Uani 1.0 8
    O O1 0.1012(3)   0.6199(4) 0.4663(6) 0.07452 Uani 1.0 8
    D D7 0.0767(3)   0.5638(5) 0.3808(6) 0.08765 Uani 1.0 8
    O Ow1 0.0 0.4584(7) 0.25 0.06156 Uani 1.0 4
    D Dw1 0.0326(3)   0.4065(4) 0.1647(6) 0.09388 Uani 1.0 8
loop_
    _atom_site_aniso_label
    _atom_site_aniso_U_11
    _atom_site_aniso_U_22
    _atom_site_aniso_U_33
    _atom_site_aniso_U_12
    _atom_site_aniso_U_13
    _atom_site_aniso_U_23
    C1 0.075(3)   0.047(2)   0.066(3)   -0.0009(17) -0.0008(18) -0.0091(17)
    D1 0.075(3)   0.092(3)   0.121(4) -0.004(2)   0.0041(18) -0.049(3)
    C2 0.051(3)   0.081(3)   0.105(4) 0.013(2)   0.013(2)   0.001(2)
    D2 0.079(3)   0.140(5) 0.145(4) 0.036(3)   0.008(2)   -0.046(3)
    C3 0.052(2)   0.088(3)   0.094(3)   -0.010(2)   -0.011(2)   0.001(2)
    D3 0.051(2)   0.135(4) 0.161(4) -0.003(2)   -0.005(3)   -0.005(3)
    C4 0.074(3)   0.065(3)   0.086(3)   -0.012(2)   0.008(2)   -0.023(2)
    D4 0.111(3)   0.096(4)   0.198(6) -0.025(3)   0.003(3)   -0.041(3)
    C5 0.063(3)   0.077(3)   0.066(3)   0.0008(18) 0.0201(18) -0.009(2)
    D5 0.076(2)   0.099(3)   0.149(4) -0.006(2)   0.021(3)   -0.060(2)
    C6 0.059(2)   0.059(2)   0.0615(19) -0.0039(18) 0.0016(18) 0.0018(15)
    O1 0.055(3)   0.085(4) 0.083(4) 0.002(2)   0.009(2)   -0.024(3)
    D7 0.071(3)   0.102(4) 0.090(3)   0.011(2)   -0.001(2)   -0.012(2)
    Ow1 0.067(4) 0.076(5) 0.042(4) 0.0 0.005(3)   0.0
    Dw1 0.078(2)   0.086(4) 0.118(4) 0.009(2)   0.004(2)   -0.019(2)
_geom_special_details     ?
loop_
    _geom_bond_atom_site_label_1
    _geom_bond_atom_site_label_2
    _geom_bond_site_symmetry_1
    _geom_bond_site_symmetry_2
    _geom_bond_distance
    _geom_bond_publ_flag
    C1 D1 . 1_555 1.084(4) n
    C1 C2 . 1_555 1.396(4) n
    C1 C6 . 1_555 1.387(4) n
    D1 C1 . 1_555 1.084(4) n
    C2 C1 . 1_555 1.396(4) n
    C2 D2 . 1_555 1.063(4) n
    C2 C3 . 1_555 1.385(5) n
    D2 C2 . 1_555 1.063(4) n
    C3 C2 . 1_555 1.385(5) n
    C3 D3 . 1_555 1.053(3) n
    C3 C4 . 1_555 1.374(4) n
    D3 C3 . 1_555 1.053(3) n
    D3 C4 . 1_555 2.096(5) n
    C4 C3 . 1_555 1.374(4) n
    C4 D3 . 1_555 2.096(5) n
    C4 D4 . 1_555 1.091(4) n
    C4 C5 . 1_555 1.405(4) n
    D4 C4 . 1_555 1.091(4) n
    C5 C4 . 1_555 1.405(4) n
    C5 D5 . 1_555 1.060(4) n
    C5 C6 . 1_555 1.382(4) n
    D5 C5 . 1_555 1.060(4) n
    D5 C6 . 1_555 2.098(5) n
    C6 C1 . 1_555 1.387(4) n
    C6 C5 . 1_555 1.382(4) n
    C6 D5 . 1_555 2.098(5) n
    C6 O1 . 1_555 1.368(5) n
    C6 D7 . 1_555 1.905(5) n
    O1 C6 . 1_555 1.368(5) n
    O1 D7 . 1_555 0.967(4) n
    O1 Dw1 . 3_565 1.833(6) n
    D7 C6 . 1_555 1.905(5) n
    D7 O1 . 1_555 0.967(4) n
    D7 Ow1 . 1_555 1.847(7) n
    Ow1 D7 . 1_555 1.847(7) n
    Ow1 D7 . -3_555 1.847(7) n
    Ow1 Dw1 . 1_555 0.980(4) n
    Ow1 Dw1 . -3_555 0.980(4) n
    Dw1 O1 . 3_564 1.833(6) n
    Dw1 Ow1 . 1_555 0.980(4) n
    Dw1 Dw1 . -3_555 1.600(8) n
loop_
    _geom_angle_atom_site_label_1
    _geom_angle_atom_site_label_2
    _geom_angle_atom_site_label_3
    _geom_angle_site_symmetry_1
    _geom_angle_site_symmetry_2
    _geom_angle_site_symmetry_3
    _geom_angle
    _geom_angle_publ_flag
    D1 C1 C2 1_555 . 1_555 119.4(4) n
    D1 C1 C6 1_555 . 1_555 120.8(4) n
    C2 C1 C6 1_555 . 1_555 119.7(4) n
    C1 C2 D2 1_555 . 1_555 119.7(5) n
    C1 C2 C3 1_555 . 1_555 121.0(4) n
    D2 C2 C3 1_555 . 1_555 119.3(4) n
    C2 C3 D3 1_555 . 1_555 122.7(5) n
    C2 C3 C4 1_555 . 1_555 118.5(4) n
    D3 C3 C4 1_555 . 1_555 118.8(5) n
    C3 C4 D4 1_555 . 1_555 121.7(5) n
    C3 C4 C5 1_555 . 1_555 121.7(4) n
    D4 C4 C5 1_555 . 1_555 116.6(4) n
    C4 C5 D5 1_555 . 1_555 123.2(4) n
    C4 C5 C6 1_555 . 1_555 119.0(4) n
    D5 C5 C6 1_555 . 1_555 117.8(4) n
    C1 C6 C5 1_555 . 1_555 120.1(3) n
    C1 C6 O1 1_555 . 1_555 123.0(4) n
    C5 C6 O1 1_555 . 1_555 116.9(4) n
    C6 O1 D7 1_555 . 1_555 108.2(5) n
    Dw1 Ow1 Dw1 1_555 . -3_555 109.4(10) n
loop_
    _geom_hbond_atom_site_label_D
    _geom_hbond_atom_site_label_H
    _geom_hbond_atom_site_label_A
    _geom_hbond_site_symmetry_H
    _geom_hbond_site_symmetry_A
    _geom_hbond_distance_DH
    _geom_hbond_distance_HA
    _geom_hbond_distance_DA
    _geom_hbond_angle_DHA
    _geom_hbond_publ_flag
    O1 D7 Ow . . 0.967(7) 1.847(7) 2.793(7) 165.3(5) y
    Ow Dw O1 -3_555 -1_566 0.980(6) 1.833(6) 2.746(5) 153.7(5) y
    C1 D1 Cg . 3_564 1.084(5) 3.152 3.844 122.5 y
    C2 D2 Cg . 3_564 1.063(6) 3.290 3.897 117.6 y
    C5 D5 Cg . 4_565 1.060(6) 2.886 3.719 135.7 y
data_PHENOL_HEMI_280K_p_01
_pd_block_id     2019-12-08T14:14|PHENOL_HEMI_280K_H_01|Fortes|HRPD
_exptl_absorpt_process_details
;   GSAS Absorption/surface roughness correction: function number 1
 Linear absorption correction
Term =     0.15112
Correction is refined.
;
_exptl_absorpt_correction_T_min     0.30491
_exptl_absorpt_correction_T_max     0.52402
_exptl_special_details     ?
_diffrn_ambient_temperature     280
_diffrn_radiation_type     neutron
_diffrn_radiation_wavelength     '0.5-8.2'
_diffrn_radiation_source     'ISIS neutron spallation source'
_diffrn_measurement_device_type
                           'HRPD, High Resolution Neutron Powder Diffractometer'
_pd_instr_dist_src/spec     95000
_pd_instr_dist_spec/detc     965
_pd_instr_location
;
High Resolution Powder Diffractometer, ISIS neutron spallation source,
 Rutherford Appleton Laboratory, Oxfordshire, U.K.
;
_diffrn_radiation_probe     neutron
loop_
    _refln_index_h
    _refln_index_k
    _refln_index_l
    _refln_observed_status
    _refln_F_squared_meas
    _refln_F_squared_calc
    _refln_phase_calc
    _refln_d_spacing
    _gsas_i100_meas
    0 0 2 o 178.632 179.445 0.00 3.95106 25.61
    1 0 2 o 70.519 66.644 0.00 3.78550 17.91
    2 2 1 o 7.965 5.626 0.00 3.71056 3.82
    3 1 1 o 15.062 10.657 180.00 3.62802 6.77
    1 1 2 o 3.916 3.211 0.00 3.57572 1.69
    1 3 0 o 2.140 0.729 180.00 3.50108 0.43
    2 0 2 o 18.581 18.173 180.00 3.39109 3.42
    4 0 0 o 19.731 12.123 0.00 3.30393 1.68
    2 1 2 o 15.831 14.835 0.00 3.23781 5.07
    1 3 1 o 30.736 29.673 180.00 3.20097 9.51
    0 2 2 o 405.206 416.729 180.00 3.19810 62.53
    3 2 1 o 55.161 49.462 0.00 3.14256 16.14
    1 2 2 o 353.400 377.202 0.00 3.10838 100.00
    2 3 1 o 75.672 65.754 180.00 2.95174 18.25
    3 0 2 o 17.542 16.302 0.00 2.94133 2.09
    4 1 1 o 23.932 18.974 0.00 2.93544 5.67
    2 2 2 o 12.639 13.867 0.00 2.87867 2.82
    3 1 2 o 47.406 46.529 0.00 2.83962 10.13
    4 2 0 o 4.462 5.243 0.00 2.82477 0.47
    3 3 0 o 66.302 63.586 180.00 2.80180 6.79
    0 4 0 o 27.095 15.158 0.00 2.72310 1.27
    4 2 1 o 33.462 30.864 0.00 2.65993 5.81
    3 3 1 o 3.341 4.661 180.00 2.64072 0.57
    1 3 2 o 23.174 25.183 180.00 2.62035 3.83
    3 2 2 o 1.509 1.453 180.00 2.58801 0.24
    0 4 1 o 17.905 13.693 0.00 2.57452 1.40
    5 1 0 o 44.343 43.416 180.00 2.56860 3.44
    4 0 2 o 16.196 14.935 180.00 2.53455 1.20
    1 4 1 o 14.486 12.854 0.00 2.52702 2.13
    2 4 0 o 184.401 177.047 180.00 2.51769 13.41
    1 1 3 o 2.159 1.798 0.00 2.51351 0.31
    2 3 2 o 5.091 4.008 0.00 2.47828 0.70
    4 1 2 o 9.447 9.293 0.00 2.46860 1.29
    5 1 1 o 56.977 56.333 180.00 2.44279 7.51
    2 4 1 o 15.406 14.554 0.00 2.39888 1.91
    2 1 3 o 4.499 4.087 0.00 2.38731 0.55
    0 2 3 o 320.063 328.225 180.00 2.37126 19.14
    4 3 1 o 18.135 17.304 180.00 2.33456 2.06
    1 2 3 o 25.911 24.855 0.00 2.33399 2.94
    4 2 2 o 11.249 9.372 180.00 2.29790 1.21
    3 3 2 o 9.422 9.943 180.00 2.28548 1.00
    5 2 1 o 33.730 34.029 0.00 2.27703 3.53
    0 4 2 o 91.230 96.733 180.00 2.24216 4.53
    2 2 3 o 6.982 5.905 180.00 2.23190 0.68
    3 4 1 o 18.759 16.902 0.00 2.22276 1.81
    3 1 3 o 16.446 17.876 180.00 2.21355 1.57
    1 4 2 o 12.804 13.796 180.00 2.21057 1.21
    6 0 0 o 210.553 218.479 180.00 2.20262 4.93
    5 0 2 o 14.896 15.011 0.00 2.19689 0.69
_pd_meas_2theta_fixed     168.329
_pd_meas_number_of_points     2033
_pd_meas_scan_method     tof
_pd_meas_special_details
;
Data were collected in the instrument's 30-130ms and 100-200ms time-of-flight
 windows, corresponding to neutrons with wavelengths of 0.4 - 4.5 \%A and 4.1 -
 8.2 \%A, respectively. Data from the highest resolution backscattering
 detectors (2-theta = 168.33 deg.) were used.
;
_reflns_number_total     49
loop_
    _atom_type_symbol
    _atom_type_scat_length_neutron
    _atom_type_scat_source
    C 0.6646 International_Tables_Vol_C
    D 0.6671 International_Tables_Vol_C
    O 0.5803 International_Tables_Vol_C
_computing_data_collection     'HRPD DAE3, IBEX (Akeroyd et al., 2018)'
_computing_data_reduction
;
<i>Mantid</i> (Arnold <i>et al</i>., 2014: Mantid, 2013)
;
_pd_calibration_special_details
;
Diffractometer constants DIFA, DIFC and Zero are determined using a NIST silicon
 standard: instrumental peak profile coefficients are refined from a
ceria line-shape standard.
;
loop_
    _pd_phase_id
    _pd_phase_block_id
    _pd_phase_mass_%
    1 2019-12-08T14:14|PHENOL_HEMI_280K_phase1|Fortes|| ?
loop_
    _pd_meas_time_of_flight
    _pd_proc_d_spacing
    _pd_meas_intensity_total
    _pd_proc_ls_weight
    _pd_proc_intensity_bkg_calc
    _pd_calc_intensity_total
    104572. 2.16608 2.32(16) 37.7 2.444 2.459
    104604. 2.16673 2.61(17) 33.89 2.445 2.459
    104635. 2.16738 2.70(17) 33.06 2.447 2.459
    104666. 2.16803 2.55(17) 35.8 2.448 2.460
    104698. 2.16868 2.70(17) 34.06 2.450 2.460
    104729. 2.16933 2.49(16) 39.1 2.451 2.461
    104761. 2.16998 2.54(16) 38.1 2.453 2.462
    104792. 2.17064 2.73(16) 37.5 2.454 2.463
    104823. 2.17129 2.54(16) 39.5 2.456 2.464
    104855. 2.17194 2.77(17) 36.0 2.457 2.462
    104886. 2.17259 2.47(16) 41.6 2.459 2.464
    104918. 2.17324 2.84(17) 35.6 2.460 2.465
    104949. 2.17389 2.52(15) 45.4 2.462 2.466
    104981. 2.17455 2.50(15) 44.6 2.463 2.468
    105012. 2.17520 2.51(15) 43.3 2.465 2.469
    105044. 2.17585 2.56(15) 45.2 2.466 2.467
    105075. 2.17650 2.68(15) 42.2 2.468 2.468
    105107. 2.17716 2.60(15) 43.3 2.469 2.470
    105138. 2.17781 2.62(15) 43.8 2.471 2.471
    105170. 2.17846 2.59(15) 46.6 2.472 2.473
    105201. 2.17912 2.88(16) 40.6 2.473 2.474
    105233. 2.17977 2.68(15) 46.1 2.475 2.479
    105265. 2.18043 2.82(16) 41.5 2.476 2.480
    105296. 2.18108 2.54(14) 49.1 2.478 2.482
    105328. 2.18173 2.69(15) 47.3 2.479 2.484
    105359. 2.18239 2.36(13) 54.9 2.481 2.485
    105391. 2.18304 2.46(14) 52.3 2.482 2.487
    105423. 2.18370 2.45(14) 53.9 2.483 2.489
    105454. 2.18435 2.49(14) 53.9 2.485 2.491
    105486. 2.18501 2.66(14) 50.8 2.486 2.493
    105517. 2.18567 2.34(13) 57.5 2.488 2.495
    105549. 2.18632 2.65(14) 50.3 2.489 2.497
    105581. 2.18698 2.54(14) 51.3 2.490 2.499
    105612. 2.18763 2.48(13) 55.3 2.492 2.502
    105644. 2.18829 2.38(13) 57.7 2.493 2.504
    105676. 2.18895 2.54(14) 53.9 2.495 2.507
    105708. 2.18960 2.65(14) 53.5 2.496 2.510
    105739. 2.19026 2.31(13) 62.0 2.497 2.514
    105771. 2.19092 2.43(13) 59.8 2.499 2.517
    105803. 2.19157 2.49(13) 58.9 2.500 2.521
    105834. 2.19223 2.54(13) 57.4 2.501 2.526
    105866. 2.19289 2.56(13) 58.1 2.503 2.533
    105898. 2.19355 2.41(13) 60.7 2.504 2.542
    105930. 2.19421 2.48(13) 61.6 2.506 2.560
    105961. 2.19486 2.57(13) 58.8 2.507 2.624
    105993. 2.19552 2.63(13) 57.0 2.508 2.825
    106025. 2.19618 3.06(14) 51.4 2.510 3.200
    106057. 2.19684 3.36(15) 46.6 2.511 3.493
    106089. 2.19750 3.12(14) 51.3 2.512 3.410
    106121. 2.19816 3.04(14) 50.8 2.514 3.121
    106152. 2.19882 2.74(13) 56.4 2.515 2.893
    106184. 2.19948 2.53(12) 64.7 2.516 2.801
    106216. 2.20014 2.62(12) 65.3 2.518 2.895
    106248. 2.20080 3.16(14) 53.6 2.519 3.527
    106280. 2.20146 4.92(17) 33.99 2.520 5.386
    106312. 2.20212 8.2(2)   19.39 2.522 8.194
    106344. 2.20278
                   10.0(3)   15.20 2.523 9.477
    106375. 2.20344 7.7(2)   20.88 2.524 8.029
    106407. 2.20410 5.48(18) 29.90 2.525 5.765
    106439. 2.20476 3.85(15) 43.3 2.527 4.175
    106471. 2.20543 3.56(15) 45.4 2.528 3.352
    106503. 2.20609 3.04(14) 52.9 2.529 2.967
    106535. 2.20675 2.75(13) 60.4 2.531 2.791
    106567. 2.20741 2.70(13) 63.7 2.532 2.716
    106599. 2.20807 2.73(13) 63.7 2.533 2.714
    106631. 2.20874 2.63(12) 71.7 2.534 2.860
    106663. 2.20940 3.16(13) 58.9 2.536 3.326
    106695. 2.21006 3.88(15) 46.5 2.537 4.045
    106727. 2.21073 4.29(16) 40.5 2.538 4.403
    106759. 2.21139 4.15(15) 41.9 2.540 4.146
    106791. 2.21205 4.18(15) 43.4 2.541 3.957
    106823. 2.21272 4.29(15) 42.8 2.542 4.381
    106855. 2.21338 4.60(16) 36.8 2.543 4.973
    106887. 2.21404 4.67(16) 38.9 2.545 4.814
    106919. 2.21471 3.75(15) 47.5 2.546 4.058
    106951. 2.21537 3.60(14) 50.0 2.547 3.368
    106983. 2.21604 2.77(12) 70.3 2.548 2.968
    107016. 2.21670 2.76(12) 65.8 2.550 2.774
    107048. 2.21737 2.65(12) 69.6 2.551 2.685
    107080. 2.21803 2.57(12) 75.0 2.552 2.645
    107112. 2.21870 2.50(11) 76.2 2.553 2.629
    107144. 2.21936 2.81(13) 62.1 2.554 2.632
    107176. 2.22003 2.83(12) 69.0 2.556 2.657
    107208. 2.22070 2.99(12) 69.4 2.557 2.785
    107240. 2.22136 3.41(13) 59.0 2.558 3.223
    107273. 2.22203 3.98(15) 47.3 2.559 4.066
    107305. 2.22270 4.59(15) 42.1 2.561 4.743
    107337. 2.22336 4.52(15) 42.5 2.562 4.543
    107369. 2.22403 3.83(14) 53.4 2.563 3.834
    107401. 2.22470 3.51(13) 56.2 2.564 3.236
    107434. 2.22536 3.21(13) 59.5 2.565 2.900
    107466. 2.22603 2.75(12) 72.2 2.567 2.742
    107498. 2.22670 2.79(12) 72.1 2.568 2.669
    107530. 2.22737 2.63(11) 77.3 2.569 2.636
    107563. 2.22804 2.64(11) 75.8 2.570 2.622
    107595. 2.22871 2.80(12) 72.9 2.571 2.619
    107627. 2.22937 2.78(12) 75.1 2.572 2.633
    107659. 2.23004 2.58(11) 80.9 2.574 2.703
    107692. 2.23071 3.15(12) 67.7 2.575 2.909
    107724. 2.23138 3.34(13) 62.7 2.576 3.224
    107756. 2.23205 3.61(13) 56.9 2.577 3.376
    107789. 2.23272 3.21(12) 64.8 2.578 3.221
    107821. 2.23339 3.06(12) 70.5 2.579 2.968
    107853. 2.23406 2.67(11) 85.2 2.581 2.791
    107886. 2.23473 2.70(11) 81.4 2.582 2.701
    107918. 2.23540 2.69(11) 77.3 2.583 2.663
    107951. 2.23607 2.62(11) 80.9 2.584 2.649
    107983. 2.23674 2.71(11) 76.5 2.585 2.649
    108015. 2.23741 2.63(11) 83.2 2.586 2.658
    108048. 2.23809 2.73(11) 80.8 2.587 2.675
    108080. 2.23876 2.79(11) 79.5 2.589 2.709
    108113. 2.23943 2.88(11) 79.1 2.590 2.806
    108145. 2.24010 3.22(12) 73.8 2.591 3.215
    108177. 2.24077 4.26(14) 53.6 2.592 4.557
    108210. 2.24145 6.72(17) 32.96 2.593 7.056
    108242. 2.24212 9.0(2)   23.17 2.594 8.952
    108275. 2.24279 8.13(19) 26.90 2.595 8.260
    108307. 2.24346 5.82(16) 39.9 2.596 6.166
    108340. 2.24414 4.26(13) 55.4 2.597 4.444
    108372. 2.24481 3.34(12) 68.6 2.599 3.498
    108405. 2.24548 3.01(11) 76.3 2.600 3.047
    108437. 2.24616 2.72(11) 83.6 2.601 2.838
    108470. 2.24683 2.70(11) 84.0 2.602 2.739
    108502. 2.24751 2.84(11) 76.7 2.603 2.690
    108535. 2.24818 2.79(11) 81.2 2.604 2.664
    108567. 2.24886 2.60(10) 92.7 2.605 2.649
    108600. 2.24953 2.46(10) 99.3 2.606 2.641
    108633. 2.25020 2.52(10) 95.6 2.607 2.635
    108665. 2.25088 2.44(10) 100.0 2.608 2.632
    108698. 2.25156 2.47(10) 98.0 2.609 2.629
    108730. 2.25223 2.60(11) 89.1 2.610 2.627
    108763. 2.25291 2.86(11) 80.8 2.611 2.626
    108796. 2.25358 2.40(10) 103.2 2.613 2.626
    108828. 2.25426 2.52(10) 99.4 2.614 2.627
    108861. 2.25494 2.84(11) 84.4 2.615 2.627
    108894. 2.25561 2.61(10) 93.2 2.616 2.627
    108926. 2.25629 2.74(11) 84.0 2.617 2.627
    108959. 2.25697 2.59(10) 98.3 2.618 2.628
    108992. 2.25764 2.50(10) 103.8 2.619 2.629
    109024. 2.25832 2.76(11) 90.6 2.620 2.629
    109057. 2.25900 2.68(10) 93.2 2.621 2.630
    109090. 2.25968 2.73(11) 89.3 2.622 2.631
    109123. 2.26035 2.54(10) 101.8 2.623 2.632
    109155. 2.26103 2.56(10) 101.4 2.624 2.633
    109188. 2.26171 2.58(10) 100.2 2.625 2.634
    109221. 2.26239 2.82(11) 87.8 2.626 2.636
    109254. 2.26307 2.63(10) 101.3 2.627 2.637
    109286. 2.26375 2.52(10) 101.3 2.628 2.638
    109319. 2.26443 2.63(10) 96.6 2.629 2.640
    109352. 2.26511 2.63(10) 95.2 2.630 2.638
    109385. 2.26579 2.52(10) 97.7 2.631 2.640
    109417. 2.26647 2.63(10) 99.8 2.632 2.643
    109450. 2.26715 2.74(10) 93.1 2.633 2.645
    109483. 2.26783 2.70(10) 94.7 2.634 2.648
    109516. 2.26851 2.74(10) 93.0 2.635 2.651
    109549. 2.26919 2.66(10) 96.6 2.636 2.654
    109582. 2.26987 2.55(10) 102.1 2.637 2.659
    109615. 2.27055 2.61(10) 102.2 2.638 2.664
    109647. 2.27123 2.61(10) 100.3 2.639 2.671
    109680. 2.27191 2.75(10) 96.0 2.640 2.680
    109713. 2.27259 2.69(10) 96.4 2.641 2.693
    109746. 2.27328 2.83(11) 89.6 2.642 2.714
    109779. 2.27396 2.79(10) 97.5 2.643 2.756
    109812. 2.27464 2.96(10) 92.7 2.644 2.916
    109845. 2.27532 3.34(11) 84.8 2.645 3.532
    109878. 2.27600 4.87(13) 55.7 2.646 5.039
    109911. 2.27669 6.84(16) 37.9 2.647 6.874
    109944. 2.27737 7.78(18) 31.43 2.648 7.239
    109977. 2.27805 6.13(15) 42.9 2.648 5.957
    110010. 2.27874 4.42(13) 61.9 2.649 4.478
    110043. 2.27942 3.39(11) 79.1 2.650 3.551
    110076. 2.28011 2.94(10) 94.6 2.651 3.096
    110109. 2.28079 2.63(10) 107.0 2.652 2.888
    110142. 2.28147 2.73(10) 101.3 2.653 2.795
    110175. 2.28216 2.76(10) 97.4 2.654 2.757
    110208. 2.28284 2.91(10) 93.4 2.655 2.761
    110241. 2.28353 2.91(10) 95.4 2.656 2.867
    110274. 2.28421 3.06(11) 90.7 2.657 3.209
    110307. 2.28490 3.79(12) 71.5 2.658 3.763
    110340. 2.28558 4.15(13) 62.4 2.659 4.064
    110373. 2.28627 3.76(12) 73.6 2.660 3.807
    110407. 2.28696 3.30(11) 85.5 2.660 3.347
    110440. 2.28764 2.94(10) 91.5 2.661 3.012
    110473. 2.28833 2.78(10) 101.8 2.662 2.837
    110506. 2.28902 2.69(10) 100.8 2.663 2.757
    110539. 2.28970 2.75(10) 102.9 2.664 2.720
    110572. 2.29039 2.40(9) 120.9 2.665 2.703
    110605. 2.29108 2.80(10) 98.4 2.666 2.695
    110639. 2.29176 2.80(10) 99.8 2.667 2.692
    110672. 2.29245 2.55(9) 114.6 2.668 2.691
    110705. 2.29314 2.69(10) 108.6 2.668 2.693
    110738. 2.29383 2.71(10) 101.5 2.669 2.696
    110771. 2.29452 2.56(10) 108.2 2.670 2.704
    110805. 2.29520 2.77(10) 100.0 2.671 2.729
    110838. 2.29589 3.04(10) 93.6 2.672 2.833
    110871. 2.29658 3.21(11) 90.0 2.673 3.151
    110904. 2.29727 3.66(12) 74.5 2.674 3.681
    110938. 2.29796 3.98(12) 64.9 2.675 4.002
    110971. 2.29865 3.72(12) 73.4 2.675 3.785
    111004. 2.29934 3.49(11) 81.6 2.676 3.343
    111038. 2.30003 2.98(10) 99.4 2.677 3.013
    111071. 2.30072 3.00(10) 93.0 2.678 2.840
    111104. 2.30141 2.70(10) 108.8 2.679 2.760
    111138. 2.30210 2.79(10) 101.7 2.680 2.724
    111171. 2.30279 2.82(10) 104.1 2.680 2.707
    111204. 2.30348 2.82(10) 100.1 2.681 2.698
    111238. 2.30417 2.77(10) 103.1 2.682 2.694
    111271. 2.30486 2.63(9) 112.6 2.683 2.692
    111304. 2.30556 2.64(10) 107.0 2.684 2.691
    111338. 2.30625 2.77(10) 102.5 2.685 2.691
    111371. 2.30694 2.84(10) 102.3 2.685 2.691
    111405. 2.30763 2.67(10) 108.5 2.686 2.691
    111438. 2.30832 2.66(10) 105.0 2.687 2.690
    111471. 2.30902 2.77(10) 105.0 2.688 2.691
    111505. 2.30971 2.95(10) 98.4 2.689 2.691
    111538. 2.31040 2.70(9) 112.6 2.689 2.692
    111572. 2.31110 2.80(10) 102.3 2.690 2.695
    111605. 2.31179 2.61(9) 112.0 2.691 2.696
    111639. 2.31248 2.78(10) 105.0 2.692 2.697
    111672. 2.31318 2.77(10) 102.8 2.693 2.698
    111706. 2.31387 2.77(10) 104.0 2.693 2.698
    111739. 2.31457 2.78(10) 100.8 2.694 2.699
    111773. 2.31526 2.77(10) 104.9 2.695 2.700
    111806. 2.31596 2.78(10) 103.8 2.696 2.701
    111840. 2.31665 2.71(10) 107.5 2.697 2.702
    111873. 2.31735 2.73(9) 111.1 2.697 2.704
    111907. 2.31804 2.83(10) 103.8 2.698 2.705
    111940. 2.31874 2.62(9) 114.4 2.699 2.706
    111974. 2.31943 2.77(10) 106.3 2.700 2.707
    112008. 2.32013 2.65(10) 106.7 2.700 2.709
    112041. 2.32082 2.81(10) 107.6 2.701 2.710
    112075. 2.32152 2.64(9) 113.0 2.702 2.712
    112108. 2.32222 2.73(10) 108.3 2.703 2.713
    112142. 2.32291 2.69(9) 112.7 2.703 2.715
    112176. 2.32361 2.66(10) 110.0 2.704 2.717
    112209. 2.32431 2.77(10) 108.1 2.705 2.720
    112243. 2.32501 2.71(10) 110.8 2.706 2.723
    112277. 2.32570 2.84(10) 102.4 2.706 2.727
    112310. 2.32640 2.69(9) 110.8 2.707 2.731
    112344. 2.32710 2.92(10) 99.0 2.708 2.737
    112378. 2.32780 2.69(10) 109.6 2.709 2.744
    112412. 2.32850 2.73(10) 109.6 2.709 2.753
    112445. 2.32919 2.71(10) 108.7 2.710 2.766
    112479. 2.32989 2.81(10) 101.8 2.711 2.785
    112513. 2.33059 2.87(10) 103.2 2.711 2.818
    112547. 2.33129 3.19(10) 92.2 2.712 2.914
    112580. 2.33199 3.27(10) 99.3 2.713 3.298
    112614. 2.33269 4.36(12) 73.2 2.714 4.499
    112648. 2.33339 6.46(15) 46.0 2.714 6.707
    112682. 2.33409 8.26(17) 33.87 2.715 8.525
    112715. 2.33479 8.02(17) 36.1 2.716 8.207
    112749. 2.33549 6.17(14) 49.1 2.716 6.381
    112783. 2.33619 4.58(12) 68.1 2.717 4.668
    112817. 2.33689 3.61(11) 83.1 2.718 3.660
    112851. 2.33759 3.23(11) 88.7 2.719 3.176
    112885. 2.33830 3.08(10) 99.0 2.719 2.956
    112918. 2.33900 2.81(10) 104.3 2.720 2.854
    112952. 2.33970 2.80(10) 109.0 2.721 2.804
    112986. 2.34040 2.88(10) 105.3 2.721 2.778
    113020. 2.34110 2.89(10) 107.4 2.722 2.764
    113054. 2.34181 2.75(9) 111.6 2.723 2.755
    113088. 2.34251 2.89(10) 105.3 2.723 2.750
    113122. 2.34321 2.93(10) 101.1 2.724 2.746
    113156. 2.34391 2.89(10) 102.3 2.725 2.743
    113190. 2.34462 3.07(10) 92.9 2.725 2.741
    113224. 2.34532 2.99(10) 103.8 2.726 2.740
    113258. 2.34603 2.80(10) 109.8 2.727 2.739
    113292. 2.34673 2.70(9) 115.7 2.727 2.749
    113326. 2.34743 2.72(9) 113.0 2.728 2.749
    113360. 2.34814 2.74(9) 111.3 2.729 2.749
    113394. 2.34884 2.78(10) 106.5 2.729 2.750
    113428. 2.34955 2.88(10) 110.1 2.730 2.751
    113462. 2.35025 2.71(9) 115.5 2.731 2.752
    113496. 2.35096 2.84(10) 110.1 2.731 2.753
    113530. 2.35166 2.74(10) 109.0 2.732 2.754
    113564. 2.35237 2.83(10) 109.2 2.732 2.755
    113598. 2.35307 2.79(9) 113.2 2.733 2.757
    113632. 2.35378 2.74(9) 114.8 2.734 2.759
    113666. 2.35449 2.74(9) 113.3 2.734 2.761
    113700. 2.35519 2.72(9) 112.6 2.735 2.763
    113734. 2.35590 2.78(9) 111.9 2.736 2.766
    113768. 2.35661 2.81(10) 110.0 2.736 2.769
    113803. 2.35731 2.70(9) 112.5 2.737 2.773
    113837. 2.35802 2.73(10) 108.8 2.737 2.775
    113871. 2.35873 2.61(9) 121.8 2.738 2.778
    113905. 2.35944 2.88(10) 104.0 2.739 2.784
    113939. 2.36014 2.86(10) 100.7 2.739 2.790
    113973. 2.36085 2.69(9) 117.4 2.740 2.798
    114008. 2.36156 2.70(10) 110.7 2.741 2.807
    114042. 2.36227 2.83(10) 106.5 2.741 2.818
    114076. 2.36298 2.84(10) 107.3 2.742 2.832
    114110. 2.36369 2.83(10) 106.5 2.742 2.849
    114144. 2.36440 2.91(10) 109.7 2.743 2.872
    114179. 2.36511 2.88(10) 103.2 2.743 2.902
    114213. 2.36582 2.83(10) 110.0 2.744 2.944
    114247. 2.36653 2.82(9) 111.2 2.745 3.004
    114281. 2.36724 3.07(10) 101.4 2.745 3.097
    114316. 2.36795 3.55(11) 87.2 2.746 3.289
    114350. 2.36866 4.43(12) 73.0 2.746 3.981
    114384. 2.36937 7.54(15) 44.4 2.747 6.756
    114419. 2.37008 13.7(2)   23.04 2.748 14.077
    114453. 2.37079 23.3(3)   12.11 2.748 24.110
    114487. 2.37150 27.3(3)   9.98 2.749 27.582
    114522. 2.37221 21.2(3)   13.16 2.749 21.493
    114556. 2.37292 13.0(2)   23.16 2.750 13.282
    114590. 2.37364 7.44(15) 41.9 2.750 7.853
    114625. 2.37435 4.91(13) 63.8 2.751 5.172
    114659. 2.37506 3.78(11) 83.8 2.751 3.963
    114694. 2.37577 3.05(10) 103.5 2.752 3.413
    114728. 2.37649 2.98(10) 102.8 2.753 3.152
    114762. 2.37720 2.91(10) 106.0 2.753 3.019
    114797. 2.37791 2.99(10) 101.0 2.754 2.947
    114831. 2.37863 2.71(10) 110.2 2.754 2.903
    114866. 2.37934 2.80(10) 104.4 2.755 2.875
    114900. 2.38005 2.81(10) 104.7 2.755 2.856
    114935. 2.38077 2.89(10) 103.7 2.756 2.842
    114969. 2.38148 2.99(10) 98.2 2.756 2.832
    115004. 2.38220 2.83(10) 103.6 2.757 2.825
    115038. 2.38291 2.78(10) 105.1 2.757 2.820
    115073. 2.38363 2.95(10) 101.0 2.758 2.818
    115107. 2.38434 2.87(10) 106.5 2.758 2.822
    115142. 2.38506 2.84(10) 104.2 2.759 2.856
    115176. 2.38577 3.04(10) 100.8 2.760 2.977
    115211. 2.38649 3.21(10) 96.3 2.760 3.216
    115245. 2.38721 3.43(11) 87.4 2.761 3.414
    115280. 2.38792 3.42(11) 82.8 2.761 3.360
    115314. 2.38864 3.19(11) 90.4 2.762 3.152
    115349. 2.38935 3.09(10) 98.2 2.762 2.974
    115384. 2.39007 2.85(10) 105.8 2.763 2.876
    115418. 2.39079 2.80(10) 106.6 2.763 2.832
    115453. 2.39151 2.82(10) 106.6 2.764 2.813
    115488. 2.39222 2.82(10) 103.0 2.764 2.805
    115522. 2.39294 2.84(10) 102.6 2.765 2.803
    115557. 2.39366 2.84(10) 105.1 2.765 2.804
    115592. 2.39438 2.82(10) 104.9 2.766 2.809
    115626. 2.39510 2.73(9) 113.8 2.766 2.807
    115661. 2.39581 2.82(10) 108.5 2.766 2.834
    115696. 2.39653 3.12(10) 97.4 2.767 2.949
    115730. 2.39725 3.48(11) 87.9 2.767 3.351
    115765. 2.39797 4.33(12) 68.0 2.768 4.185
    115800. 2.39869 5.13(14) 54.4 2.768 4.969
    115834. 2.39941 4.76(13) 60.5 2.769 4.881
    115869. 2.40013 4.01(12) 73.4 2.769 4.156
    115904. 2.40085 3.58(11) 81.2 2.770 3.488
    115939. 2.40157 3.19(10) 92.8 2.770 3.109
    115974. 2.40229 2.84(10) 110.4 2.771 2.934
    116008. 2.40301 2.80(10) 106.7 2.771 2.855
    116043. 2.40373 2.80(10) 103.1 2.772 2.820
    116078. 2.40446 2.79(10) 105.0 2.772 2.803
    116113. 2.40518 2.78(10) 104.9 2.773 2.794
    116148. 2.40590 2.88(10) 96.4 2.773 2.789
    116182. 2.40662 2.74(10) 105.1 2.773 2.786
    116217. 2.40734 2.93(10) 95.5 2.774 2.784
    116252. 2.40807 2.79(10) 107.7 2.774 2.783
    116287. 2.40879 2.82(10) 103.1 2.775 2.782
    116322. 2.40951 2.74(9) 110.8 2.775 2.782
    116357. 2.41023 2.75(10) 105.4 2.776 2.781
    116392. 2.41096 2.81(10) 101.8 2.776 2.781
    116427. 2.41168 2.76(10) 103.4 2.777 2.781
    116462. 2.41240 2.92(10) 91.5 2.777 2.781
    116497. 2.41313 2.82(10) 100.1 2.777 2.781
    116531. 2.41385 2.78(10) 101.0 2.778 2.781
    116566. 2.41458 2.67(10) 110.4 2.778 2.781
    116601. 2.41530 2.58(9) 116.1 2.779 2.781
    116636. 2.41603 2.86(10) 98.7 2.779 2.781
    116671. 2.41675 2.82(10) 98.8 2.780 2.782
    116706. 2.41748 2.88(10) 98.5 2.780 2.782
    116741. 2.41820 2.91(10) 95.9 2.780 2.786
    116776. 2.41893 2.74(10) 101.3 2.781 2.787
    116811. 2.41965 2.72(10) 107.5 2.781 2.787
    116846. 2.42038 2.82(10) 101.5 2.782 2.788
    116882. 2.42110 2.84(10) 98.8 2.782 2.789
    116917. 2.42183 2.84(10) 100.8 2.782 2.789
    116952. 2.42256 2.62(10) 110.1 2.783 2.790
    116987. 2.42328 2.74(10) 104.9 2.783 2.790
    117022. 2.42401 2.70(10) 107.0 2.784 2.791
    117057. 2.42474 2.81(10) 100.9 2.784 2.792
    117092. 2.42547 2.84(10) 100.1 2.784 2.793
    117127. 2.42619 2.71(10) 103.6 2.785 2.794
    117162. 2.42692 2.74(10) 104.8 2.785 2.795
    117197. 2.42765 2.78(10) 102.9 2.785 2.796
    117233. 2.42838 2.78(10) 100.8 2.786 2.798
    117268. 2.42911 2.70(10) 103.7 2.786 2.799
    117303. 2.42984 2.71(10) 96.0 2.787 2.801
    117338. 2.43057 2.92(10) 93.7 2.787 2.803
    117373. 2.43130 2.90(10) 96.4 2.787 2.806
    117409. 2.43202 2.81(10) 102.9 2.788 2.809
    117444. 2.43275 2.79(10) 99.4 2.788 2.812
    117479. 2.43348 3.02(11) 86.4 2.788 2.816
    117514. 2.43421 2.88(10) 95.6 2.789 2.822
    117550. 2.43494 2.70(10) 103.4 2.789 2.828
    117585. 2.43568 2.80(10) 100.7 2.790 2.836
    117620. 2.43641 2.82(10) 95.6 2.790 2.848
    117655. 2.43714 2.70(10) 101.0 2.790 2.863
    117691. 2.43787 2.78(10) 99.5 2.791 2.885
    117726. 2.43860 2.63(10) 108.0 2.791 2.918
    117761. 2.43933 2.99(10) 93.6 2.791 2.987
    117797. 2.44006 3.19(11) 90.7 2.792 3.228
    117832. 2.44080 4.21(12) 70.9 2.792 4.200
    117867. 2.44153 6.96(15) 43.1 2.792 6.816
    117903. 2.44226 11.1(2)   23.92 2.793 10.524
    117938. 2.44299 13.2(2)   18.83 2.793 11.981
    117973. 2.44373 10.1(2)   25.69 2.793 9.834
    118009. 2.44446 6.62(16) 40.7 2.794 6.763
    118044. 2.44519 4.67(13) 58.7 2.794 4.700
    118080. 2.44593 3.40(11) 81.1 2.794 3.684
    118115. 2.44666 3.21(11) 84.5 2.795 3.234
    118151. 2.44740 3.02(11) 88.5 2.795 3.033
    118186. 2.44813 2.91(11) 90.5 2.795 2.939
    118221. 2.44886 2.93(10) 91.2 2.796 2.892
    118257. 2.44960 2.86(10) 95.2 2.796 2.866
    118292. 2.45033 2.71(10) 102.2 2.796 2.851
    118328. 2.45107 2.75(10) 97.6 2.797 2.841
    118363. 2.45180 2.77(10) 94.0 2.797 2.834
    118399. 2.45254 2.73(10) 96.3 2.797 2.829
    118434. 2.45328 2.98(11) 83.9 2.798 2.825
    118470. 2.45401 2.77(10) 98.4 2.798 2.822
    118505. 2.45475 2.67(10) 101.3 2.798 2.820
    118541. 2.45549 2.75(10) 99.0 2.798 2.818
    118577. 2.45622 2.84(10) 92.4 2.799 2.817
    118612. 2.45696 2.86(10) 95.3 2.799 2.816
    118648. 2.45770 2.78(10) 99.6 2.799 2.816
    118683. 2.45843 2.63(10) 103.3 2.800 2.815
    118719. 2.45917 2.76(10) 94.0 2.800 2.815
    118755. 2.45991 2.86(10) 91.9 2.800 2.815
    118790. 2.46065 2.95(11) 89.2 2.801 2.816
    118826. 2.46139 2.92(11) 88.5 2.801 2.817
    118861. 2.46212 2.98(10) 90.8 2.801 2.819
    118897. 2.46286 2.73(10) 94.8 2.801 2.821
    118933. 2.46360 2.78(10) 94.6 2.802 2.824
    118968. 2.46434 2.86(11) 89.9 2.802 2.830
    119004. 2.46508 2.83(10) 95.4 2.802 2.841
    119040. 2.46582 2.87(10) 97.8 2.802 2.880
    119076. 2.46656 3.05(11) 90.1 2.803 3.032
    119111. 2.46730 3.49(11) 77.8 2.803 3.464
    119147. 2.46804 4.17(13) 62.1 2.803 4.092
    119183. 2.46878 4.36(13) 58.0 2.804 4.363
    119218. 2.46952 4.10(13) 62.7 2.804 4.016
    119254. 2.47026 3.41(11) 76.5 2.804 3.493
    119290. 2.47100 3.15(11) 82.9 2.804 3.137
    119326. 2.47175 2.92(11) 88.9 2.805 2.961
    119362. 2.47249 2.87(10) 91.2 2.805 2.885
    119397. 2.47323 2.83(10) 91.3 2.805 2.852
    119433. 2.47397 2.65(10) 103.2 2.805 2.839
    119469. 2.47471 2.84(10) 90.8 2.806 2.836
    119505. 2.47546 2.86(11) 90.5 2.806 2.847
    119541. 2.47620 3.00(11) 86.3 2.806 2.911
    119577. 2.47694 3.04(11) 84.5 2.806 3.092
    119613. 2.47769 3.17(11) 81.8 2.807 3.365
    119648. 2.47843 3.54(12) 65.3 2.807 3.491
    119684. 2.47917 3.30(12) 68.8 2.807 3.346
    119720. 2.47992 3.22(12) 73.8 2.807 3.117
    119756. 2.48066 3.07(12) 71.4 2.808 2.958
    119792. 2.48140 3.13(12) 72.7 2.808 2.879
    119828. 2.48215 2.95(11) 79.9 2.808 2.844
    119864. 2.48289 2.96(11) 75.8 2.808 2.828
    119900. 2.48364 2.95(12) 73.6 2.808 2.821
    119936. 2.48438 2.68(11) 89.6 2.809 2.818
    119972. 2.48513 2.88(11) 78.9 2.809 2.816
    120008. 2.48588 2.81(11) 78.0 2.809 2.815
    120044. 2.48662 3.05(11) 75.7 2.809 2.814
    120080. 2.48737 2.82(11) 84.1 2.810 2.814
    120116. 2.48811 3.02(11) 75.7 2.810 2.813
    120152. 2.48886 2.79(11) 86.3 2.810 2.813
    120188. 2.48961 2.66(11) 84.1 2.810 2.813
    120224. 2.49035 2.94(11) 79.4 2.810 2.813
    120260. 2.49110 2.75(11) 87.4 2.811 2.819
    120296. 2.49185 2.74(11) 84.8 2.811 2.820
    120332. 2.49260 2.72(11) 83.4 2.811 2.820
    120368. 2.49334 2.81(11) 84.3 2.811 2.821
    120404. 2.49409 2.79(11) 84.0 2.811 2.821
    120441. 2.49484 2.89(11) 76.3 2.812 2.821
    120477. 2.49559 2.95(11) 78.0 2.812 2.822
    120513. 2.49634 2.69(11) 89.7 2.812 2.823
    120549. 2.49709 2.96(11) 79.9 2.812 2.824
    120585. 2.49784 3.04(12) 74.9 2.812 2.825
    120621. 2.49859 2.88(11) 82.6 2.813 2.826
    120658. 2.49934 2.86(11) 83.9 2.813 2.827
    120694. 2.50009 2.93(11) 80.1 2.813 2.828
    120730. 2.50084 2.78(11) 86.8 2.813 2.831
    120766. 2.50159 2.84(11) 83.1 2.813 2.833
    120802. 2.50234 2.81(11) 84.5 2.814 2.835
    120839. 2.50309 2.73(11) 85.9 2.814 2.837
    120875. 2.50384 2.68(10) 91.0 2.814 2.839
    120911. 2.50459 2.72(11) 89.4 2.814 2.842
    120947. 2.50534 2.80(11) 83.9 2.814 2.846
    120984. 2.50609 2.65(10) 92.8 2.815 2.850
    121020. 2.50685 2.81(11) 87.1 2.815 2.855
    121056. 2.50760 2.58(10) 95.4 2.815 2.862
    121093. 2.50835 2.90(11) 81.3 2.815 2.870
    121129. 2.50910 2.92(11) 78.6 2.815 2.880
    121165. 2.50986 2.82(11) 84.6 2.815 2.894
    121202. 2.51061 2.70(11) 87.1 2.816 2.916
    121238. 2.51136 3.00(11) 76.9 2.816 2.966
    121274. 2.51212 3.32(12) 70.9 2.816 3.076
    121311. 2.51287 3.15(11) 75.7 2.816 3.245
    121347. 2.51362 3.42(12) 68.1 2.816 3.379
    121384. 2.51438 3.84(13) 63.0 2.816 3.484
    121420. 2.51513 4.68(14) 52.1 2.816 4.048
    121456. 2.51589 7.06(17) 35.01 2.817 6.410
    121493. 2.51664 11.8(2)   20.06 2.817 11.762
    121529. 2.51740 17.5(3)   12.36 2.817 17.459
    121566. 2.51815 18.0(3)   11.93 2.817 17.637
    121602. 2.51891 13.3(2)   17.33 2.817 12.878
    121639. 2.51966 8.61(19) 28.64 2.817 8.063
    121675. 2.52042 5.42(15) 47.4 2.818 5.256
    121712. 2.52118 3.97(12) 65.1 2.818 3.966
    121748. 2.52193 3.53(12) 71.6 2.818 3.412
    121785. 2.52269 3.35(12) 72.9 2.818 3.172
    121821. 2.52345 3.02(11) 80.2 2.818 3.071
    121858. 2.52420 3.22(11) 77.3 2.818 3.072
    121894. 2.52496 3.30(11) 76.1 2.818 3.283
    121931. 2.52572 4.10(13) 58.3 2.818 3.915
    121967. 2.52648 4.85(14) 48.9 2.819 4.815
    122004. 2.52723 5.47(15) 43.5 2.819 5.151
    122041. 2.52799 4.97(15) 46.9 2.819 4.602
    122077. 2.52875 3.92(13) 63.4 2.819 3.834
    122114. 2.52951 3.49(12) 71.5 2.819 3.324
    122151. 2.53027 3.09(11) 78.4 2.819 3.079
    122187. 2.53103 2.97(11) 78.4 2.819 2.979
    122224. 2.53179 2.78(11) 89.5 2.819 2.970
    122261. 2.53255 3.09(11) 81.3 2.820 3.104
    122297. 2.53331 3.40(12) 74.1 2.820 3.494
    122334. 2.53407 4.04(13) 58.6 2.820 4.015
    122371. 2.53483 4.51(14) 51.5 2.820 4.168
    122407. 2.53559 3.80(12) 64.3 2.820 3.820
    122444. 2.53635 3.42(12) 70.9 2.820 3.376
    122481. 2.53711 3.08(11) 76.0 2.820 3.090
    122517. 2.53787 2.89(11) 83.1 2.820 2.953
    122554. 2.53863 2.89(11) 80.6 2.820 2.893
    122591. 2.53940 2.95(11) 76.5 2.821 2.866
    122628. 2.54016 2.93(11) 77.4 2.821 2.853
    122665. 2.54092 2.91(11) 77.0 2.821 2.846
    122701. 2.54168 2.89(11) 79.7 2.821 2.842
    122738. 2.54244 2.68(11) 87.4 2.821 2.841
    122775. 2.54321 2.99(11) 77.4 2.821 2.832
    122812. 2.54397 2.94(11) 76.1 2.821 2.831
    122849. 2.54473 2.82(11) 78.9 2.821 2.830
    122886. 2.54550 2.88(11) 80.0 2.821 2.829
    122922. 2.54626 2.97(11) 79.4 2.821 2.829
    122959. 2.54702 2.71(11) 84.5 2.822 2.829
    122996. 2.54779 2.94(11) 80.8 2.822 2.829
    123033. 2.54855 2.75(11) 82.3 2.822 2.829
    123070. 2.54932 2.94(11) 80.6 2.822 2.829
    123107. 2.55008 2.77(11) 82.7 2.822 2.829
    123144. 2.55085 2.85(11) 79.6 2.822 2.829
    123181. 2.55161 2.92(11) 76.3 2.822 2.829
    123218. 2.55238 2.93(12) 75.5 2.822 2.829
    123255. 2.55315 2.96(11) 76.1 2.822 2.829
    123292. 2.55391 2.77(11) 84.4 2.822 2.830
    123329. 2.55468 2.69(11) 84.5 2.822 2.830
    123366. 2.55544 2.84(11) 80.5 2.822 2.831
    123403. 2.55621 2.87(11) 80.0 2.822 2.832
    123440. 2.55698 2.76(11) 86.9 2.823 2.833
    123477. 2.55775 2.87(11) 80.2 2.823 2.835
    123514. 2.55851 2.66(11) 86.5 2.823 2.836
    123551. 2.55928 2.74(11) 82.3 2.823 2.838
    123588. 2.56005 2.89(11) 79.2 2.823 2.840
    123625. 2.56082 2.76(11) 82.6 2.823 2.844
    123662. 2.56158 2.78(11) 80.5 2.823 2.848
    123699. 2.56235 2.86(11) 77.9 2.823 2.854
    123736. 2.56312 2.83(11) 82.0 2.823 2.863
    123773. 2.56389 2.85(11) 80.5 2.823 2.875
    123811. 2.56466 2.76(11) 80.4 2.823 2.897
    123848. 2.56543 2.88(11) 81.3 2.823 2.960
    123885. 2.56620 3.19(12) 74.3 2.823 3.221
    123922. 2.56697 3.80(12) 64.5 2.823 4.057
    123959. 2.56774 5.60(16) 40.7 2.823 5.601
    123996. 2.56851 7.51(19) 27.83 2.823 6.788
    124034. 2.56928 6.94(18) 30.24 2.823 6.363
    124071. 2.57005 4.73(14) 48.7 2.824 5.022
    124108. 2.57082 3.80(13) 61.9 2.824 3.924
    124145. 2.57160 3.28(12) 73.3 2.824 3.369
    124182. 2.57237 3.16(12) 73.5 2.824 3.236
    124220. 2.57314 3.64(13) 61.7 2.824 3.471
    124257. 2.57391 4.12(14) 52.7 2.824 3.932
    124294. 2.57468 4.51(14) 49.3 2.824 4.137
    124332. 2.57546 4.29(14) 50.0 2.824 3.847
    124369. 2.57623 3.52(12) 64.7 2.824 3.409
    124406. 2.57700 3.32(12) 65.7 2.824 3.109
    124443. 2.57777 2.94(11) 76.1 2.824 2.961
    124481. 2.57855 2.95(12) 74.6 2.824 2.896
    124518. 2.57932 3.03(12) 74.4 2.824 2.868
    124555. 2.58010 2.89(11) 77.7 2.824 2.854
    124593. 2.58087 2.85(11) 77.5 2.824 2.847
    124630. 2.58164 2.99(12) 70.1 2.824 2.843
    124668. 2.58242 3.06(12) 71.8 2.824 2.841
    124705. 2.58319 2.78(11) 78.7 2.824 2.839
    124742. 2.58397 2.87(12) 74.4 2.824 2.839
    124780. 2.58474 2.71(11) 85.2 2.824 2.841
    124817. 2.58552 2.84(11) 78.4 2.824 2.856
    124855. 2.58630 3.04(12) 68.8 2.824 2.907
    124892. 2.58707 3.04(12) 70.7 2.824 3.008
    124930. 2.58785 2.92(12) 74.5 2.824 3.096
    124967. 2.58862 2.94(11) 75.8 2.824 3.077
    125005. 2.58940 2.93(11) 79.0 2.824 2.987
    125042. 2.59018 3.04(12) 69.2 2.824 2.907
    125080. 2.59096 3.14(12) 67.1 2.824 2.864
    125117. 2.59173 2.62(11) 83.3 2.824 2.845
    125155. 2.59251 2.85(12) 72.2 2.824 2.836
    125192. 2.59329 2.92(12) 70.5 2.824 2.832
    125230. 2.59407 2.88(12) 74.1 2.824 2.831
    125267. 2.59485 2.86(12) 74.8 2.824 2.830
    125305. 2.59562 2.92(12) 74.1 2.824 2.829
    125343. 2.59640 2.85(11) 77.3 2.824 2.829
    125380. 2.59718 2.84(11) 75.7 2.824 2.829
    125418. 2.59796 2.72(11) 79.8 2.824 2.829
    125455. 2.59874 2.75(11) 79.4 2.824 2.829
    125493. 2.59952 2.83(12) 73.6 2.824 2.829
    125531. 2.60030 2.76(11) 77.2 2.824 2.829
    125568. 2.60108 2.89(12) 68.8 2.824 2.829
    125606. 2.60186 2.83(12) 71.4 2.824 2.829
    125644. 2.60264 2.85(12) 75.5 2.824 2.830
    125681. 2.60342 2.81(11) 75.8 2.824 2.830
    125719. 2.60420 2.81(12) 75.2 2.824 2.830
    125757. 2.60498 3.13(12) 65.0 2.824 2.831
    125795. 2.60577 2.86(12) 74.0 2.824 2.832
    125832. 2.60655 2.75(11) 80.4 2.824 2.832
    125870. 2.60733 2.77(12) 73.6 2.824 2.833
    125908. 2.60811 2.73(11) 81.1 2.824 2.834
    125946. 2.60890 2.91(12) 68.6 2.824 2.836
    125983. 2.60968 2.62(11) 80.7 2.824 2.837
    126021. 2.61046 2.69(11) 81.8 2.824 2.839
    126059. 2.61124 2.77(11) 76.8 2.824 2.842
    126097. 2.61203 2.82(12) 71.0 2.824 2.845
    126135. 2.61281 2.72(12) 74.6 2.824 2.850
    126172. 2.61360 2.80(12) 71.6 2.824 2.855
    126210. 2.61438 2.70(11) 75.6 2.824 2.864
    126248. 2.61516 2.72(11) 77.3 2.824 2.876
    126286. 2.61595 2.83(12) 73.3 2.824 2.895
    126324. 2.61673 3.00(12) 68.7 2.824 2.937
    126362. 2.61752 3.18(12) 67.0 2.824 3.098
    126400. 2.61830 3.75(13) 59.1 2.824 3.714
    126438. 2.61909 5.22(16) 40.8 2.824 5.227
    126476. 2.61988 7.29(19) 27.99 2.824 7.131
    126514. 2.62066 8.2(2)   24.21 2.824 7.600
    126551. 2.62145 6.38(18) 32.20 2.824 6.284
    126589. 2.62224 4.53(15) 46.1 2.824 4.682
    126627. 2.62302 3.55(13) 58.1 2.824 3.679
    126665. 2.62381 3.23(12) 64.7 2.824 3.212
    126703. 2.62460 2.90(12) 70.0 2.824 3.014
    126741. 2.62538 2.89(12) 74.6 2.824 2.929
    126779. 2.62617 2.68(11) 78.6 2.824 2.890
    126817. 2.62696 2.72(11) 79.2 2.824 2.870
    126855. 2.62775 2.65(11) 78.9 2.824 2.858
    126894. 2.62854 2.74(11) 76.8 2.824 2.852
    126932. 2.62933 2.80(11) 76.0 2.823 2.847
    126970. 2.63011 2.61(11) 77.7 2.823 2.844
    127008. 2.63090 2.81(12) 73.6 2.823 2.841
    127046. 2.63169 2.72(12) 72.6 2.823 2.840
    127084. 2.63248 2.64(11) 80.3 2.823 2.839
    127122. 2.63327 2.89(12) 70.6 2.823 2.841
    127160. 2.63406 2.82(12) 73.1 2.823 2.841
    127198. 2.63485 2.76(11) 76.3 2.823 2.842
    127237. 2.63564 2.61(11) 77.2 2.823 2.844
    127275. 2.63643 2.83(12) 71.0 2.823 2.847
    127313. 2.63723 2.77(12) 73.7 2.823 2.857
    127351. 2.63802 2.89(12) 69.2 2.823 2.896
    127389. 2.63881 3.16(12) 65.1 2.823 3.039
    127428. 2.63960 3.07(12) 67.9 2.823 3.354
    127466. 2.64039 3.49(14) 54.4 2.823 3.689
    127504. 2.64118 3.31(13) 60.7 2.823 3.704
    127542. 2.64198 3.26(13) 62.8 2.823 3.424
    127581. 2.64277 3.18(13) 62.3 2.823 3.137
    127619. 2.64356 3.15(13) 62.6 2.823 2.971
    127657. 2.64436 3.02(12) 66.8 2.823 2.896
    127695. 2.64515 2.95(12) 69.4 2.822 2.865
    127734. 2.64594 2.67(12) 75.3 2.822 2.850
    127772. 2.64674 2.90(12) 66.5 2.822 2.845
    127810. 2.64753 2.77(12) 74.2 2.822 2.843
    127849. 2.64833 2.65(12) 71.6 2.822 2.843
    127887. 2.64912 2.73(12) 74.3 2.822 2.843
    127925. 2.64992 2.96(12) 69.1 2.822 2.845
    127964. 2.65071 2.76(12) 72.5 2.822 2.848
    128002. 2.65151 2.90(12) 68.1 2.822 2.851
    128041. 2.65230 2.84(12) 67.1 2.822 2.857
    128079. 2.65310 2.71(12) 75.3 2.822 2.864
    128117. 2.65389 2.87(12) 69.1 2.822 2.874
    128156. 2.65469 2.75(12) 70.2 2.822 2.889
    128194. 2.65549 3.06(13) 62.9 2.822 2.913
    128233. 2.65628 2.81(12) 70.6 2.822 2.969
    128271. 2.65708 3.21(13) 61.4 2.821 3.182
    128310. 2.65788 4.22(14) 48.2 2.821 3.992
    128348. 2.65867 6.10(17) 32.82 2.821 5.945
    128387. 2.65947 9.1(2)   19.73 2.821 8.337
    128425. 2.66027
                   10.0(2)   18.00 2.821 8.856
    128464. 2.66107 7.17(19) 26.74 2.821 7.145
    128502. 2.66187 5.16(16) 38.5 2.821 5.121
    128541. 2.66267 3.97(15) 47.3 2.821 3.870
    128579. 2.66347 3.54(13) 55.5 2.821 3.293
    128618. 2.66426 3.17(13) 62.7 2.821 3.052
    128657. 2.66506 3.04(13) 61.8 2.821 2.948
    128695. 2.66586 2.99(13) 61.9 2.821 2.901
    128734. 2.66666 2.87(12) 65.9 2.820 2.876
    128772. 2.66746 2.94(12) 65.8 2.820 2.862
    128811. 2.66826 2.91(12) 69.6 2.820 2.853
    128850. 2.66906 3.06(13) 60.6 2.820 2.847
    128888. 2.66987 2.68(12) 70.7 2.820 2.842
    128927. 2.67067 2.82(12) 71.3 2.820 2.839
    128966. 2.67147 2.66(12) 71.5 2.820 2.836
    129004. 2.67227 2.57(11) 77.8 2.820 2.834
    129043. 2.67307 2.73(12) 73.4 2.820 2.832
    129082. 2.67387 2.86(12) 68.0 2.820 2.831
    129120. 2.67468 2.92(13) 63.0 2.820 2.829
    129159. 2.67548 2.85(12) 67.4 2.820 2.828
    129198. 2.67628 2.91(13) 63.9 2.819 2.827
    129237. 2.67708 2.68(12) 71.9 2.819 2.827
    129275. 2.67789 2.56(11) 76.6 2.819 2.826
    129314. 2.67869 2.91(12) 64.7 2.819 2.825
    129353. 2.67949 2.74(12) 69.8 2.819 2.825
    129392. 2.68030 2.90(12) 67.2 2.819 2.824
    129431. 2.68110 2.91(13) 63.6 2.819 2.824
    129470. 2.68191 3.03(13) 59.0 2.819 2.823
    129508. 2.68271 3.04(13) 60.6 2.819 2.823
    129547. 2.68352 2.79(12) 67.1 2.819 2.822
    129586. 2.68432 2.73(12) 70.3 2.818 2.822
    129625. 2.68513 2.92(12) 64.2 2.818 2.822
    129664. 2.68593 2.64(12) 70.2 2.818 2.821
    129703. 2.68674 2.73(12) 67.9 2.818 2.821
    129742. 2.68755 2.74(12) 69.7 2.818 2.818
    129781. 2.68835 2.76(12) 68.4 2.818 2.818
    129820. 2.68916 2.84(12) 66.1 2.818 2.818
    129858. 2.68997 3.02(13) 59.8 2.818 2.818
    129897. 2.69077 2.68(12) 68.4 2.818 2.818
    129936. 2.69158 2.88(12) 64.4 2.818 2.818
    129975. 2.69239 2.79(12) 64.4 2.817 2.817
    130014. 2.69320 2.80(12) 68.3 2.817 2.817
    130053. 2.69400 2.82(12) 67.4 2.817 2.817
    130092. 2.69481 2.86(13) 61.9 2.817 2.817
    130131. 2.69562 2.83(12) 66.5 2.817 2.817
    130170. 2.69643 2.95(13) 61.4 2.817 2.817
    130209. 2.69724 2.99(13) 58.6 2.817 2.817
    130249. 2.69805 3.01(13) 61.6 2.817 2.817
    130288. 2.69886 2.75(12) 66.9 2.817 2.817
    130327. 2.69967 2.78(12) 65.0 2.816 2.817
    130366. 2.70048 2.80(12) 64.8 2.816 2.817
    130405. 2.70129 2.86(13) 63.6 2.816 2.817
    130444. 2.70210 2.78(12) 66.7 2.816 2.817
    130483. 2.70291 2.82(13) 61.7 2.816 2.817
    130522. 2.70372 2.66(12) 71.7 2.816 2.817
    130561. 2.70453 2.69(12) 70.6 2.816 2.817
    130601. 2.70534 2.72(12) 70.1 2.816 2.817
    130640. 2.70615 2.69(12) 69.4 2.816 2.816
    130679. 2.70697 2.74(12) 67.6 2.815 2.816
    130718. 2.70778 2.90(13) 63.5 2.815 2.816
    130757. 2.70859 2.86(12) 64.3 2.815 2.816
    130797. 2.70940 2.72(12) 66.2 2.815 2.816
    130836. 2.71022 2.78(12) 64.4 2.815 2.817
    130875. 2.71103 2.83(12) 65.5 2.815 2.817
    130914. 2.71184 2.68(12) 69.6 2.815 2.817
    130954. 2.71266 2.90(13) 61.0 2.815 2.817
    130993. 2.71347 2.80(13) 62.2 2.814 2.817
    131032. 2.71429 2.85(13) 63.5 2.814 2.818
    131072. 2.71510 2.80(13) 62.3 2.814 2.818
    131111. 2.71591 3.08(13) 57.7 2.814 2.819
    131150. 2.71673 2.88(13) 61.9 2.814 2.820
    131190. 2.71754 2.99(13) 58.5 2.814 2.822
    131229. 2.71836 3.06(13) 56.7 2.814 2.825
    131268. 2.71918 2.87(13) 62.2 2.814 2.830
    131308. 2.71999 2.79(12) 64.6 2.814 2.850
    131347. 2.72081 3.07(13) 56.5 2.813 2.931
    131386. 2.72162 3.30(13) 55.1 2.813 3.150
    131426. 2.72244 3.90(15) 44.4 2.813 3.468
    131465. 2.72326 4.13(15) 41.7 2.813 3.611
    131505. 2.72407 3.72(15) 46.3 2.813 3.434
    131544. 2.72489 3.45(14) 50.6 2.813 3.160
    131584. 2.72571 3.16(13) 58.0 2.813 2.973
    131623. 2.72653 3.06(13) 56.9 2.812 2.883
    131663. 2.72735 2.90(13) 61.4 2.812 2.846
    131702. 2.72816 3.00(13) 58.4 2.812 2.830
    131742. 2.72898 2.97(13) 56.9 2.812 2.823
    131781. 2.72980 2.83(13) 62.3 2.812 2.820
    131821. 2.73062 2.94(13) 61.6 2.812 2.817
    131860. 2.73144 2.71(12) 65.1 2.812 2.816
    131900. 2.73226 2.72(13) 62.9 2.812 2.815
    131939. 2.73308 2.75(13) 62.6 2.811 2.814
    131979. 2.73390 2.68(12) 68.0 2.811 2.814
    132019. 2.73472 2.72(12) 66.4 2.811 2.813
    132058. 2.73554 2.88(13) 59.0 2.811 2.813
    132098. 2.73636 2.70(12) 68.7 2.811 2.813
    132137. 2.73718 2.74(13) 60.9 2.811 2.812
    132177. 2.73800 2.69(13) 63.0 2.811 2.812
    132217. 2.73883 2.91(13) 60.7 2.811 2.812
    132256. 2.73965 2.84(13) 60.8 2.810 2.811
    132296. 2.74047 2.83(13) 61.4 2.810 2.811
    132336. 2.74129 2.95(13) 58.3 2.810 2.811
    132375. 2.74211 3.07(14) 53.1 2.810 2.811
    132415. 2.74294 2.86(13) 59.0 2.810 2.811
    132455. 2.74376 2.71(12) 65.7 2.810 2.810
    132495. 2.74458 2.74(12) 65.5 2.810 2.810
    132534. 2.74541 2.68(13) 62.8 2.809 2.810
    132574. 2.74623 2.64(13) 63.0 2.809 2.810
    132614. 2.74705 2.98(13) 56.2 2.809 2.810
    132654. 2.74788 2.72(13) 60.2 2.809 2.809
    132693. 2.74870 2.69(13) 62.1 2.809 2.809
    132733. 2.74953 2.89(13) 58.3 2.809 2.809
    132773. 2.75035 2.81(13) 60.2 2.809 2.809
    132813. 2.75118 2.86(13) 58.5 2.808 2.808
    132853. 2.75200 2.89(13) 59.6 2.808 2.808
    132893. 2.75283 2.53(12) 69.9 2.808 2.808
    132933. 2.75366 2.77(12) 64.7 2.808 2.808
    132972. 2.75448 2.83(13) 59.9 2.808 2.808
    133012. 2.75531 2.76(13) 60.1 2.808 2.808
    133052. 2.75614 2.79(13) 59.9 2.808 2.808
    133092. 2.75696 2.81(13) 58.0 2.807 2.807
    133132. 2.75779 2.89(13) 56.3 2.807 2.807
    133172. 2.75862 2.78(13) 60.2 2.807 2.807
    133212. 2.75944 2.85(13) 57.3 2.807 2.807
    133252. 2.76027 2.83(13) 58.2 2.807 2.807
    133292. 2.76110 2.60(13) 62.0 2.807 2.807
    133332. 2.76193 2.97(13) 55.3 2.807 2.807
    133372. 2.76276 2.84(13) 54.9 2.806 2.806
    133412. 2.76359 2.67(13) 63.2 2.806 2.806
    133452. 2.76442 2.82(13) 60.2 2.806 2.806
    133492. 2.76525 2.82(13) 57.6 2.806 2.806
    133532. 2.76608 2.70(13) 63.2 2.806 2.806
    133572. 2.76691 2.82(13) 59.2 2.806 2.806
    133612. 2.76774 2.71(12) 65.8 2.806 2.806
    133652. 2.76857 2.68(13) 61.8 2.805 2.805
    133692. 2.76940 2.75(13) 59.6 2.805 2.805
    133732. 2.77023 2.60(12) 67.2 2.805 2.805
    133773. 2.77106 2.62(12) 65.8 2.805 2.805
    133813. 2.77189 2.64(13) 61.9 2.805 2.805
    133853. 2.77272 2.81(13) 58.6 2.805 2.805
    133893. 2.77355 2.72(13) 59.6 2.805 2.808
    133933. 2.77439 2.76(13) 58.5 2.804 2.808
    133973. 2.77522 2.77(13) 60.8 2.804 2.808
    134013. 2.77605 2.53(12) 67.4 2.804 2.808
    134054. 2.77689 2.69(13) 60.6 2.804 2.808
    134094. 2.77772 2.73(13) 59.4 2.804 2.808
    134134. 2.77855 2.76(13) 62.6 2.804 2.808
    134174. 2.77939 2.84(13) 58.0 2.804 2.809
    134215. 2.78022 2.98(13) 55.4 2.803 2.809
    134255. 2.78105 2.80(13) 58.6 2.803 2.809
    134295. 2.78189 2.72(13) 58.3 2.803 2.809
    134335. 2.78272 2.57(13) 63.2 2.803 2.810
    134376. 2.78356 2.72(13) 61.5 2.803 2.810
    134416. 2.78439 2.74(13) 59.9 2.803 2.811
    134456. 2.78523 2.90(13) 55.6 2.802 2.812
    134497. 2.78606 2.76(13) 62.0 2.802 2.812
    134537. 2.78690 2.86(14) 53.9 2.802 2.813
    134577. 2.78774 2.92(14) 51.5 2.802 2.815
    134618. 2.78857 2.78(13) 57.6 2.802 2.816
    134658. 2.78941 2.68(13) 59.9 2.802 2.818
    134699. 2.79025 2.78(13) 58.9 2.802 2.820
    134739. 2.79108 2.61(12) 64.2 2.801 2.823
    134779. 2.79192 2.75(13) 60.6 2.801 2.826
    134820. 2.79276 2.56(12) 66.9 2.801 2.831
    134860. 2.79360 2.67(13) 59.8 2.801 2.837
    134901. 2.79444 2.64(13) 60.1 2.801 2.845
    134941. 2.79527 2.78(13) 57.7 2.801 2.857
    134982. 2.79611 2.85(13) 56.8 2.800 2.873
    135022. 2.79695 2.68(13) 61.4 2.800 2.899
    135063. 2.79779 2.87(13) 56.4 2.800 2.953
    135103. 2.79863 3.34(14) 49.8 2.800 3.149
    135144. 2.79947 4.35(16) 38.2 2.800 3.918
    135184. 2.80031 6.21(19) 26.82 2.800 5.935
    135225. 2.80115 9.5(3)   15.94 2.800 8.770
    135265. 2.80199 11.2(3)   13.20 2.799 9.914
    135306. 2.80283 8.8(2)   17.75 2.799 8.247
    135347. 2.80367 6.06(19) 26.93 2.799 5.799
    135387. 2.80451 4.32(17) 35.4 2.799 4.162
    135428. 2.80536 3.48(14) 47.9 2.799 3.394
    135468. 2.80620 3.07(14) 54.4 2.799 3.080
    135509. 2.80704 3.13(14) 49.3 2.799 2.951
    135550. 2.80788 2.85(13) 55.1 2.798 2.893
    135590. 2.80872 2.86(14) 54.8 2.798 2.864
    135631. 2.80957 2.80(13) 56.2 2.798 2.848
    135672. 2.81041 2.73(13) 56.9 2.798 2.838
    135712. 2.81125 2.66(13) 59.2 2.798 2.835
    135753. 2.81210 2.97(14) 52.0 2.798 2.830
    135794. 2.81294 2.89(13) 55.1 2.797 2.827
    135835. 2.81378 2.84(14) 53.6 2.797 2.824
    135875. 2.81463 2.67(13) 59.0 2.797 2.822
    135916. 2.81547 2.80(13) 55.4 2.797 2.821
    135957. 2.81632 2.74(13) 55.0 2.797 2.820
    135998. 2.81716 2.74(13) 58.4 2.797 2.820
    136039. 2.81801 2.74(13) 56.1 2.797 2.820
    136079. 2.81885 2.80(14) 51.3 2.796 2.821
    136120. 2.81970 2.63(13) 60.2 2.796 2.822
    136161. 2.82055 2.91(14) 51.6 2.796 2.826
    136202. 2.82139 2.77(13) 55.9 2.796 2.838
    136243. 2.82224 2.89(14) 53.4 2.796 2.888
    136284. 2.82309 3.00(14) 53.2 2.796 3.033
    136324. 2.82393 3.20(14) 49.6 2.795 3.270
    136365. 2.82478 3.38(15) 45.9 2.795 3.417
    136406. 2.82563 3.35(15) 46.5 2.795 3.320
    136447. 2.82648 3.18(14) 49.5 2.795 3.114
    136488. 2.82732 2.96(14) 53.4 2.795 2.961
    136529. 2.82817 2.53(12) 64.4 2.795 2.887
    136570. 2.82902 2.82(13) 55.9 2.795 2.856
    136611. 2.82987 2.92(14) 51.8 2.794 2.849
    136652. 2.83072 2.89(14) 50.4 2.794 2.851
    136693. 2.83157 3.03(14) 49.1 2.794 2.858
    136734. 2.83242 2.87(14) 53.0 2.794 2.870
    136775. 2.83327 2.80(13) 57.7 2.794 2.888
    136816. 2.83412 2.85(13) 58.2 2.794 2.916
    136857. 2.83497 2.87(13) 55.0 2.793 2.962
    136898. 2.83582 3.00(14) 53.4 2.793 3.079
    136939. 2.83667 3.68(15) 43.1 2.793 3.548
    136980. 2.83752 5.27(18) 32.05 2.793 5.219
    137021. 2.83837 9.1(2)   17.52 2.793 8.878
    137062. 2.83922 13.6(3)   10.30 2.793 12.820
    137104. 2.84008 14.2(3)   9.82 2.793 13.080
    137145. 2.84093 10.2(3)   14.26 2.792 9.790
    137186. 2.84178 6.2(2)   24.81 2.792 6.350
    137227. 2.84263 4.48(17) 34.79 2.792 4.354
    137268. 2.84349 3.42(15) 44.2 2.792 3.479
    137309. 2.84434 3.28(15) 44.0 2.792 3.129
    137351. 2.84519 3.03(14) 50.9 2.792 2.983
    137392. 2.84605 2.71(13) 58.7 2.792 2.915
    137433. 2.84690 2.66(13) 57.9 2.791 2.880
    137474. 2.84776 2.64(13) 58.8 2.791 2.859
    137515. 2.84861 2.83(14) 53.4 2.791 2.847
    137557. 2.84946 2.96(14) 48.9 2.791 2.837
    137598. 2.85032 2.64(13) 57.4 2.791 2.830
    137639. 2.85117 2.73(13) 55.7 2.791 2.824
    137681. 2.85203 2.70(13) 57.5 2.790 2.820
    137722. 2.85289 2.69(13) 55.9 2.790 2.816
    137763. 2.85374 2.72(13) 55.8 2.790 2.813
    137805. 2.85460 2.61(13) 59.3 2.790 2.811
    137846. 2.85545 2.72(14) 52.4 2.790 2.809
    137887. 2.85631 2.82(14) 49.8 2.790 2.807
    137929. 2.85717 2.67(13) 57.6 2.790 2.806
    137970. 2.85803 2.67(13) 58.0 2.789 2.805
    138011. 2.85888 3.09(15) 45.1 2.789 2.804
    138053. 2.85974 2.81(14) 52.6 2.789 2.803
    138094. 2.86060 2.82(14) 49.5 2.789 2.802
    138136. 2.86146 2.73(14) 51.3 2.789 2.802
    138177. 2.86232 2.84(14) 50.0 2.789 2.801
    138219. 2.86318 2.86(14) 49.3 2.789 2.801
    138260. 2.86403 2.60(14) 53.6 2.788 2.801
    138301. 2.86489 2.74(14) 48.8 2.788 2.801
    138343. 2.86575 2.76(14) 53.0 2.788 2.801
    138384. 2.86661 2.72(14) 53.1 2.788 2.802
    138426. 2.86747 2.84(14) 49.2 2.788 2.803
    138467. 2.86833 2.81(15) 45.8 2.788 2.799
    138509. 2.86919 2.77(14) 47.6 2.788 2.801
    138551. 2.87006 2.84(14) 50.7 2.787 2.803
    138592. 2.87092 2.94(14) 48.9 2.787 2.807
    138634. 2.87178 2.71(14) 52.5 2.787 2.812
    138675. 2.87264 2.82(14) 50.8 2.787 2.819
    138717. 2.87350 2.82(14) 50.3 2.787 2.829
    138759. 2.87436 2.71(14) 52.3 2.787 2.850
    138800. 2.87523 2.67(14) 53.0 2.786 2.918
    138842. 2.87609 3.17(15) 45.4 2.786 3.195
    138883. 2.87695 3.94(16) 36.8 2.786 3.995
    138925. 2.87782 5.04(19) 27.28 2.786 5.294
    138967. 2.87868 6.1(2)   21.33 2.786 6.088
    139008. 2.87954 5.3(2)   25.76 2.786 5.537
    139050. 2.88041 4.23(17) 33.24 2.786 4.387
    139092. 2.88127 3.50(16) 39.8 2.785 3.527
    139134. 2.88214 3.18(15) 44.1 2.785 3.104
    139175. 2.88300 2.81(14) 48.7 2.785 2.931
    139217. 2.88387 2.85(15) 46.5 2.785 2.861
    139259. 2.88473 2.65(14) 53.2 2.785 2.831
    139301. 2.88560 2.83(14) 48.1 2.785 2.816
    139342. 2.88646 2.85(14) 48.4 2.785 2.808
    139384. 2.88733 2.85(14) 50.6 2.785 2.803
    139426. 2.88820 2.96(14) 47.7 2.784 2.799
    139468. 2.88906 2.96(15) 46.9 2.784 2.797
    139510. 2.88993 2.73(14) 50.8 2.784 2.795
    139552. 2.89080 2.78(15) 45.4 2.784 2.793
    139593. 2.89166 2.90(15) 44.0 2.784 2.792
    139635. 2.89253 2.88(15) 44.2 2.784 2.791
    139677. 2.89340 2.75(14) 51.9 2.784 2.790
    139719. 2.89427 2.74(14) 49.8 2.783 2.789
    139761. 2.89514 2.98(16) 41.6 2.783 2.788
    139803. 2.89600 2.95(16) 41.1 2.783 2.787
    139845. 2.89687 2.83(15) 43.6 2.783 2.787
    139887. 2.89774 2.66(15) 47.0 2.783 2.786
    139929. 2.89861 2.71(15) 46.8 2.783 2.786
    139971. 2.89948 2.90(15) 44.5 2.783 2.786
    140013. 2.90035 2.66(14) 48.2 2.782 2.785
    140055. 2.90122 2.76(14) 48.1 2.782 2.785
    140097. 2.90209 2.56(14) 49.7 2.782 2.785
    140139. 2.90296 2.64(14) 49.5 2.782 2.784
    140181. 2.90383 2.82(15) 45.0 2.782 2.784
    140223. 2.90471 2.84(15) 42.6 2.782 2.784
    140265. 2.90558 2.69(15) 46.3 2.782 2.786
    140307. 2.90645 2.86(15) 43.8 2.782 2.785
    140349. 2.90732 2.73(15) 44.5 2.781 2.784
    140391. 2.90819 2.72(15) 47.2 2.781 2.784
    140433. 2.90907 2.77(15) 46.8 2.781 2.784
    140476. 2.90994 2.58(14) 50.1 2.781 2.784
    140518. 2.91081 3.02(16) 40.3 2.781 2.784
    140560. 2.91169 2.87(15) 42.2 2.781 2.785
    140602. 2.91256 2.90(15) 44.1 2.781 2.785
    140644. 2.91343 2.81(15) 46.7 2.780 2.785
    140686. 2.91431 2.79(15) 43.1 2.780 2.786
    140729. 2.91518 3.00(16) 38.0 2.780 2.786
    140771. 2.91606 2.81(16) 39.6 2.780 2.786
    140813. 2.91693 2.76(15) 46.1 2.780 2.787
    140855. 2.91781 2.69(14) 50.2 2.780 2.787
    140898. 2.91868 2.79(15) 42.0 2.780 2.788
    140940. 2.91956 3.04(16) 38.6 2.780 2.788
    140982. 2.92043 2.93(16) 39.3 2.779 2.789
    141024. 2.92131 2.89(15) 44.5 2.779 2.798
    141067. 2.92219 2.97(16) 39.6 2.779 2.799
    141109. 2.92306 2.83(15) 41.8 2.779 2.801
    141151. 2.92394 2.96(16) 39.0 2.779 2.804
    141194. 2.92482 2.94(16) 40.9 2.779 2.807
    141236. 2.92570 2.94(16) 41.4 2.779 2.810
    141278. 2.92657 2.79(15) 43.9 2.779 2.815
    141321. 2.92745 2.73(15) 43.1 2.778 2.821
    141363. 2.92833 2.66(15) 45.8 2.778 2.829
    141406. 2.92921 2.67(15) 46.1 2.778 2.841
    141448. 2.93009 2.65(15) 47.0 2.778 2.857
    141490. 2.93097 3.02(16) 38.2 2.778 2.887
    141533. 2.93185 3.02(16) 40.8 2.778 2.978
    141575. 2.93273 3.55(17) 32.83 2.778 3.339
    141618. 2.93361 4.40(19) 27.96 2.778 4.411
    141660. 2.93449 7.4(3)   15.49 2.777 6.244
    141703. 2.93537 9.1(3)   11.77 2.777 7.513
    141745. 2.93625 7.8(3)   14.70 2.777 6.879
    141788. 2.93713 5.8(2)   20.52 2.777 5.264
    141830. 2.93801 4.15(18) 31.85 2.777 4.042
    141873. 2.93889 3.84(17) 33.67 2.777 3.631
    141915. 2.93977 4.09(18) 32.22 2.777 3.961
    141958. 2.94066 4.7(2)   26.23 2.777 4.664
    142001. 2.94154 5.1(2)   22.84 2.777 4.928
    142043. 2.94242 4.50(19) 27.51 2.776 4.425
    142086. 2.94330 3.72(17) 33.34 2.776 3.728
    142129. 2.94419 3.21(15) 42.4 2.776 3.281
    142171. 2.94507 3.13(16) 39.8 2.776 3.093
    142214. 2.94595 2.81(14) 47.8 2.776 3.048
    142256. 2.94684 3.29(16) 39.2 2.776 3.081
    142299. 2.94772 3.47(16) 37.8 2.776 3.233
    142342. 2.94861 4.41(18) 30.38 2.776 3.892
    142385. 2.94949 7.0(2)   19.66 2.776 6.291
    142427. 2.95038 12.5(3)   10.14 2.775 11.711
    142470. 2.95126 19.1(4) 5.97 2.78 17.90
    142513. 2.95215 21.5(4) 4.97 2.78 18.80
    142555. 2.95303 15.1(4) 7.47 2.78 13.95
    142598. 2.95392 9.6(3)   12.72 2.775 8.514
    142641. 2.95481 5.6(2)   21.98 2.775 5.274
    142684. 2.95569 4.06(18) 31.80 2.775 3.855
    142727. 2.95658 3.60(17) 36.6 2.775 3.298
    142769. 2.95747 3.09(16) 41.2 2.775 3.072
    142812. 2.95835 3.10(16) 38.1 2.774 2.970
    142855. 2.95924 2.90(15) 42.3 2.774 2.916
    142898. 2.96013 2.90(15) 42.3 2.774 2.884
    142941. 2.96102 2.71(15) 47.1 2.774 2.863
    142984. 2.96191 2.95(15) 41.7 2.774 2.847
    143027. 2.96280 2.84(15) 42.4 2.774 2.836
    143070. 2.96368 3.04(16) 39.4 2.774 2.827
    143112. 2.96457 2.78(15) 45.4 2.774 2.818
    143155. 2.96546 2.51(14) 50.7 2.774 2.812
    143198. 2.96635 2.43(14) 50.4 2.774 2.807
    143241. 2.96724 2.95(16) 41.3 2.773 2.804
    143284. 2.96813 2.81(15) 42.9 2.773 2.800
    143327. 2.96902 2.89(15) 45.0 2.773 2.797
    143370. 2.96991 3.07(15) 42.1 2.773 2.794
    143413. 2.97081 2.91(15) 41.8 2.773 2.792
    143456. 2.97170 2.77(15) 43.9 2.773 2.790
    143499. 2.97259 2.94(16) 41.1 2.773 2.789
    143542. 2.97348 2.98(16) 38.6 2.773 2.787
    143585. 2.97437 2.89(16) 40.8 2.773 2.786
    143628. 2.97527 2.81(15) 42.7 2.773 2.785
    143672. 2.97616 2.75(15) 43.3 2.772 2.784
    143715. 2.97705 2.73(15) 46.0 2.772 2.783
    143758. 2.97794 2.83(15) 43.1 2.772 2.782
    143801. 2.97884 2.91(16) 40.4 2.772 2.782
    143844. 2.97973 3.01(16) 40.8 2.772 2.781
    143887. 2.98063 2.83(16) 39.2 2.772 2.772
    143930. 2.98152 2.52(14) 48.9 2.772 2.772
    143974. 2.98242 2.94(15) 43.0 2.772 2.772
    144017. 2.98331 2.85(15) 43.5 2.772 2.772
    144060. 2.98421 2.92(15) 43.0 2.772 2.772
    144103. 2.98510 2.61(15) 45.3 2.772 2.772
    144146. 2.98600 2.55(14) 48.9 2.771 2.771
    144190. 2.98689 2.58(15) 46.5 2.771 2.771
    144233. 2.98779 2.83(16) 41.4 2.771 2.771
    144276. 2.98868 2.77(15) 41.8 2.771 2.771
    144319. 2.98958 2.92(16) 39.5 2.771 2.771
    144363. 2.99048 3.05(16) 37.3 2.771 2.771
    144406. 2.99138 2.93(16) 39.7 2.771 2.771
    144449. 2.99227 2.75(15) 42.8 2.771 2.771
    144493. 2.99317 2.88(16) 40.6 2.771 2.771
    144536. 2.99407 2.87(16) 41.4 2.771 2.771
    144579. 2.99497 2.87(15) 42.8 2.771 2.771
    144623. 2.99587 2.57(14) 48.3 2.771 2.771
    144666. 2.99677 2.94(16) 40.7 2.771 2.771
    144710. 2.99767 2.87(15) 42.4 2.770 2.770
    144753. 2.99856 2.97(16) 38.9 2.770 2.770
    144796. 2.99946 2.43(14) 48.7 2.770 2.770
    144840. 3.00036 2.61(15) 44.3 2.770 2.770
    144883. 3.00126 2.73(16) 40.9 2.770 2.770
    144927. 3.00217 2.83(16) 40.9 2.770 2.770
    144970. 3.00307 2.87(16) 40.0 2.770 2.770
    145014. 3.00397 2.81(16) 39.9 2.770 2.770
    145057. 3.00487 2.76(15) 42.5 2.770 2.770
    145101. 3.00577 2.85(16) 40.7 2.770 2.770
    145144. 3.00667 2.74(15) 42.0 2.770 2.770
    145188. 3.00757 2.61(15) 43.4 2.770 2.770
    145231. 3.00848 2.75(15) 42.4 2.770 2.770
    145275. 3.00938 2.65(16) 41.1 2.769 2.769
    145319. 3.01028 2.61(16) 41.5 2.769 2.769
    145362. 3.01119 2.75(16) 40.5 2.769 2.769
    145406. 3.01209 3.00(16) 38.9 2.769 2.769
    145449. 3.01299 2.79(16) 41.0 2.769 2.769
    145493. 3.01390 2.72(15) 44.1 2.769 2.769
    145537. 3.01480 2.90(16) 38.3 2.769 2.769
    145580. 3.01571 2.75(15) 42.7 2.769 2.769
    145624. 3.01661 2.97(17) 36.6 2.769 2.769
    145668. 3.01752 2.61(15) 45.4 2.769 2.769
    145711. 3.01842 2.65(15) 43.9 2.769 2.769
    145755. 3.01933 2.71(15) 42.8 2.769 2.769
    145799. 3.02023 2.76(16) 39.0 2.769 2.769
    145843. 3.02114 2.89(16) 37.9 2.769 2.769
    145886. 3.02205 3.00(16) 37.6 2.769 2.769
    145930. 3.02295 2.64(15) 45.4 2.769 2.769
    145974. 3.02386 2.83(16) 41.4 2.768 2.768
    146018. 3.02477 2.68(15) 42.3 2.768 2.768
    146061. 3.02568 2.70(15) 42.4 2.768 2.768
    146105. 3.02658 2.74(15) 43.1 2.768 2.768
    146149. 3.02749 2.60(15) 43.4 2.768 2.768
    146193. 3.02840 2.85(16) 40.6 2.768 2.768
    146237. 3.02931 2.84(16) 38.5 2.768 2.768
    146281. 3.03022 2.80(15) 42.9 2.768 2.768
    146325. 3.03113 2.88(16) 41.5 2.768 2.768
    146368. 3.03204 3.05(17) 35.2 2.768 2.768
    146412. 3.03295 2.83(16) 39.9 2.768 2.768
    146456. 3.03386 2.98(16) 37.6 2.768 2.768
    146500. 3.03477 2.94(16) 37.6 2.768 2.768
    146544. 3.03568 2.89(17) 36.5 2.768 2.768
    146588. 3.03659 3.30(18) 31.21 2.768 2.768
    146632. 3.03750 2.58(15) 43.5 2.768 2.768
    146676. 3.03841 2.99(16) 37.4 2.768 2.768
    146720. 3.03932 2.71(16) 40.7 2.768 2.768
    146764. 3.04023 2.74(16) 40.1 2.768 2.768
    146808. 3.04115 2.78(16) 39.1 2.768 2.768
    146852. 3.04206 2.75(16) 40.5 2.767 2.767
    146896. 3.04297 3.02(17) 36.2 2.767 2.767
    146940. 3.04388 3.03(17) 35.8 2.767 2.767
    146984. 3.04480 2.65(15) 46.3 2.767 2.767
    147028. 3.04571 2.64(16) 40.5 2.767 2.767
    147073. 3.04663 2.86(16) 37.2 2.767 2.767
    147117. 3.04754 2.81(16) 38.4 2.767 2.767
    147161. 3.04845 2.84(16) 38.3 2.767 2.767
    147205. 3.04937 2.79(16) 40.1 2.767 2.767
    147249. 3.05028 2.80(16) 38.1 2.767 2.767
    147293. 3.05120 2.82(16) 37.9 2.767 2.767
    147338. 3.05211 2.90(17) 36.3 2.767 2.767
    147382. 3.05303 2.79(16) 39.5 2.767 2.767
    147426. 3.05395 2.81(16) 38.1 2.767 2.767
    147470. 3.05486 2.78(16) 37.7 2.767 2.767
    147514. 3.05578 2.81(16) 38.6 2.767 2.767
    147559. 3.05670 2.77(16) 39.6 2.767 2.767
    147603. 3.05761 2.87(17) 35.3 2.767 2.767
    147647. 3.05853 2.95(17) 34.61 2.767 2.767
    147692. 3.05945 2.85(16) 37.6 2.767 2.767
    147736. 3.06037 2.75(16) 37.1 2.767 2.767
    147780. 3.06129 2.80(17) 35.5 2.767 2.767
    147824. 3.06220 2.78(16) 39.3 2.767 2.767
    147869. 3.06312 3.04(18) 30.79 2.767 2.767
    147913. 3.06404 2.92(17) 32.91 2.767 2.767
    147958. 3.06496 2.75(16) 39.0 2.767 2.767
    148002. 3.06588 2.88(16) 37.2 2.767 2.767
    148046. 3.06680 2.77(16) 36.8 2.767 2.767
    148091. 3.06772 2.72(15) 41.9 2.767 2.767
    148135. 3.06864 2.88(17) 36.4 2.767 2.767
    148180. 3.06956 3.12(17) 32.95 2.767 2.767
    148224. 3.07048 2.91(17) 35.01 2.767 2.767
    148269. 3.07141 2.97(17) 36.1 2.767 2.767
    148313. 3.07233 2.85(16) 38.5 2.767 2.767
    148358. 3.07325 2.93(17) 34.46 2.767 2.767
    148402. 3.07417 2.81(16) 38.9 2.767 2.767
    148447. 3.07509 3.11(18) 32.11 2.767 2.767
    148491. 3.07602 3.07(17) 32.86 2.767 2.767
    148536. 3.07694 2.90(17) 33.65 2.767 2.814
    148580. 3.07786 3.03(17) 34.47 2.766 2.817
    148625. 3.07879 2.74(16) 39.4 2.766 2.820
    148669. 3.07971 2.79(16) 38.0 2.766 2.823
    148714. 3.08063 2.92(17) 36.6 2.766 2.827
    148759. 3.08156 2.86(16) 37.2 2.766 2.831
    148803. 3.08248 3.00(17) 33.13 2.766 2.836
    148848. 3.08341 2.73(17) 35.8 2.766 2.841
    148892. 3.08433 2.66(16) 39.5 2.766 2.847
    148937. 3.08526 3.01(18) 31.92 2.766 2.853
    148982. 3.08618 2.84(17) 35.4 2.766 2.861
    149027. 3.08711 2.96(17) 34.11 2.766 2.869
    149071. 3.08804 2.97(17) 33.22 2.766 2.878
    149116. 3.08896 2.71(16) 38.7 2.766 2.889
    149161. 3.08989 2.71(16) 39.4 2.766 2.902
    149205. 3.09082 2.75(16) 38.1 2.766 2.916
    149250. 3.09174 2.84(17) 36.4 2.766 2.933
    149295. 3.09267 2.81(16) 38.1 2.766 2.953
    149340. 3.09360 2.92(17) 33.73 2.766 2.977
    149385. 3.09453 3.14(17) 33.09 2.766 3.005
    149429. 3.09546 3.23(19) 28.13 2.766 3.040
    149474. 3.09639 2.84(17) 33.11 2.766 3.083
    149519. 3.09731 3.20(18) 30.40 2.766 3.136
    149564. 3.09824 3.30(19) 28.15 2.766 3.205
    149609. 3.09917 3.06(18) 29.79 2.767 3.295
    149654. 3.10010 3.00(17) 33.69 2.767 3.415
    149699. 3.10103 3.22(18) 30.61 2.767 3.581
    149743. 3.10196 3.79(19) 26.71 2.767 3.820
    149788. 3.10290 3.71(19) 28.77 2.767 4.192
    149833. 3.10383 4.8(2)   24.07 2.767 4.971
    149878. 3.10476 8.4(3)   14.25 2.767 7.750
    149923. 3.10569 18.3(4) 6.34 2.77 18.51
    149968. 3.10662 43.1(7) 2.203 2.77 46.91
    150013. 3.10755 82.7(10) 0.907 2.77 88.41
    150058. 3.10849 105.9(13) 0.632 2.77 108.46
    150103. 3.10942 83.8(11) 0.861 2.77 86.36
    150148. 3.11035 44.0(7) 1.950 2.77 49.35
    150193. 3.11128 21.5(5) 4.50 2.77 23.46
    150238. 3.11222 10.1(3)   10.07 2.767 11.361
    150283. 3.11315 5.6(2)   18.89 2.767 6.663
    150329. 3.11409 4.5(2)   23.08 2.767 4.858
    150374. 3.11502 3.66(19) 27.12 2.767 4.089
    150419. 3.11596 3.33(18) 29.25 2.767 3.707
    150464. 3.11689 3.42(19) 28.26 2.767 3.486
    150509. 3.11783 3.33(19) 28.63 2.767 3.342
    150554. 3.11876 2.93(17) 34.13 2.767 3.241
    150599. 3.11970 3.17(18) 30.72 2.767 3.166
    150644. 3.12063 3.06(18) 31.93 2.767 3.109
    150690. 3.12157 3.01(18) 32.06 2.767 3.064
    150735. 3.12251 3.09(18) 31.47 2.767 3.029
    150780. 3.12344 3.02(18) 29.91 2.767 3.000
    150825. 3.12438 2.78(17) 34.65 2.767 2.977
    150871. 3.12532 3.13(18) 30.28 2.767 2.959
    150916. 3.12626 2.71(17) 35.7 2.767 2.944
    150961. 3.12719 2.99(18) 31.83 2.767 2.931
    151006. 3.12813 2.70(16) 38.5 2.767 2.922
    151052. 3.12907 3.00(18) 31.66 2.767 2.915
    151097. 3.13001 3.13(18) 32.41 2.767 2.911
    151142. 3.13095 2.71(16) 37.2 2.767 2.909
    151188. 3.13189 2.89(17) 34.65 2.767 2.910
    151233. 3.13283 2.67(16) 39.3 2.767 2.914
    151278. 3.13377 2.80(17) 32.99 2.767 2.922
    151324. 3.13471 2.94(18) 32.13 2.768 2.936
    151369. 3.13565 2.73(16) 37.4 2.768 2.958
    151415. 3.13659 3.02(18) 32.22 2.768 2.994
    151460. 3.13753 3.21(19) 28.76 2.768 3.061
    151506. 3.13847 3.39(18) 30.08 2.768 3.261
    151551. 3.13942 4.4(2)   23.33 2.768 4.030
    151596. 3.14036 6.4(2)   16.87 2.768 6.674
    151642. 3.14130 12.2(4) 7.77 2.77 11.80
    151687. 3.14224 18.4(5) 4.53 2.77 16.46
    151733. 3.14318 18.5(5) 4.39 2.77 15.84
    151778. 3.14413 12.2(4) 7.23 2.77 11.16
    151824. 3.14507 7.2(3)   13.09 2.768 6.810
    151870. 3.14601 4.6(2)   22.27 2.768 4.454
    151915. 3.14696 3.46(19) 27.44 2.768 3.488
    151961. 3.14790 3.33(19) 28.46 2.768 3.125
    152006. 3.14885 3.29(19) 26.84 2.768 2.979
    152052. 3.14979 2.83(17) 33.18 2.768 2.911
    152097. 3.15074 2.50(16) 40.7 2.768 2.875
    152143. 3.15168 2.84(18) 32.38 2.768 2.852
    152189. 3.15263 2.52(16) 37.2 2.769 2.836
    152234. 3.15357 2.81(17) 34.62 2.769 2.825
    152280. 3.15452 2.82(17) 34.68 2.769 2.816
    152326. 3.15547 2.98(19) 29.21 2.769 2.809
    152371. 3.15641 2.71(17) 36.4 2.769 2.804
    152417. 3.15736 2.82(17) 32.75 2.769 2.800
    152463. 3.15831 2.92(18) 32.37 2.769 2.796
    152509. 3.15926 2.95(18) 30.41 2.769 2.793
    152554. 3.16020 2.69(17) 35.7 2.769 2.791
    152600. 3.16115 2.90(17) 33.19 2.769 2.788
    152646. 3.16210 2.72(17) 35.07 2.769 2.787
    152692. 3.16305 2.81(17) 33.70 2.769 2.785
    152737. 3.16400 2.98(18) 32.18 2.769 2.784
    152783. 3.16495 2.65(17) 35.4 2.769 2.783
    152829. 3.16590 2.99(17) 32.87 2.770 2.810
    152875. 3.16685 2.81(18) 31.34 2.770 2.811
    152921. 3.16780 2.82(18) 32.39 2.770 2.812
    152967. 3.16875 2.65(17) 33.81 2.770 2.817
    153013. 3.16970 2.90(18) 30.66 2.770 2.819
    153059. 3.17065 2.94(17) 32.66 2.770 2.821
    153104. 3.17160 2.77(17) 34.37 2.770 2.824
    153150. 3.17255 2.96(18) 30.22 2.770 2.827
    153196. 3.17351 3.05(19) 29.21 2.770 2.823
    153242. 3.17446 2.70(17) 35.2 2.770 2.828
    153288. 3.17541 2.91(18) 31.49 2.770 2.833
    153334. 3.17636 2.86(17) 34.44 2.770 2.838
    153380. 3.17732 2.66(17) 34.75 2.770 2.845
    153426. 3.17827 3.11(19) 29.20 2.771 2.852
    153472. 3.17922 3.1(2)   26.12 2.771 2.860
    153518. 3.18018 2.94(18) 31.34 2.771 2.870
    153564. 3.18113 2.88(18) 30.26 2.771 2.881
    153610. 3.18209 2.89(18) 31.01 2.771 2.894
    153657. 3.18304 3.03(19) 26.80 2.771 2.910
    153703. 3.18400 3.09(19) 28.03 2.771 2.928
    153749. 3.18495 3.12(18) 29.98 2.771 2.951
    153795. 3.18591 2.85(17) 33.70 2.771 2.979
    153841. 3.18686 3.01(18) 30.53 2.771 3.015
    153887. 3.18782 2.91(18) 31.17 2.772 3.060
    153933. 3.18878 2.84(17) 33.26 2.772 3.119
    153980. 3.18973 3.14(18) 29.64 2.772 3.198
    154026. 3.19069 2.96(18) 31.21 2.772 3.307
    154072. 3.19165 3.5(2)   25.42 2.772 3.465
    154118. 3.19261 3.9(2)   23.25 2.772 3.716
    154164. 3.19356 4.1(2)   22.98 2.772 4.286
    154211. 3.19452 7.1(3)   13.13 2.772 6.416
    154257. 3.19548 13.9(4) 7.18 2.77 14.20
    154303. 3.19644 29.5(6) 2.863 2.77 32.83
    154349. 3.19740 53.5(9) 1.265 2.77 56.95
    154396. 3.19836 65.5(10) 0.954 2.77 65.65
    154442. 3.19932 51.0(9) 1.372 2.77 52.46
    154488. 3.20028 34.7(7) 2.191 2.77 34.54
    154535. 3.20124 23.1(5) 3.385 2.77 21.86
    154581. 3.20220 14.8(4) 5.51 2.77 13.49
    154627. 3.20316 8.6(3)   10.39 2.773 8.147
    154674. 3.20412 5.5(2)   16.89 2.773 5.328
    154720. 3.20508 3.9(2)   23.27 2.773 4.087
    154767. 3.20604 3.5(2)   26.15 2.774 3.567
    154813. 3.20701 3.04(19) 29.14 2.774 3.327
    154860. 3.20797 3.31(19) 27.01 2.774 3.195
    154906. 3.20893 3.05(18) 29.55 2.774 3.111
    154953. 3.20989 2.84(18) 29.41 2.774 3.053
    154999. 3.21086 2.95(18) 29.62 2.774 3.010
    155045. 3.21182 2.94(19) 27.01 2.774 2.976
    155092. 3.21278 2.88(18) 29.66 2.774 2.950
    155139. 3.21375 2.64(17) 33.71 2.774 2.929
    155185. 3.21471 3.04(19) 27.78 2.775 2.911
    155232. 3.21568 2.81(18) 29.47 2.775 2.897
    155278. 3.21664 2.91(19) 28.86 2.775 2.885
    155325. 3.21761 2.52(17) 35.3 2.775 2.875
    155371. 3.21857 2.86(18) 31.40 2.775 2.867
    155418. 3.21954 2.67(17) 32.74 2.775 2.860
    155465. 3.22050 2.89(18) 29.70 2.775 2.854
    155511. 3.22147 2.96(19) 28.19 2.775 2.849
    155558. 3.22244 3.02(19) 28.71 2.776 2.845
    155605. 3.22340 2.81(18) 30.41 2.776 2.841
    155651. 3.22437 3.1(2)   24.34 2.776 2.839
    155698. 3.22534 2.97(19) 28.72 2.776 2.837
    155745. 3.22631 2.93(19) 28.50 2.776 2.836
    155791. 3.22727 2.62(18) 31.39 2.776 2.837
    155838. 3.22824 2.74(18) 31.86 2.776 2.838
    155885. 3.22921 2.67(18) 30.75 2.777 2.841
    155932. 3.23018 2.84(18) 31.39 2.777 2.817
    155978. 3.23115 2.93(19) 29.00 2.777 2.827
    156025. 3.23212 2.89(18) 29.30 2.777 2.843
    156072. 3.23309 3.06(18) 29.30 2.777 2.875
    156119. 3.23406 3.11(19) 27.68 2.777 3.005
    156166. 3.23503 3.6(2)   25.19 2.777 3.498
    156213. 3.23600 4.8(2)   17.98 2.778 4.751
    156259. 3.23697 7.0(3)   11.67 2.778 6.509
    156306. 3.23794 8.1(3)   9.74 2.778 7.286
    156353. 3.23891 6.9(3)   12.05 2.778 6.287
    156400. 3.23989 4.9(2)   17.16 2.778 4.705
    156447. 3.24086 3.7(2)   22.87 2.778 3.620
    156494. 3.24183 2.93(19) 28.23 2.778 3.122
    156541. 3.24280 2.74(18) 31.49 2.779 2.933
    156588. 3.24378 2.66(18) 31.02 2.779 2.863
    156635. 3.24475 2.50(16) 37.5 2.779 2.833
    156682. 3.24572 2.52(17) 34.01 2.779 2.818
    156729. 3.24670 2.93(19) 28.94 2.779 2.809
    156776. 3.24767 2.51(17) 35.6 2.779 2.803
    156823. 3.24865 2.39(16) 37.9 2.779 2.799
    156870. 3.24962 2.50(17) 36.3 2.780 2.796
    156917. 3.25060 2.72(18) 30.08 2.780 2.794
    156964. 3.25157 3.07(19) 27.25 2.780 2.792
    157011. 3.25255 2.59(17) 35.9 2.780 2.791
    157058. 3.25352 2.53(17) 34.33 2.780 2.789
    157105. 3.25450 2.55(17) 34.07 2.780 2.789
    157152. 3.25548 2.91(19) 28.32 2.781 2.788
    157200. 3.25645 3.0(2)   25.97 2.781 2.787
    157247. 3.25743 2.59(18) 32.47 2.781 2.787
    157294. 3.25841 3.04(19) 27.18 2.781 2.786
    157341. 3.25939 2.96(19) 27.00 2.781 2.786
    157388. 3.26036 2.74(18) 30.10 2.781 2.786
    157436. 3.26134 2.76(18) 32.14 2.782 2.786
    157483. 3.26232 2.91(19) 28.51 2.782 2.785
    157530. 3.26330 2.80(18) 30.73 2.782 2.785
    157577. 3.26428 3.00(19) 27.15 2.782 2.785
    157625. 3.26526 3.0(2)   26.10 2.782 2.785
    157672. 3.26624 2.54(17) 33.72 2.782 2.785
    157719. 3.26722 2.74(19) 28.66 2.783 2.785
    157766. 3.26820 3.1(2)   26.10 2.783 2.785
    157814. 3.26918 3.0(2)   25.50 2.783 2.785
    157861. 3.27016 2.85(19) 26.36 2.783 2.784
    157908. 3.27114 2.89(19) 26.55 2.783 2.784
    157956. 3.27212 2.78(19) 28.58 2.783 2.784
    158003. 3.27310 2.9(2)   23.66 2.784 2.784
    158051. 3.27409 2.89(19) 27.50 2.784 2.784
    158098. 3.27507 2.97(19) 26.53 2.784 2.785
    158146. 3.27605 2.86(19) 26.31 2.784 2.785
    158193. 3.27703 2.78(18) 29.32 2.784 2.785
    158240. 3.27802 2.75(18) 29.30 2.785 2.785
    158288. 3.27900 3.0(2)   25.94 2.785 2.785
    158335. 3.27999 2.71(18) 29.71 2.785 2.786
    158383. 3.28097 2.59(18) 30.32 2.785 2.786
    158430. 3.28195 3.2(2)   24.56 2.785 2.786
    158478. 3.28294 2.78(19) 28.81 2.785 2.787
    158525. 3.28392 2.43(18) 32.48 2.786 2.787
    158573. 3.28491 2.8(2)   26.26 2.786 2.787
    158621. 3.28590 3.0(2)   24.67 2.786 2.787
    158668. 3.28688 2.9(2)   25.03 2.786 2.788
    158716. 3.28787 3.0(2)   25.83 2.786 2.788
    158763. 3.28885 3.0(2)   23.58 2.787 2.789
    158811. 3.28984 3.1(2)   22.80 2.787 2.789
    158859. 3.29083 2.68(19) 29.00 2.787 2.790
    158906. 3.29182 2.52(17) 33.72 2.787 2.790
    158954. 3.29280 2.71(19) 29.03 2.787 2.791
    159002. 3.29379 2.73(18) 31.07 2.788 2.792
    159049. 3.29478 2.95(19) 28.53 2.788 2.793
    159097. 3.29577 2.78(19) 28.15 2.788 2.795
    159145. 3.29676 2.75(18) 29.98 2.788 2.797
    159193. 3.29775 2.77(19) 28.91 2.788 2.800
    159240. 3.29874 2.8(2)   25.09 2.789 2.806
    159288. 3.29973 3.1(2)   23.26 2.789 2.823
    159336. 3.30072 3.2(2)   23.55 2.789 2.890
    159384. 3.30171 3.3(2)   24.13 2.789 3.091
    159431. 3.30270 3.6(2)   21.47 2.789 3.449
    159479. 3.30369 4.2(3)   15.91 2.790 3.733
    159527. 3.30468 4.1(2)   16.87 2.790 3.648
    159575. 3.30567 3.9(2)   17.95 2.790 3.320
    159623. 3.30666 3.0(2)   23.90 2.790 3.037
    159671. 3.30766 2.78(19) 27.66 2.790 2.891
    159719. 3.30865 2.9(2)   25.00 2.791 2.833
    159767. 3.30964 2.74(19) 27.08 2.791 2.812
    159815. 3.31063 2.9(2)   25.68 2.791 2.804
    159862. 3.31163 3.0(2)   24.81 2.791 2.800
    159910. 3.31262 2.74(19) 27.52 2.791 2.798
    159958. 3.31361 2.8(2)   25.08 2.792 2.797
    160006. 3.31461 3.0(2)   23.78 2.792 2.796
    160054. 3.31560 2.64(19) 26.78 2.792 2.796
    160102. 3.31660 2.57(18) 30.03 2.792 2.795
    160150. 3.31759 2.48(19) 27.42 2.792 2.795
    160198. 3.31859 2.8(2)   25.61 2.793 2.795
    160247. 3.31959 2.7(2)   26.10 2.793 2.795
    160295. 3.32058 2.9(2)   20.81 2.793 2.795
    160343. 3.32158 2.7(2)   24.88 2.793 2.795
    160391. 3.32257 2.6(2)   25.82 2.794 2.795
    160439. 3.32357 2.54(19) 27.01 2.794 2.795
    160487. 3.32457 2.48(19) 28.34 2.794 2.795
    160535. 3.32557 2.9(2)   23.18 2.794 2.795
    160583. 3.32656 2.7(2)   25.76 2.794 2.795
    160632. 3.32756 2.7(2)   25.48 2.795 2.796
    160680. 3.32856 2.49(19) 29.10 2.795 2.796
    160728. 3.32956 2.40(18) 31.18 2.795 2.796
    160776. 3.33056 2.9(2)   22.87 2.795 2.796
    160824. 3.33156 3.1(2)   21.29 2.796 2.796
    160873. 3.33256 2.7(2)   24.46 2.796 2.796
    160921. 3.33356 3.1(2)   23.03 2.796 2.797
    160969. 3.33456 3.1(2)   22.32 2.796 2.797
    161017. 3.33556 2.9(2)   22.97 2.796 2.797
    161066. 3.33656 3.1(2)   21.68 2.797 2.797
    161114. 3.33756 2.9(2)   23.68 2.797 2.797
    161162. 3.33856 2.9(2)   22.11 2.797 2.797
    161211. 3.33956 2.61(19) 28.16 2.797 2.797
    161259. 3.34057 2.58(19) 26.69 2.798 2.798
    161308. 3.34157 2.9(2)   24.38 2.798 2.798
    161356. 3.34257 2.6(2)   25.38 2.798 2.798
    161404. 3.34357 2.8(2)   22.83 2.798 2.798
    161453. 3.34458 2.9(2)   24.73 2.799 2.799
    161501. 3.34558 2.9(2)   21.39 2.799 2.799
    161550. 3.34658 2.7(2)   25.29 2.799 2.799
    161598. 3.34759 2.9(2)   23.37 2.799 2.799
    161647. 3.34859 3.1(2)   20.85 2.799 2.799
    161695. 3.34960 2.80(19) 26.43 2.800 2.800
    161744. 3.35060 3.0(2)   21.19 2.800 2.800
    161792. 3.35161 3.1(2)   22.67 2.800 2.800
    161841. 3.35261 2.9(2)   23.73 2.800 2.800
    161889. 3.35362 2.7(2)   25.40 2.801 2.801
    161938. 3.35463 2.69(19) 26.79 2.801 2.801
    161986. 3.35563 2.9(2)   23.67 2.801 2.801
    162035. 3.35664 3.1(2)   21.96 2.801 2.801
    162084. 3.35765 3.0(2)   21.88 2.802 2.803
    162132. 3.35865 2.8(2)   24.21 2.802 2.803
    162181. 3.35966 2.7(2)   25.28 2.802 2.804
    162229. 3.36067 2.47(18) 31.16 2.802 2.804
    162278. 3.36168 2.8(2)   25.83 2.803 2.804
    162327. 3.36269 2.7(2)   25.96 2.803 2.805
    162376. 3.36370 2.9(2)   24.56 2.803 2.805
    162424. 3.36471 2.9(2)   24.28 2.803 2.806
    162473. 3.36572 3.0(2)   21.48 2.804 2.806
    162522. 3.36673 2.62(19) 28.72 2.804 2.807
    162570. 3.36774 2.68(19) 27.59 2.804 2.807
    162619. 3.36875 3.0(2)   23.59 2.804 2.808
    162668. 3.36976 2.9(2)   23.67 2.805 2.808
    162717. 3.37077 2.8(2)   25.49 2.805 2.809
    162766. 3.37178 2.9(2)   25.17 2.805 2.809
    162814. 3.37279 2.8(2)   24.25 2.805 2.810
    162863. 3.37380 2.8(2)   23.16 2.806 2.811
    162912. 3.37482 2.9(2)   24.86 2.806 2.812
    162961. 3.37583 2.7(2)   24.27 2.806 2.813
    163010. 3.37684 2.7(2)   25.05 2.806 2.814
    163059. 3.37786 2.8(2)   24.32 2.807 2.816
    163108. 3.37887 2.66(19) 27.42 2.807 2.817
    163157. 3.37988 2.7(2)   24.15 2.807 2.820
    163206. 3.38090 2.8(2)   22.03 2.807 2.822
    163255. 3.38191 2.9(2)   23.10 2.808 2.826
    163304. 3.38293 3.1(2)   21.18 2.808 2.831
    163353. 3.38394 2.52(19) 27.85 2.808 2.838
    163402. 3.38496 2.9(2)   22.24 2.808 2.848
    163451. 3.38597 2.9(2)   21.70 2.809 2.869
    163500. 3.38699 3.1(2)   21.04 2.809 2.943
    163549. 3.38800 3.7(2)   19.18 2.809 3.224
    163598. 3.38902 4.1(2)   17.28 2.809 3.980
    163647. 3.39004 4.9(3)   14.25 2.810 5.146
    163696. 3.39106 6.5(3)   10.03 2.810 5.836
    163745. 3.39207 5.2(3)   12.68 2.810 5.325
    163794. 3.39309 4.5(3)   15.35 2.810 4.259
    163843. 3.39411 3.7(2)   19.36 2.811 3.455
    163892. 3.39513 3.0(2)   25.37 2.811 3.069
    163942. 3.39615 2.71(19) 26.53 2.811 2.923
    163991. 3.39717 2.9(2)   23.30 2.812 2.870
    164040. 3.39818 2.9(2)   22.40 2.812 2.849
    164089. 3.39920 2.8(2)   24.68 2.812 2.839
    164138. 3.40022 2.7(2)   22.70 2.812 2.833
    164188. 3.40124 3.1(2)   21.17 2.813 2.829
    164237. 3.40226 2.8(2)   23.16 2.813 2.826
    164286. 3.40329 2.8(2)   24.34 2.813 2.824
    164335. 3.40431 2.7(2)   23.88 2.813 2.823
    164385. 3.40533 2.8(2)   25.77 2.814 2.822
    164434. 3.40635 2.7(2)   24.72 2.814 2.821
    164483. 3.40737 2.29(18) 29.60 2.814 2.821
    164533. 3.40840 2.9(2)   22.68 2.815 2.820
    164582. 3.40942 2.8(2)   23.73 2.815 2.820
    164631. 3.41044 2.55(19) 27.61 2.815 2.819
    164681. 3.41146 3.1(2)   20.62 2.815 2.819
    164730. 3.41249 2.8(2)   22.66 2.816 2.819
    164780. 3.41351 2.7(2)   24.07 2.816 2.819
    164829. 3.41454 3.2(2)   20.45 2.816 2.819
    164879. 3.41556 2.8(2)   25.33 2.816 2.819
    164928. 3.41659 2.9(2)   23.72 2.817 2.819
    164978. 3.41761 2.8(2)   24.62 2.817 2.819
    165027. 3.41864 2.9(2)   25.96 2.817 2.819
    165077. 3.41966 2.8(2)   24.88 2.818 2.820
    165126. 3.42069 2.7(2)   21.87 2.818 2.820
    165176. 3.42171 2.6(2)   26.21 2.818 2.820
    165225. 3.42274 3.0(2)   21.89 2.818 2.820
    165275. 3.42377 2.8(2)   24.09 2.819 2.820
    165324. 3.42480 2.6(2)   24.19 2.819 2.820
    165374. 3.42582 3.1(2)   19.53 2.819 2.819
    165423. 3.42685 2.8(2)   23.15 2.819 2.819
    165473. 3.42788 2.9(2)   22.09 2.820 2.820
    165523. 3.42891 2.7(2)   24.56 2.820 2.820
    165572. 3.42994 2.8(2)   23.69 2.820 2.820
    165622. 3.43097 2.9(2)   21.18 2.821 2.821
    165672. 3.43200 3.0(2)   20.70 2.821 2.821
    165721. 3.43303 3.0(2)   20.47 2.821 2.821
    165771. 3.43406 2.8(2)   23.09 2.821 2.821
    165821. 3.43509 2.7(2)   24.32 2.822 2.822
    165871. 3.43612 2.8(2)   21.92 2.822 2.822
    165920. 3.43715 2.8(2)   21.43 2.822 2.822
    165970. 3.43818 2.7(2)   23.17 2.823 2.823
    166020. 3.43921 2.8(2)   20.15 2.823 2.823
    166070. 3.44024 2.9(2)   20.73 2.823 2.823
    166120. 3.44128 3.1(2)   19.26 2.823 2.823
    166169. 3.44231 2.9(2)   19.45 2.824 2.824
    166219. 3.44334 2.6(2)   23.22 2.824 2.824
    166269. 3.44437 2.6(2)   24.38 2.824 2.824
    166319. 3.44541 3.0(2)   20.66 2.825 2.825
    166369. 3.44644 2.8(2)   22.90 2.825 2.825
    166419. 3.44748 2.6(2)   25.10 2.825 2.825
    166469. 3.44851 2.7(2)   24.72 2.825 2.825
    166519. 3.44955 3.2(2)   18.38 2.826 2.826
    166569. 3.45058 2.39(18) 29.36 2.826 2.826
    166619. 3.45162 2.9(2)   22.72 2.826 2.826
    166669. 3.45265 3.0(2)   19.64 2.827 2.827
    166719. 3.45369 3.1(2)   20.36 2.827 2.827
    166769. 3.45472 2.8(2)   23.59 2.827 2.827
    166819. 3.45576 2.8(2)   22.81 2.827 2.827
    166869. 3.45680 2.7(2)   22.61 2.828 2.828
    166919. 3.45783 2.7(2)   24.73 2.828 2.828
    166969. 3.45887 2.5(2)   25.32 2.828 2.828
    167019. 3.45991 2.7(2)   24.89 2.829 2.829
    167069. 3.46095 3.1(2)   19.20 2.829 2.829
    167119. 3.46199 2.9(2)   18.97 2.829 2.829
    167169. 3.46303 2.7(2)   24.14 2.829 2.829
    167219. 3.46406 2.9(2)   23.14 2.830 2.830
    167270. 3.46510 2.6(2)   23.87 2.830 2.830
    167320. 3.46614 3.0(2)   19.42 2.830 2.830
    167370. 3.46718 3.0(2)   21.44 2.831 2.831
    167420. 3.46822 3.0(2)   20.75 2.831 2.831
    167470. 3.46927 2.7(2)   23.12 2.831 2.831
    167521. 3.47031 2.41(19) 27.80 2.831 2.832
    167571. 3.47135 2.9(2)   21.21 2.832 2.832
    167621. 3.47239 2.9(2)   18.53 2.832 2.832
    167672. 3.47343 2.9(2)   20.06 2.832 2.832
    167722. 3.47447 2.9(2)   21.82 2.833 2.833
    167772. 3.47552 2.5(2)   26.03 2.833 2.833
    167822. 3.47656 2.7(2)   25.17 2.833 2.833
    167873. 3.47760 3.4(2)   17.58 2.834 2.834
    167923. 3.47865 3.0(2)   17.21 2.834 2.834
    167974. 3.47969 2.8(2)   22.97 2.834 2.834
    168024. 3.48073 2.9(2)   21.33 2.834 2.835
    168074. 3.48178 2.9(2)   20.96 2.835 2.835
    168125. 3.48282 2.6(2)   24.22 2.835 2.835
    168175. 3.48387 3.0(2)   18.16 2.835 2.836
    168226. 3.48491 2.9(2)   21.26 2.836 2.836
    168276. 3.48596 2.7(2)   22.60 2.836 2.836
    168327. 3.48700 3.1(2)   19.91 2.836 2.837
    168377. 3.48805 2.7(2)   22.75 2.836 2.837
    168428. 3.48910 2.3(2)   26.23 2.837 2.837
    168478. 3.49015 2.8(2)   22.34 2.837 2.838
    168529. 3.49119 2.8(2)   23.33 2.837 2.838
    168579. 3.49224 3.2(2)   17.57 2.838 2.839
    168630. 3.49329 2.6(2)   25.14 2.838 2.839
    168680. 3.49434 2.7(2)   23.76 2.838 2.840
    168731. 3.49538 2.8(2)   19.71 2.838 2.841
    168782. 3.49643 2.6(2)   22.14 2.839 2.843
    168832. 3.49748 3.1(2)   17.61 2.839 2.851
    168883. 3.49853 3.0(2)   19.60 2.839 2.875
    168934. 3.49958 3.2(2)   18.14 2.840 2.920
    168984. 3.50063 3.0(2)   19.84 2.840 2.963
    169035. 3.50168 3.1(2)   20.79 2.840 2.961
    169086. 3.50273 3.2(2)   16.69 2.841 2.920
    169136. 3.50378 3.4(3)   16.65 2.841 2.879
    169187. 3.50484 3.1(2)   19.46 2.841 2.857
    169238. 3.50589 2.5(2)   24.54 2.841 2.848
    169289. 3.50694 3.0(2)   18.81 2.842 2.845
    169339. 3.5080 2.6(2)   22.52 2.842 2.844
    169390. 3.5090 2.8(2)   20.05 2.842 2.844
    169441. 3.5101 2.6(2)   22.73 2.843 2.844
    169492. 3.5112 2.6(2)   23.40 2.843 2.844
    169543. 3.5122 2.8(2)   20.64 2.843 2.844
    169594. 3.5133 2.7(2)   20.70 2.843 2.844
    169644. 3.5143 2.7(2)   20.34 2.844 2.844
    169695. 3.5154 2.8(2)   21.31 2.844 2.844
    169746. 3.5164 3.0(2)   19.17 2.844 2.845
    169797. 3.5175 3.0(2)   18.64 2.845 2.845
    169848. 3.5185 3.0(2)   19.79 2.845 2.845
    169899. 3.5196 2.7(2)   24.17 2.845 2.845
    169950. 3.5206 2.9(2)   21.20 2.846 2.846
    170001. 3.5217 2.7(2)   22.45 2.846 2.846
    170052. 3.5228 3.2(2)   17.75 2.846 2.846
    170103. 3.5238 2.7(2)   22.68 2.846 2.847
    170154. 3.5249 2.8(2)   19.64 2.847 2.847
    170205. 3.5259 2.6(2)   22.17 2.847 2.847
    170256. 3.5270 2.9(2)   20.55 2.847 2.847
    170307. 3.5280 3.1(2)   18.35 2.848 2.848
    170358. 3.5291 3.2(2)   18.05 2.848 2.848
    170409. 3.5302 3.4(2)   17.68 2.848 2.848
    170461. 3.5312 2.7(2)   23.22 2.848 2.848
    170512. 3.5323 3.1(2)   17.35 2.849 2.849
    170563. 3.5333 2.9(2)   19.82 2.849 2.849
    170614. 3.5344 2.9(2)   19.75 2.849 2.849
    170665. 3.5355 3.0(2)   21.25 2.850 2.850
    170716. 3.5365 2.6(2)   22.12 2.850 2.850
    170768. 3.5376 3.5(3)   15.91 2.850 2.850
    170819. 3.5386 3.2(3)   16.49 2.850 2.850
    170870. 3.5397 2.4(2)   25.52 2.851 2.851
    170921. 3.5408 2.8(2)   20.27 2.851 2.852
    170973. 3.5418 2.9(2)   20.26 2.851 2.852
    171024. 3.5429 2.7(2)   22.01 2.852 2.852
    171075. 3.5440 3.0(2)   19.99 2.852 2.853
    171127. 3.5450 2.8(2)   21.31 2.852 2.853
    171178. 3.5461 3.3(3)   15.89 2.852 2.853
    171229. 3.5471 3.0(2)   19.72 2.853 2.854
    171281. 3.5482 2.8(2)   19.29 2.853 2.854
    171332. 3.5493 2.6(2)   21.84 2.853 2.854
    171383. 3.5503 2.4(2)   25.42 2.854 2.855
    171435. 3.5514 3.2(2)   16.90 2.854 2.855
    171486. 3.5525 3.2(3)   15.78 2.854 2.855
    171538. 3.5535 3.1(2)   17.32 2.854 2.856
    171589. 3.5546 3.2(2)   16.70 2.855 2.856
    171641. 3.5557 2.9(2)   19.06 2.855 2.857
    171692. 3.5567 2.8(2)   17.78 2.855 2.857
    171744. 3.5578 3.1(2)   17.56 2.856 2.858
    171795. 3.5589 2.6(2)   21.78 2.856 2.858
    171847. 3.5599 2.7(2)   20.75 2.856 2.859
    171898. 3.5610 3.2(3)   16.57 2.856 2.860
    171950. 3.5621 3.1(2)   19.21 2.857 2.860
    172001. 3.5631 3.0(2)   16.93 2.857 2.861
    172053. 3.5642 2.7(2)   18.75 2.857 2.862
    172105. 3.5653 3.0(2)   17.81 2.858 2.864
    172156. 3.5664 2.7(2)   20.51 2.858 2.865
    172208. 3.5674 2.5(2)   22.99 2.858 2.868
    172260. 3.5685 2.7(2)   22.10 2.858 2.871
    172311. 3.5696 2.6(2)   21.88 2.859 2.876
    172363. 3.5706 3.1(3)   16.27 2.859 2.889
    172415. 3.5717 2.9(2)   19.34 2.859 2.936
    172466. 3.5728 3.1(2)   17.62 2.859 3.099
    172518. 3.5739 3.8(3)   15.19 2.860 3.462
    172570. 3.5749 4.6(3)   10.78 2.860 3.902
    172622. 3.5760 4.4(3)   11.35 2.860 4.025
    172673. 3.5771 3.8(3)   15.01 2.861 3.716
    172725. 3.5781 3.8(3)   12.62 2.861 3.309
    172777. 3.5792 3.6(3)   13.29 2.861 3.048
    172829. 3.5803 2.7(2)   21.37 2.861 2.935
    172881. 3.5814 3.0(2)   18.12 2.862 2.895
    172933. 3.5824 3.0(3)   16.37 2.862 2.881
    172985. 3.5835 2.9(2)   19.89 2.862 2.875
    173036. 3.5846 2.9(3)   16.52 2.862 2.872
    173088. 3.5857 2.6(2)   20.25 2.863 2.870
    173140. 3.5867 2.9(2)   19.07 2.863 2.869
    173192. 3.5878 2.6(2)   21.51 2.863 2.868
    173244. 3.5889 1.97(18) 30.49 2.864 2.868
    173296. 3.5900 2.7(2)   19.71 2.864 2.869
    173348. 3.5911 3.2(3)   15.75 2.864 2.869
    173400. 3.5921 2.8(2)   19.69 2.864 2.869
    173452. 3.5932 3.1(3)   16.16 2.865 2.869
    173504. 3.5943 2.9(2)   17.66 2.865 2.869
    173556. 3.5954 3.1(3)   15.23 2.865 2.869
    173608. 3.5964 2.7(2)   21.21 2.865 2.870
    173660. 3.5975 2.4(2)   21.55 2.866 2.870
    173712. 3.5986 2.6(2)   19.57 2.866 2.870
    173765. 3.5997 3.0(3)   16.13 2.866 2.870
    173817. 3.6008 3.0(3)   16.63 2.866 2.871
    173869. 3.6018 3.0(2)   18.64 2.867 2.871
    173921. 3.6029 2.8(2)   19.43 2.867 2.872
    173973. 3.6040 2.7(2)   19.20 2.867 2.872
    174025. 3.6051 3.0(3)   15.89 2.867 2.873
    174078. 3.6062 2.9(2)   17.78 2.868 2.874
    174130. 3.6072 2.9(2)   17.49 2.868 2.874
    174182. 3.6083 2.5(2)   22.58 2.868 2.875
    174234. 3.6094 2.7(2)   19.20 2.868 2.876
    174287. 3.6105 2.6(2)   21.87 2.869 2.877
    174339. 3.6116 2.7(2)   20.02 2.869 2.878
    174391. 3.6127 3.0(3)   16.29 2.869 2.879
    174443. 3.6137 2.9(3)   16.55 2.869 2.881
    174496. 3.6148 2.7(2)   18.32 2.870 2.884
    174548. 3.6159 3.0(2)   17.66 2.870 2.886
    174601. 3.6170 3.2(3)   14.06 2.870 2.890
    174653. 3.6181 3.0(3)   14.81 2.870 2.894
    174705. 3.6192 3.2(3)   14.13 2.871 2.901
    174758. 3.6203 3.1(3)   16.11 2.871 2.910
    174810. 3.6213 2.8(2)   19.24 2.871 2.923
    174863. 3.6224 2.9(3)   16.06 2.871 2.951
    174915. 3.6235 3.4(3)   15.21 2.872 3.045
    174968. 3.6246 3.5(3)   14.34 2.872 3.402
    175020. 3.6257 4.7(3)   9.99 2.872 4.361
    175073. 3.6268 7.3(4) 5.98 2.87 5.88
    175125. 3.6279 8.9(4) 5.00 2.87 6.88
    175178. 3.6290 7.2(4) 6.41 2.87 6.32
    175230. 3.6300 5.4(3)   8.78 2.873 4.919
    175283. 3.6311 3.8(3)   14.77 2.873 3.792
    175335. 3.6322 3.3(3)   14.54 2.874 3.235
    175388. 3.6333 3.1(3)   16.28 2.874 3.025
    175441. 3.6344 3.0(3)   16.51 2.874 2.952
    175493. 3.6355 2.8(2)   17.50 2.874 2.924
    175546. 3.6366 2.9(2)   16.97 2.874 2.910
    175598. 3.6377 3.2(3)   13.47 2.875 2.902
    175651. 3.6388 3.0(3)   16.53 2.875 2.897
    175704. 3.6399 2.3(2)   23.57 2.875 2.893
    175757. 3.6410 2.6(2)   19.90 2.875 2.890
    175809. 3.6420 2.7(2)   19.30 2.876 2.888
    175862. 3.6431 3.1(3)   16.01 2.876 2.887
    175915. 3.6442 3.1(3)   14.77 2.876 2.886
    175968. 3.6453 2.9(3)   16.00 2.876 2.885
    176020. 3.6464 2.8(2)   18.49 2.876 2.884
    176073. 3.6475 3.3(3)   13.80 2.877 2.883
    176126. 3.6486 2.8(2)   17.60 2.877 2.883
    176179. 3.6497 2.9(3)   15.94 2.877 2.882
    176232. 3.6508 2.7(2)   18.66 2.877 2.882
    176285. 3.6519 2.6(2)   18.49 2.878 2.882
    176337. 3.6530 3.3(3)   14.54 2.878 2.882
    176390. 3.6541 3.0(3)   15.49 2.878 2.882
    176443. 3.6552 3.0(3)   15.84 2.878 2.882
    176496. 3.6563 3.1(3)   14.92 2.878 2.881
    176549. 3.6574 3.1(3)   15.32 2.879 2.881
    176602. 3.6585 2.9(3)   16.50 2.879 2.881
    176655. 3.6596 3.2(3)   15.51 2.879 2.881
    176708. 3.6607 3.1(3)   15.24 2.879 2.882
    176761. 3.6618 3.1(3)   16.31 2.879 2.882
    176814. 3.6629 3.4(3)   13.71 2.880 2.882
    176867. 3.6640 2.7(2)   17.97 2.880 2.880
    176920. 3.6651 3.0(2)   17.40 2.880 2.880
    176973. 3.6662 2.9(2)   17.24 2.880 2.880
    177026. 3.6673 3.3(3)   13.76 2.880 2.880
    177079. 3.6684 3.0(3)   15.62 2.881 2.881
    177133. 3.6695 2.7(2)   19.20 2.881 2.881
    177186. 3.6706 2.6(2)   19.41 2.881 2.881
    177239. 3.6717 3.1(3)   16.51 2.881 2.881
    177292. 3.6728 2.8(2)   17.35 2.881 2.882
    177345. 3.6739 2.5(2)   21.94 2.881 2.883
    177398. 3.6750 2.9(2)   16.91 2.882 2.883
    177452. 3.6761 2.7(2)   20.19 2.882 2.883
    177505. 3.6772 3.2(3)   14.68 2.882 2.883
    177558. 3.6783 2.8(2)   16.91 2.882 2.884
    177611. 3.6794 3.1(3)   14.38 2.882 2.884
    177665. 3.6805 2.8(2)   17.12 2.883 2.884
    177718. 3.6816 2.8(2)   17.93 2.883 2.884
    177771. 3.6827 2.8(2)   19.14 2.883 2.885
    177825. 3.6838 2.9(3)   16.06 2.883 2.885
    177878. 3.6849 3.0(3)   15.37 2.883 2.885
    177931. 3.6860 2.7(2)   17.60 2.883 2.886
    177985. 3.6871 2.5(2)   18.49 2.884 2.886
    178038. 3.6882 2.5(2)   19.54 2.884 2.887
    178092. 3.6893 3.2(3)   13.80 2.884 2.887
    178145. 3.6904 2.7(3)   16.47 2.884 2.888
    178198. 3.6916 3.0(3)   16.12 2.884 2.888
    178252. 3.6927 3.2(3)   15.36 2.884 2.889
    178305. 3.6938 3.0(3)   15.42 2.885 2.890
    178359. 3.6949 3.3(3)   12.90 2.885 2.890
    178412. 3.6960 3.0(3)   14.27 2.885 2.891
    178466. 3.6971 2.7(2)   17.15 2.885 2.893
    178519. 3.6982 2.8(3)   16.24 2.885 2.894
    178573. 3.6993 3.0(3)   15.40 2.885 2.896
    178627. 3.7004 2.8(2)   16.99 2.885 2.899
    178680. 3.7015 3.0(3)   14.38 2.886 2.902
    178734. 3.7026 3.0(3)   14.12 2.886 2.907
    178787. 3.7038 3.2(3)   13.79 2.886 2.915
    178841. 3.7049 3.0(3)   15.46 2.886 2.931
    178895. 3.7060 3.3(3)   12.77 2.886 2.986
    178948. 3.7071 3.6(3)   13.43 2.886 3.193
    179002. 3.7082 4.3(3)   9.91 2.886 3.735
    179056. 3.7093 5.7(4) 7.10 2.89 4.57
    179109. 3.7104 6.6(4) 5.85 2.89 5.09
    179163. 3.7115 6.0(4) 7.49 2.89 4.76
    179217. 3.7127 4.5(3)   9.82 2.887 3.991
    179271. 3.7138 3.3(3)   13.02 2.887 3.379
    179324. 3.7149 3.3(3)   12.58 2.887 3.079
    179378. 3.7160 3.2(3)   13.18 2.887 2.968
    179432. 3.7171 3.1(3)   14.25 2.887 2.929
    179486. 3.7182 3.2(3)   11.68 2.888 2.914
    179540. 3.7193 3.4(3)   11.56 2.888 2.907
    179594. 3.7205 3.2(3)   12.84 2.888 2.903
    179647. 3.7216 2.9(3)   14.45 2.888 2.900
    179701. 3.7227 3.0(3)   13.66 2.888 2.898
    179755. 3.7238 3.0(3)   13.86 2.888 2.896
    179809. 3.7249 2.8(3)   14.37 2.888 2.895
    179863. 3.7260 3.2(3)   13.38 2.888 2.894
    179917. 3.7272 2.8(3)   13.93 2.888 2.894
    179971. 3.7283 2.6(3)   16.14 2.888 2.893
    180025. 3.7294 2.7(3)   16.04 2.889 2.893
    180079. 3.7305 2.8(3)   14.89 2.889 2.892
    180133. 3.7316 2.6(3)   15.67 2.889 2.892
    180187. 3.7328 2.9(3)   14.11 2.889 2.892
    180241. 3.7339 2.7(3)   16.04 2.889 2.892
    180295. 3.7350 2.6(2)   17.48 2.889 2.891
    180349. 3.7361 2.7(3)   15.87 2.889 2.891
    180403. 3.7372 2.5(3)   15.78 2.889 2.891
    180458. 3.7384 2.6(3)   16.08 2.889 2.891
    180512. 3.7395 2.3(2)   19.30 2.889 2.891
    180566. 3.7406 2.4(2)   20.44 2.889 2.891
    180620. 3.7417 2.6(3)   16.26 2.890 2.891
    180674. 3.7429 2.9(3)   12.83 2.890 2.891
    180728. 3.7440 2.7(3)   15.86 2.890 2.891
    180783. 3.7451 3.0(3)   11.80 2.890 2.891
    180837. 3.7462 2.6(3)   15.74 2.890 2.896
    180891. 3.7473 2.8(3)   12.95 2.890 2.896
    180945. 3.7485 2.5(2)   19.58 2.890 2.897
    181000. 3.7496 3.0(3)   14.17 2.890 2.897
    181054. 3.7507 2.8(3)   14.41 2.890 2.898
    181108. 3.7518 2.5(2)   16.74 2.890 2.898
    181163. 3.7530 2.7(3)   15.91 2.890 2.899
    181217. 3.7541 2.9(3)   14.35 2.890 2.899
    181271. 3.7552 2.8(3)   12.79 2.890 2.900
    181326. 3.7564 2.7(3)   15.00 2.890 2.901
    181380. 3.7575 2.8(3)   14.42 2.890 2.902
    181435. 3.7586 2.8(3)   12.69 2.890 2.903
    181489. 3.7597 3.0(3)   13.59 2.890 2.904
    181543. 3.7609 3.0(3)   13.75 2.890 2.905
    181598. 3.7620 2.7(3)   15.17 2.890 2.907
    181652. 3.7631 2.9(3)   13.72 2.890 2.909
    181707. 3.7643 3.2(3)   12.06 2.890 2.911
    181761. 3.7654 3.0(3)   13.60 2.891 2.913
    181816. 3.7665 3.1(3)   13.23 2.891 2.916
    181870. 3.7676 2.5(2)   17.70 2.891 2.919
    181925. 3.7688 2.8(3)   15.56 2.891 2.923
    181980. 3.7699 2.8(3)   14.74 2.891 2.927
    182034. 3.7710 3.1(3)   13.48 2.891 2.933
    182089. 3.7722 3.1(3)   13.72 2.891 2.941
    182143. 3.7733 2.6(3)   15.28 2.891 2.950
    182198. 3.7744 2.6(3)   14.45 2.891 2.963
    182253. 3.7756 2.4(3)   14.84 2.891 2.979
    182307. 3.7767 3.1(3)   12.41 2.891 3.003
    182362. 3.7778 2.7(3)   15.16 2.891 3.037
    182417. 3.7790 3.1(3)   13.77 2.891 3.094
    182472. 3.7801 3.6(3)   12.06 2.891 3.243
    182526. 3.7812 4.7(3)   9.48 2.891 3.812
    182581. 3.7824 6.4(4) 6.86 2.89 5.72
    182636. 3.7835 10.3(5) 3.97 2.89 9.87
    182691. 3.7846 15.9(6) 2.403 2.89 14.85
    182745. 3.7858 17.8(7) 1.983 2.89 16.29
    182800. 3.7869 13.8(6) 2.761 2.89 12.81
    182855. 3.7880 8.9(5) 4.27 2.89 8.11
    182910. 3.7892 5.3(4) 8.02 2.89 5.06
    182965. 3.7903 3.9(3)   9.90 2.890 3.734
    183020. 3.7915 3.5(3)   11.48 2.890 3.266
    183075. 3.7926 2.7(3)   16.15 2.890 3.103
    183129. 3.7937 2.7(3)   16.00 2.890 3.034
    183184. 3.7949 2.9(3)   13.73 2.890 2.998
    183239. 3.7960 2.5(3)   16.55 2.890 2.975
    183294. 3.7971 2.7(3)   15.25 2.890 2.959
    183349. 3.7983 3.1(3)   13.11 2.890 2.947
    183404. 3.7994 3.3(3)   10.00 2.890 2.938
    183459. 3.8006 2.8(3)   13.57 2.890 2.931
    183514. 3.8017 3.3(3)   12.06 2.890 2.925
    183569. 3.8028 2.9(3)   13.99 2.890 2.921
    183625. 3.8040 2.9(3)   14.15 2.890 2.917
    183680. 3.8051 3.0(3)   13.95 2.890 2.914
    183735. 3.8063 3.0(3)   13.49 2.890 2.911
    183790. 3.8074 3.0(3)   12.43 2.890 2.909
    183845. 3.8086 2.8(3)   15.63 2.889 2.907
    183900. 3.8097 3.2(3)   12.01 2.889 2.905
    183955. 3.8108 2.7(3)   16.47 2.889 2.904
    184011. 3.8120 2.7(3)   15.81 2.889 2.902
    184066. 3.8131 2.8(3)   12.73 2.889 2.901
    184121. 3.8143 2.7(3)   14.45 2.889 2.900
    184176. 3.8154 3.2(3)   12.08 2.889 2.899
    184231. 3.8166 2.9(3)   12.82 2.889 2.898
    184287. 3.8177 2.4(3)   16.18 2.889 2.898
    184342. 3.8189 2.9(3)   12.03 2.889 2.897
    184397. 3.8200 2.9(3)   13.15 2.888 2.896
    184453. 3.8211 2.9(3)   13.00 2.888 2.896
    184508. 3.8223 3.3(3)   11.43 2.888 2.895
    184563. 3.8234 2.3(2)   18.18 2.888 2.888
    184619. 3.8246 3.2(3)   10.35 2.888 2.888
    184674. 3.8257 3.0(3)   11.75 2.888 2.888
    184729. 3.8269 3.3(3)   11.72 2.888 2.888
    184785. 3.8280 3.1(3)   11.44 2.888 2.888
    184840. 3.8292 3.0(3)   13.12 2.887 2.887
    184896. 3.8303 3.6(3)   9.75 2.887 2.887
    184951. 3.8315 3.4(3)   10.48 2.887 2.887
    185007. 3.8326 3.3(3)   11.65 2.887 2.887
    185062. 3.8338 3.3(3)   10.56 2.887 2.887
    185118. 3.8349 3.3(3)   10.89 2.887 2.887
    185173. 3.8361 3.8(3)   10.36 2.886 2.886
    185229. 3.8372 3.2(3)   10.54 2.886 2.886
    185284. 3.8384 2.9(3)   11.83 2.886 2.886
    185340. 3.8395 3.0(3)   13.00 2.886 2.886
    185396. 3.8407 3.2(3)   10.33 2.886 2.886
    185451. 3.8418 2.9(3)   13.00 2.886 2.886
    185507. 3.8430 3.0(3)   12.14 2.885 2.885
    185562. 3.8441 3.2(3)   11.09 2.885 2.885
    185618. 3.8453 3.3(3)   10.01 2.885 2.885
    185674. 3.8465 3.4(3)   11.13 2.885 2.885
    185730. 3.8476 3.2(3)   9.85 2.885 2.885
    185785. 3.8488 2.9(3)   12.95 2.884 2.884
    185841. 3.8499 2.8(3)   13.61 2.884 2.884
    185897. 3.8511 3.4(3)   9.41 2.884 2.884
    185952. 3.8522 3.0(3)   12.37 2.884 2.884
    186008. 3.8534 2.9(3)   11.93 2.884 2.884
    186064. 3.8545 3.0(3)   12.51 2.883 2.883
    186120. 3.8557 2.7(3)   14.34 2.883 2.883
    186176. 3.8569 3.3(3)   10.99 2.883 2.883
    186232. 3.8580 3.4(3)   10.92 2.883 2.883
    186287. 3.8592 2.7(3)   13.47 2.883 2.883
    186343. 3.8603 3.2(3)   12.04 2.882 2.882
    186399. 3.8615 3.5(3)   9.52 2.882 2.882
    186455. 3.8626 3.0(3)   13.01 2.882 2.882
    186511. 3.8638 3.3(3)   10.86 2.882 2.882
    186567. 3.8650 2.9(3)   12.09 2.881 2.881
    186623. 3.8661 3.0(3)   12.35 2.881 2.881
    186679. 3.8673 2.5(3)   16.55 2.881 2.881
    186735. 3.8684 2.4(2)   16.81 2.881 2.881
    186791. 3.8696 3.4(3)   9.48 2.880 2.880
    186847. 3.8708 2.9(3)   13.89 2.880 2.880
    186903. 3.8719 2.5(3)   15.41 2.880 2.880
    186959. 3.8731 3.2(3)   11.31 2.879 2.879
    187015. 3.8742 2.6(3)   14.25 2.879 2.879
    187071. 3.8754 2.6(3)   14.46 2.879 2.879
    187128. 3.8766 3.0(3)   11.35 2.879 2.879
    187184. 3.8777 2.3(2)   16.82 2.878 2.878
    187240. 3.8789 2.7(3)   14.16 2.878 2.878
    187296. 3.8801 2.6(3)   14.91 2.878 2.878
    187352. 3.8812 3.0(3)   12.86 2.877 2.877
    187408. 3.8824 2.9(3)   13.05 2.877 2.877
    187465. 3.8836 3.3(3)   10.51 2.877 2.877
    187521. 3.8847 3.4(3)   10.22 2.876 2.876
    187577. 3.8859 3.1(3)   11.90 2.876 2.876
    187633. 3.8871 2.8(3)   12.93 2.876 2.876
    187690. 3.8882 3.4(3)   9.41 2.875 2.875
    187746. 3.8894 3.1(3)   12.66 2.875 2.875
    187802. 3.8906 2.6(3)   14.54 2.875 2.875
    187859. 3.8917 2.6(3)   15.02 2.874 2.874
    187915. 3.8929 3.1(3)   11.68 2.874 2.874
    187971. 3.8941 3.2(3)   10.88 2.874 2.874
    188028. 3.8952 3.1(3)   10.84 2.873 2.873
    188084. 3.8964 3.0(3)   11.85 2.873 2.873
    188141. 3.8976 3.1(3)   11.16 2.873 2.873
    188197. 3.8987 3.1(3)   10.32 2.872 2.872
    188253. 3.8999 2.5(3)   14.77 2.872 2.872
    188310. 3.9011 3.5(3)   9.40 2.871 2.871
    188366. 3.9022 3.1(3)   10.38 2.871 2.871
    188423. 3.9034 3.0(3)   10.79 2.871 2.871
    188479. 3.9046 2.3(2)   17.95 2.870 2.870
    188536. 3.9058 3.3(3)   9.76 2.870 2.870
    188593. 3.9069 2.9(3)   11.39 2.869 2.869
    188649. 3.9081 3.2(3)   9.96 2.869 2.869
    188706. 3.9093 3.1(3)   9.89 2.869 2.877
    188762. 3.9104 2.8(3)   13.05 2.868 2.877
    188819. 3.9116 2.9(3)   13.11 2.868 2.877
    188876. 3.9128 2.6(3)   14.75 2.867 2.877
    188932. 3.9140 3.2(3)   10.28 2.867 2.878
    188989. 3.9151 2.7(3)   12.69 2.867 2.878
    189046. 3.9163 2.5(3)   14.25 2.866 2.878
    189102. 3.9175 2.2(2)   17.55 2.866 2.879
    189159. 3.9187 3.2(3)   10.21 2.865 2.879
    189216. 3.9198 2.7(3)   12.71 2.865 2.880
    189273. 3.9210 2.7(3)   11.53 2.864 2.880
    189329. 3.9222 3.1(3)   10.64 2.864 2.881
    189386. 3.9234 2.9(3)   13.08 2.863 2.882
    189443. 3.9246 2.8(3)   9.71 2.863 2.883
    189500. 3.9257 3.2(3)   10.17 2.862 2.885
    189557. 3.9269 2.7(3)   13.29 2.862 2.887
    189614. 3.9281 2.7(3)   13.52 2.861 2.889
    189670. 3.9293 2.4(3)   14.99 2.861 2.891
    189727. 3.9304 2.9(3)   11.90 2.860 2.894
    189784. 3.9316 2.6(3)   13.02 2.860 2.898
    189841. 3.9328 2.7(3)   13.02 2.859 2.902
    189898. 3.9340 3.0(3)   10.69 2.859 2.908
    189955. 3.9352 3.0(3)   11.35 2.858 2.915
    190012. 3.9363 2.8(3)   12.07 2.858 2.924
    190069. 3.9375 3.0(3)   10.68 2.857 2.935
    190126. 3.9387 3.0(3)   10.63 2.857 2.949
    190183. 3.9399 3.0(3)   11.73 2.856 2.969
    190240. 3.9411 2.7(3)   12.77 2.856 2.996
    190297. 3.9423 2.8(3)   13.99 2.855 3.033
    190354. 3.9434 2.6(3)   14.44 2.855 3.091
    190412. 3.9446 3.0(3)   12.30 2.854 3.202
    190469. 3.9458 3.9(3)   9.01 2.853 3.558
    190526. 3.9470 5.9(4) 5.11 2.85 4.91
    190583. 3.9482 9.1(5) 3.496 2.85 8.78
    190640. 3.9494 15.7(7) 1.812 2.85 15.67
    190697. 3.9505 21.2(9) 1.240 2.85 21.77
    190755. 3.9517 20.1(9) 1.331 2.85 21.13
    190812. 3.9529 15.0(7) 1.906 2.85 14.84
    190869. 3.9541 9.6(6) 3.098 2.85 8.61
    190926. 3.9553 6.0(4) 5.27 2.85 5.12
    190984. 3.9565 4.2(4) 7.81 2.85 3.74
    191041. 3.9577 3.7(3)   8.82 2.848 3.277
    191098. 3.9588 3.2(3)   11.14 2.847 3.109
    191155. 3.9600 2.8(3)   12.60 2.846 3.033
    191213. 3.9612 2.8(3)   11.73 2.846 2.988
    191270. 3.9624 3.1(3)   9.55 2.845 2.959
    191328. 3.9636 2.8(3)   11.59 2.844 2.938
    191385. 3.9648 2.5(3)   14.49 2.844 2.922
    191442. 3.9660 2.4(3)   16.23 2.843 2.909
    191500. 3.9672 3.3(3)   9.80 2.842 2.899
    191557. 3.9684 2.9(3)   10.52 2.842 2.891
    191615. 3.9696 2.7(3)   12.01 2.841 2.884
    191672. 3.9707 2.9(3)   9.88 2.840 2.878
    191730. 3.9719 2.9(3)   11.49 2.840 2.873
    191787. 3.9731 2.9(3)   10.93 2.839 2.869
    191845. 3.9743 3.2(3)   8.66 2.838 2.865
    191902. 3.9755 2.6(3)   11.60 2.838 2.862
    191960. 3.9767 2.9(3)   10.61 2.837 2.859
    192017. 3.9779 2.9(3)   9.43 2.836 2.857
    192075. 3.9791 2.9(3)   11.12 2.835 2.854
    192133. 3.9803 2.6(3)   12.70 2.835 2.852
    192190. 3.9815 2.6(3)   11.86 2.834 2.850
    192248. 3.9827 3.4(4) 6.78 2.83 2.85
    192306. 3.9839 3.8(5) 4.29 2.83 2.85
    192344. . -0.00023(5) . . .
_pd_calc_method     "Rietveld Refinement"
_pd_proc_info_data_reduction     ?
_pd_proc_info_datetime     2019-12-08T14:14:15
_pd_proc_info_excluded_regions
;
none
;
_pd_proc_ls_background_function
;   GSAS Background function number 1 with  6 terms.
 Shifted Chebyshev function of 1st kind
      1: 2.77003, 2: 0.132390, 3: -6.411220x10^-2^,
      4: 5.679340x10^-2^, 5: -6.761310x10^-2^, 6: 5.163510x10^-3^.
;
loop_
    _pd_proc_ls_peak_cutoff
    0.00050
_pd_proc_ls_prof_R_factor     0.0522
_pd_proc_ls_prof_wR_factor     0.0541
_pd_proc_ls_prof_wR_expected     0.0448
loop_
    _pd_proc_ls_profile_function
;
 TOF Profile function number 3 with  21 terms
 Profile coefficients for exponential pseudovoigt
  convolution Von Dreele, 1990 (unpublished)
 (\a) = 0.1900, (\b~0~) = 0.026432, (\b~1~) = 0.007210,
 (\s~0~) = 0, (\s~1~) = 213.1, (\s~2~) = 9.6,
 (\g~0~) = 0, (\g~1~) = 8.79, (\g~2~) = 0,
 (\g~2s~) = 0, (\g~1e~) = 0, (\g~2e~) = 0,
 (\e~i~) = 0, (\e~a~) = 0, (\e~A~) = 0,
 (\g~11~) = 0, (\g~22~) = 0, (\g~33~) = 0,
 (\g~12~) = 0, (\g~13~) = 0, (\g~23~) = 0.
 Peak tails are ignored  where the intensity is below 0.0005 times the peak
   Aniso. broadening axis   0.0   0.0   1.0
;
_pd_proc_number_of_points     2033
_pd_spec_mount_mode     reflection
_pd_spec_mounting
;
Aluminium-framed slab can with vanadium windows, shielded with Gd foil
;
_pd_spec_size_axial     18
_pd_spec_size_equat     23
_pd_spec_size_thick     10
data_PHENOL_HEMI_280K_p_02
_pd_block_id     2019-12-08T14:14|PHENOL_HEMI_280K_H_02|Fortes|HRPD
_exptl_absorpt_process_details
;   GSAS Absorption/surface roughness correction: function number 1
 Linear absorption correction
Term =     0.22210
Correction is refined.
;
_exptl_absorpt_correction_T_min     0.31873
_exptl_absorpt_correction_T_max     0.75224
_exptl_special_details     ?
_diffrn_ambient_temperature     280
_diffrn_radiation_type     neutron
_diffrn_radiation_wavelength     '0.5-8.2'
_diffrn_radiation_source     'ISIS neutron spallation source'
_diffrn_measurement_device_type
                           'HRPD, High Resolution Neutron Powder Diffractometer'
_pd_instr_dist_src/spec     95000
_pd_instr_dist_spec/detc     965
_pd_instr_location
;
High Resolution Powder Diffractometer, ISIS neutron spallation source,
 Rutherford Appleton Laboratory, Oxfordshire, U.K.
;
_diffrn_radiation_probe     neutron
loop_
    _refln_index_h
    _refln_index_k
    _refln_index_l
    _refln_observed_status
    _refln_F_squared_meas
    _refln_F_squared_calc
    _refln_phase_calc
    _refln_d_spacing
    _gsas_i100_meas
    3 2 2 o 3.591 1.453 180.00 2.58801 2.96
    0 4 1 o 14.514 13.693 0.00 2.57452 5.90
    5 1 0 o 43.423 43.416 180.00 2.56860 17.54
    4 0 2 o 12.503 14.935 180.00 2.53455 4.86
    1 4 1 o 13.186 12.854 0.00 2.52702 10.16
    2 4 0 o 183.106 177.047 180.00 2.51769 69.82
    1 1 3 o 2.301 1.798 0.00 2.51351 1.75
    2 3 2 o 3.915 4.008 0.00 2.47828 2.85
    4 1 2 o 10.230 9.293 0.00 2.46860 7.37
    5 1 1 o 56.792 56.333 180.00 2.44279 39.67
    2 4 1 o 17.402 14.554 0.00 2.39888 11.53
    2 1 3 o 4.173 4.087 0.00 2.38731 2.73
    0 2 3 o 312.400 328.225 180.00 2.37126 100.00
    4 3 1 o 17.765 17.304 180.00 2.33456 10.86
    1 2 3 o 25.674 24.855 0.00 2.33399 15.68
    4 2 2 o 10.097 9.372 180.00 2.29790 5.89
    3 3 2 o 10.374 9.943 180.00 2.28548 5.95
    5 2 1 o 33.919 34.029 0.00 2.27703 19.25
    0 4 2 o 95.673 96.733 180.00 2.24216 25.92
    2 2 3 o 6.868 5.905 180.00 2.23190 3.67
    3 4 1 o 18.372 16.902 0.00 2.22276 9.70
    3 1 3 o 18.123 17.876 180.00 2.21355 9.45
    1 4 2 o 14.145 13.796 180.00 2.21057 7.34
    6 0 0 o 214.733 218.479 180.00 2.20262 27.56
    5 0 2 o 15.382 15.011 0.00 2.19689 3.92
    5 1 2 o 60.331 61.980 0.00 2.15352 28.93
    1 5 0 o 76.809 75.047 0.00 2.14947 18.31
    5 3 0 o 85.082 84.577 180.00 2.13689 19.92
    2 4 2 o 7.011 8.119 180.00 2.12326 3.22
    1 3 3 o 0.626 0.277 0.00 2.10485 0.28
    4 4 0 o 1.829 0.692 0.00 2.10135 0.41
    3 2 3 o 1.311 0.785 180.00 2.08798 0.57
    6 1 1 o 91.378 90.546 180.00 2.08259 39.54
    4 3 2 o 43.350 44.402 180.00 2.07827 18.64
    1 5 1 o 0.000 0.168 180.00 2.07411 0.00
    5 3 1 o 8.965 8.357 180.00 2.06279 3.77
    6 2 0 o 37.787 32.357 180.00 2.04194 7.69
    5 2 2 o 11.392 10.105 0.00 2.03738 4.61
    4 4 1 o 15.769 15.707 0.00 2.03077 6.31
    2 3 3 o 13.387 13.998 180.00 2.02906 5.34
    4 1 3 o 6.589 7.810 0.00 2.02374 2.61
    2 5 1 o 7.515 6.206 0.00 2.00148 2.88
    3 4 2 o 0.806 0.436 180.00 1.99822 0.31
    6 2 1 o 13.042 13.765 0.00 1.97700 4.80
    0 0 4 o 6.837 4.789 180.00 1.97553 0.63
    1 0 4 o 24.474 23.378 180.00 1.95382 4.34
    3 5 0 o 12.066 10.431 180.00 1.95275 2.14
    4 2 3 o 0.176 0.144 0.00 1.92645 0.06
    6 0 2 o 4.210 3.424 180.00 1.92386 0.71
    1 1 4 o 0.270 0.198 0.00 1.92313 0.09
    3 3 3 o 1.311 0.617 0.00 1.91911 0.44
    3 5 1 o 17.196 16.077 0.00 1.89573 5.55
    6 1 2 o 18.019 17.084 180.00 1.89454 5.80
    0 4 3 o 23.652 22.430 180.00 1.89325 3.80
    2 0 4 o 0.943 0.884 0.00 1.89275 0.15
    1 5 2 o 0.029 0.320 0.00 1.88815 0.01
    5 3 2 o 17.641 18.320 0.00 1.87960 5.54
    1 4 3 o 45.323 44.986 180.00 1.87412 14.10
    2 1 4 o 19.847 20.793 180.00 1.86481 6.08
    7 1 0 o 44.973 45.785 0.00 1.86022 6.83
    0 2 4 o 29.964 32.219 180.00 1.85713 4.53
    4 4 2 o 0.195 0.181 0.00 1.85528 0.06
    5 4 1 o 0.232 0.084 0.00 1.84424 0.07
    1 2 4 o 1.843 1.678 0.00 1.83906 0.54
    5 1 3 o 14.329 12.990 180.00 1.83897 4.20
    2 5 2 o 5.529 5.356 0.00 1.83286 1.60
    6 3 1 o 2.527 2.862 0.00 1.83188 0.73
    2 4 3 o 6.462 6.970 0.00 1.82002 1.83
    0 6 0 o 7.958 8.220 180.00 1.81540 0.56
    6 2 2 o 7.281 6.801 0.00 1.81401 2.04
    7 1 1 o 0.018 0.008 180.00 1.81073 0.01
    3 0 4 o 46.969 47.469 0.00 1.80257 6.45
    4 3 3 o 97.781 100.160 0.00 1.79145 26.35
    2 2 4 o 9.711 10.697 0.00 1.78786 2.60
    3 1 4 o 17.214 18.606 0.00 1.77838 4.53
    4 5 1 o 83.320 80.048 180.00 1.77238 21.69
    0 6 1 o 1.144 1.385 180.00 1.76931 0.15
    5 2 3 o 0.791 0.510 180.00 1.76505 0.20
    1 6 1 o 1.563 1.403 180.00 1.75366 0.39
    3 5 2 o 34.412 33.324 180.00 1.75061 8.61
    2 6 0 o 2.051 1.984 0.00 1.75054 0.26
    7 2 1 o 10.834 10.775 180.00 1.74003 2.66
    3 4 3 o 5.606 5.801 180.00 1.73941 1.37
    1 3 4 o 4.084 4.405 180.00 1.72052 0.97
    6 4 0 o 12.478 12.123 180.00 1.71253 1.45
    3 2 4 o 1.462 1.610 180.00 1.71127 0.34
    5 4 2 o 1.881 1.862 0.00 1.70983 0.44
    2 6 1 o 0.432 0.498 0.00 1.70910 0.10
    7 0 2 o 52.113 55.585 180.00 1.70347 5.97
    6 3 2 o 0.612 0.253 0.00 1.69996 0.14
    4 0 4 o 0.587 0.812 0.00 1.69555 0.07
    7 1 2 o 10.158 10.734 0.00 1.68302 2.24
    5 5 0 o 12.265 9.987 0.00 1.68108 1.35
    2 3 4 o 0.013 0.007 180.00 1.67838 0.00
    4 1 4 o 0.273 0.219 180.00 1.67537 0.06
    7 3 0 o 1.155 0.969 180.00 1.67504 0.13
    6 4 1 o 5.349 5.877 0.00 1.67367 1.16
    6 1 3 o 0.254 0.347 0.00 1.66973 0.05
    1 5 3 o 14.699 15.797 0.00 1.66535 3.13
    5 3 3 o 17.461 18.650 0.00 1.65947 3.67
    4 5 2 o 4.270 4.165 0.00 1.65209 0.89
    8 0 0 o 123.326 120.046 0.00 1.65196 6.39
    0 6 2 o 1.072 1.086 180.00 1.64960 0.11
    5 5 1 o 45.983 44.595 180.00 1.64428 9.38
    4 4 3 o 2.356 2.306 180.00 1.64267 0.48
    3 6 1 o 16.346 16.838 180.00 1.64183 3.32
    7 3 1 o 25.955 27.268 180.00 1.63863 5.24
    1 6 2 o 2.550 2.571 0.00 1.63690 0.51
    2 5 3 o 2.830 3.249 0.00 1.62705 0.56
    7 2 2 o 70.473 73.139 180.00 1.62580 13.86
    4 2 4 o 0.000 0.314 0.00 1.61890 0.00
    3 3 4 o 0.000 0.000 180.00 1.61454 0.00
    6 2 3 o 10.164 10.726 0.00 1.61382 1.95
    2 6 2 o 15.889 16.881 0.00 1.60049 2.97
    8 1 1 o 15.963 16.146 0.00 1.59948 2.98
    0 4 4 o 3.769 3.747 180.00 1.59905 0.35
    4 6 0 o 0.005 0.007 0.00 1.59104 0.00
    1 4 4 o 113.744 114.036 180.00 1.58747 20.68
    5 0 4 o 2.242 3.019 0.00 1.58238 0.20
    8 2 0 o 0.354 0.514 180.00 1.58084 0.03
    6 4 2 o 14.751 15.453 0.00 1.57128 2.59
    3 5 3 o 30.941 30.672 0.00 1.56869 5.41
    5 1 4 o 19.237 18.932 180.00 1.56594 3.34
    4 6 1 o 5.037 4.324 0.00 1.55974 0.86
    2 4 4 o 3.294 3.888 0.00 1.55419 0.56
    1 1 5 o 0.613 0.479 0.00 1.55321 0.10
    8 2 1 o 0.049 0.154 0.00 1.55013 0.01
    5 5 2 o 11.237 11.227 0.00 1.54688 1.88
    1 7 0 o 22.911 25.112 0.00 1.54538 1.91
    3 6 2 o 0.775 0.856 180.00 1.54484 0.13
    7 3 2 o 4.730 4.746 180.00 1.54217 0.78
    5 4 3 o 5.098 4.724 180.00 1.53914 0.84
    4 3 4 o 47.414 47.040 180.00 1.53628 7.73
    6 3 3 o 4.350 4.087 0.00 1.53193 0.70
    8 0 2 o 6.762 5.929 0.00 1.52411 0.54
    7 4 1 o 0.063 0.068 0.00 1.52247 0.01
    2 1 5 o 0.002 0.003 0.00 1.52199 0.00
    6 5 1 o 3.777 4.039 180.00 1.51996 0.59
    5 2 4 o 0.881 0.882 180.00 1.51954 0.14
    7 1 3 o 0.018 0.018 0.00 1.51950 0.00
    0 2 5 o 34.861 27.277 180.00 1.51781 2.73
    1 7 1 o 0.031 0.012 0.00 1.51665 0.00
    8 1 2 o 21.695 17.969 0.00 1.50940 3.34
    1 2 5 o 0.014 0.009 180.00 1.50790 0.00
    3 4 4 o 5.593 3.626 180.00 1.50309 0.85
    4 5 3 o 0.546 0.098 0.00 1.49662 0.08
    0 6 3 o 5.557 1.692 180.00 1.49477 0.41
    2 7 1 o 17.159 16.239 0.00 1.48755 2.51
    1 6 3 o 1.428 1.482 180.00 1.48530 0.21
    2 2 5 o 8.119 6.798 180.00 1.47928 1.17
    8 3 1 o 0.000 0.000 180.00 1.47714 0.00
    7 2 3 o 19.466 19.038 180.00 1.47699 2.78
    4 6 2 o 2.937 2.942 0.00 1.47587 0.42
    3 1 5 o 32.157 31.582 180.00 1.47390 4.57
    6 0 4 o 10.516 9.342 0.00 1.47066 0.74
    5 6 1 o 0.487 0.449 180.00 1.47030 0.07
    8 2 2 o 34.169 33.543 180.00 1.46772 4.79
    3 7 0 o 98.984 94.537 0.00 1.46721 6.92
    2 6 3 o 0.982 0.366 0.00 1.45794 0.13
    6 1 4 o 1.153 0.425 180.00 1.45744 0.16
    9 1 0 o 0.017 0.003 180.00 1.45525 0.00
    1 5 4 o 0.988 0.220 0.00 1.45452 0.13
    5 3 4 o 1.307 1.075 180.00 1.45060 0.18
    7 4 2 o 1.147 0.968 0.00 1.44418 0.15
    3 7 1 o 7.820 7.682 0.00 1.44256 1.03
    6 5 2 o 11.938 11.844 180.00 1.44204 1.58
    1 3 5 o 0.113 0.105 180.00 1.44046 0.01
    4 4 4 o 0.595 0.575 0.00 1.43934 0.08
    1 7 2 o 1.978 1.954 180.00 1.43921 0.26
    6 4 3 o 6.404 6.927 0.00 1.43576 0.83
    3 2 5 o 0.057 0.049 0.00 1.43502 0.01
    9 1 1 o 1.021 0.800 180.00 1.43118 0.13
    2 5 4 o 0.054 0.029 180.00 1.42879 0.01
    7 5 0 o 14.599 11.770 180.00 1.42673 0.93
    6 2 4 o 6.784 7.849 0.00 1.41981 0.85
    5 5 3 o 0.081 0.078 180.00 1.41707 0.01
    3 6 3 o 2.711 2.752 180.00 1.41550 0.34
    2 3 5 o 4.617 4.688 180.00 1.41546 0.57
    2 7 2 o 0.894 0.903 0.00 1.41427 0.11
    4 1 5 o 4.013 4.014 180.00 1.41365 0.50
    7 3 3 o 29.174 29.073 180.00 1.41345 3.60
    8 4 0 o 27.793 27.386 0.00 1.41239 1.71
    8 3 2 o 0.177 0.446 180.00 1.40532 0.02
    7 5 1 o 0.415 0.221 180.00 1.40403 0.05
    6 6 0 o 0.594 0.416 180.00 1.40090 0.04
    5 6 2 o 7.230 7.153 0.00 1.39942 0.86
    9 2 1 o 2.906 2.782 180.00 1.39550 0.34
    8 4 1 o 0.333 0.264 180.00 1.39035 0.04
    3 5 4 o 3.318 3.148 180.00 1.38879 0.39
    8 1 3 o 12.772 12.216 0.00 1.38809 1.48
    4 7 1 o 1.735 1.062 180.00 1.38592 0.20
    6 6 1 o 0.241 0.383 0.00 1.37939 0.03
    4 2 5 o 0.007 0.010 180.00 1.37923 0.00
    3 3 5 o 3.020 2.982 180.00 1.37653 0.34
    9 0 2 o 16.182 15.974 180.00 1.37643 0.91
    3 7 2 o 14.940 14.743 0.00 1.37544 1.68
    5 4 4 o 13.561 13.543 180.00 1.36816 1.50
    0 4 5 o 7.391 7.286 0.00 1.36689 0.41
    9 1 2 o 0.811 0.878 0.00 1.36557 0.09
    7 0 4 o 19.835 21.497 0.00 1.36490 1.09
    6 3 4 o 11.843 11.275 0.00 1.36309 1.29
    4 6 3 o 1.742 1.856 180.00 1.36188 0.19
    0 8 0 o 0.774 0.828 0.00 1.36155 0.02
    9 3 0 o 0.000 0.000 180.00 1.36130 0.00
    1 4 5 o 40.813 37.974 180.00 1.35964 4.42
    8 2 3 o 0.088 0.113 0.00 1.35546 0.01
    7 1 4 o 4.696 4.747 180.00 1.35431 0.50
    5 1 5 o 1.099 3.712 0.00 1.34604 0.11
    7 5 2 o 0.090 0.102 180.00 1.34192 0.01
    0 8 1 o 1.998 2.234 180.00 1.34178 0.10
    9 3 1 o 3.873 4.234 180.00 1.34153 0.40
    5 7 0 o 25.197 26.683 180.00 1.34094 1.30
    2 4 5 o 1.718 2.047 0.00 1.33855 0.18
    4 5 4 o 0.174 0.224 0.00 1.33803 0.02
    7 4 3 o 1.480 2.191 0.00 1.33685 0.15
    0 6 4 o 5.099 7.726 0.00 1.33671 0.26
    6 5 3 o 0.204 0.241 0.00 1.33516 0.02
    1 8 1 o 0.001 0.001 0.00 1.33492 0.00
    9 2 2 o 1.708 1.822 0.00 1.33447 0.17
    2 8 0 o 0.906 1.041 180.00 1.33354 0.05
    1 7 3 o 0.035 0.054 180.00 1.33291 0.00
    8 4 2 o 1.956 4.352 0.00 1.32997 0.20
    1 6 4 o 0.209 0.462 0.00 1.32993 0.02
    4 3 5 o 0.793 1.913 0.00 1.32706 0.08
    4 7 2 o 0.000 0.000 180.00 1.32608 0.00
    7 2 4 o 0.172 0.303 0.00 1.32395 0.02
    5 7 1 o 10.707 11.355 180.00 1.32204 1.05
    10 0 0 o 47.696 53.705 0.00 1.32157 1.17
    6 6 2 o 1.018 2.988 0.00 1.32036 0.10
    0 0 6 o 0.000 0.080 0.00 1.31702 0.00
    5 2 5 o 0.000 0.790 180.00 1.31623 0.00
    2 8 1 o 0.171 0.351 180.00 1.31494 0.02
    2 7 3 o 0.125 2.666 180.00 1.31303 0.01
    1 0 6 o 0.855 1.299 180.00 1.31053 0.04
    2 6 4 o 2.589 3.651 0.00 1.31017 0.25
    8 3 3 o 1.404 4.568 0.00 1.30585 0.13
    3 4 5 o 0.129 0.431 0.00 1.30549 0.01
    1 1 6 o 0.000 0.127 0.00 1.30114 0.00
    5 6 3 o 0.000 0.415 0.00 1.30112 0.00
    8 5 1 o 0.000 1.355 0.00 1.29841 0.00
    10 1 1 o 0.126 0.521 0.00 1.29423 0.01
    6 4 4 o 0.868 2.628 0.00 1.29401 0.08
    2 0 6 o 1.193 2.791 180.00 1.29161 0.05
    7 6 1 o 2.587 4.853 180.00 1.29100 0.23
    0 8 2 o 18.831 21.544 0.00 1.28726 0.85
    9 3 2 o 2.877 3.310 0.00 1.28705 0.26
    10 2 0 o 0.147 0.326 180.00 1.28430 0.01
    3 8 1 o 0.001 0.001 180.00 1.28356 0.00
    2 1 6 o 2.069 2.137 180.00 1.28263 0.18
    3 7 3 o 8.367 8.348 0.00 1.28178 0.74
    1 8 2 o 0.237 0.239 180.00 1.28120 0.02
    5 5 4 o 20.254 21.200 180.00 1.28028 1.78
    0 2 6 o 0.205 0.217 0.00 1.28012 0.01
    3 6 4 o 0.587 0.647 180.00 1.27912 0.05
    7 3 4 o 12.508 13.369 180.00 1.27760 1.09
    9 4 1 o 1.524 2.076 180.00 1.27552 0.13
    6 1 5 o 0.638 0.899 0.00 1.27524 0.06
    1 2 6 o 0.270 0.396 0.00 1.27416 0.02
    9 1 3 o 0.065 0.084 0.00 1.27378 0.01
    1 5 5 o 0.752 0.974 0.00 1.27329 0.07
    5 3 5 o 0.435 2.299 0.00 1.27066 0.04
    5 7 2 o 0.060 0.352 180.00 1.26980 0.01
    10 2 1 o 3.437 4.953 180.00 1.26767 0.29
    8 0 4 o 1.888 3.215 0.00 1.26728 0.08
    2 8 2 o 0.666 1.486 180.00 1.26351 0.06
    4 4 5 o 0.009 0.017 180.00 1.26306 0.00
    3 0 6 o 2.063 6.410 0.00 1.26183 0.09
    4 8 0 o 0.000 0.100 0.00 1.25885 0.00
    8 1 4 o 0.000 0.004 180.00 1.25879 0.00
    2 2 6 o 0.390 1.258 180.00 1.25675 0.03
    2 5 5 o 1.550 3.239 0.00 1.25592 0.13
    6 7 1 o 0.922 1.289 0.00 1.25478 0.08
    7 5 3 o 0.074 0.096 0.00 1.25452 0.01
    3 1 6 o 0.004 0.004 180.00 1.25345 0.00
    10 0 2 o 7.013 7.604 0.00 1.25332 0.29
    6 2 5 o 0.114 0.115 0.00 1.24981 0.01
    8 5 2 o 14.370 14.226 180.00 1.24882 1.16
    9 2 3 o 21.510 20.990 180.00 1.24842 1.74
    10 1 2 o 15.253 14.738 0.00 1.24510 1.22
    8 4 3 o 13.634 13.240 180.00 1.24474 1.09
    4 8 1 o 0.439 0.428 180.00 1.24317 0.03
    7 6 2 o 4.470 4.475 0.00 1.24222 0.35
    4 7 3 o 9.044 7.864 0.00 1.24155 0.72
    4 6 4 o 2.344 0.818 0.00 1.23914 0.18
    6 6 3 o 0.001 0.000 0.00 1.23685 0.00
    3 8 2 o 1.708 0.754 0.00 1.23559 0.13
    8 2 4 o 20.853 10.658 180.00 1.23430 1.62
    1 3 6 o 13.762 5.704 0.00 1.23269 1.06
    3 2 6 o 2.216 1.751 180.00 1.22927 0.17
    3 5 5 o 3.570 3.241 180.00 1.22849 0.27
    9 4 2 o 28.217 25.757 0.00 1.22842 2.16
    10 3 1 o 0.977 0.580 0.00 1.22681 0.07
    4 0 6 o 1.579 0.539 180.00 1.22340 0.06
    8 6 0 o 0.003 0.001 0.00 1.22182 0.00
    10 2 2 o 0.821 0.501 0.00 1.22139 0.06
    7 4 4 o 5.173 3.853 0.00 1.22020 0.39
    6 5 4 o 5.406 4.541 0.00 1.21891 0.40
    9 5 0 o 1.436 1.227 0.00 1.21763 0.05
    1 7 4 o 2.203 1.929 180.00 1.21720 0.16
    2 3 6 o 2.251 2.000 0.00 1.21691 0.17
    4 1 6 o 29.713 26.540 0.00 1.21576 2.19
    5 4 5 o 4.587 3.958 180.00 1.21414 0.34
    6 3 5 o 1.647 1.856 0.00 1.21060 0.12
    6 7 2 o 3.734 4.058 0.00 1.20985 0.27
    0 8 3 o 48.788 51.448 180.00 1.20952 1.77
    9 3 3 o 0.057 0.059 0.00 1.20934 0.00
    8 6 1 o 0.075 0.049 180.00 1.20747 0.01
    1 9 0 o 0.923 0.817 180.00 1.20522 0.03
    1 8 3 o 16.989 16.577 180.00 1.20448 1.21
    7 1 5 o 0.026 0.025 180.00 1.20443 0.00
    9 5 1 o 12.933 12.245 180.00 1.20342 0.92
    2 7 4 o 3.393 3.130 0.00 1.20200 0.24
    7 7 0 o 5.553 3.916 180.00 1.20077 0.20
    4 8 2 o 0.111 0.109 180.00 1.19944 0.01
    8 3 4 o 0.209 0.191 180.00 1.19649 0.01
    5 8 1 o 0.336 0.312 0.00 1.19644 0.02
    5 7 3 o 0.132 0.116 180.00 1.19500 0.01
    11 1 0 o 0.024 0.023 0.00 1.19419 0.00
    4 2 6 o 0.435 0.434 180.00 1.19366 0.03
    4 5 5 o 0.192 0.190 180.00 1.19294 0.01
    5 6 4 o 1.145 1.132 180.00 1.19285 0.08
    0 6 5 o 175.155 171.413 0.00 1.19201 6.03
    3 3 6 o 0.423 0.413 0.00 1.19190 0.03
    1 9 1 o 0.894 0.867 180.00 1.19145 0.06
    2 8 3 o 1.487 1.527 0.00 1.18975 0.10
    10 4 0 o 65.301 67.476 180.00 1.18895 2.23
    1 6 5 o 4.808 5.027 180.00 1.18719 0.33
    7 7 1 o 0.001 0.002 180.00 1.18714 0.00
    0 4 6 o 0.000 0.000 0.00 1.18563 0.00
    10 3 2 o 6.678 6.225 0.00 1.18472 0.45
    7 2 5 o 0.629 0.572 0.00 1.18293 0.04
    1 4 6 o 32.041 30.702 180.00 1.18089 2.13
    11 1 1 o 0.941 0.900 0.00 1.18078 0.06
    5 0 6 o 0.016 0.015 180.00 1.17879 0.00
    9 0 4 o 33.507 32.798 180.00 1.17851 1.11
    3 7 4 o 0.012 0.012 0.00 1.17789 0.00
    8 5 3 o 0.081 0.084 0.00 1.17746 0.01
    2 9 1 o 0.644 0.677 0.00 1.17718 0.04
    10 4 1 o 23.713 24.724 0.00 1.17571 1.56
    10 1 3 o 0.551 0.500 180.00 1.17435 0.04
    2 6 5 o 10.052 9.277 180.00 1.17307 0.65
    5 1 6 o 0.555 0.512 0.00 1.17195 0.04
    7 6 3 o 0.157 0.145 0.00 1.17193 0.01
    9 1 4 o 21.216 19.529 180.00 1.17167 1.38
    8 6 2 o 0.594 0.474 180.00 1.16728 0.04
    3 9 0 o 0.103 0.085 180.00 1.16702 0.00
    2 4 6 o 3.508 2.884 180.00 1.16699 0.22
    3 8 3 o 9.966 8.747 0.00 1.16635 0.64
    9 5 2 o 9.785 9.908 0.00 1.16362 0.62
    6 4 5 o 0.219 0.190 0.00 1.16143 0.01
    11 2 1 o 0.971 0.965 0.00 1.16050 0.06
    9 4 3 o 19.383 19.328 180.00 1.16032 1.21
    4 3 6 o 0.003 0.002 180.00 1.15936 0.00
    6 8 0 o 0.450 0.254 0.00 1.15814 0.01
    5 8 2 o 0.166 0.138 180.00 1.15731 0.01
    7 5 4 o 3.059 2.820 0.00 1.15663 0.19
    3 9 1 o 1.615 1.563 0.00 1.15450 0.10
    10 2 3 o 48.453 46.693 180.00 1.15439 2.98
    1 9 2 o 0.542 0.459 180.00 1.15278 0.03
    5 2 6 o 0.015 0.014 180.00 1.15211 0.00
    9 2 4 o 8.018 7.629 0.00 1.15185 0.49
    5 5 5 o 0.091 0.095 180.00 1.15147 0.01
    3 6 5 o 0.400 0.433 180.00 1.15063 0.02
    7 3 5 o 1.172 1.255 180.00 1.14952 0.07
    11 0 2 o 10.525 11.208 180.00 1.14946 0.32
    8 4 4 o 1.267 1.268 0.00 1.14895 0.08
    7 7 2 o 0.002 0.002 0.00 1.14889 0.00
    4 7 4 o 0.850 0.499 0.00 1.14645 0.05
    6 8 1 o 0.181 0.136 180.00 1.14590 0.01
    3 4 6 o 0.260 0.333 0.00 1.14489 0.02
    6 7 3 o 1.852 2.453 180.00 1.14463 0.11
    11 1 2 o 0.734 0.865 180.00 1.14311 0.04
    6 6 4 o 1.316 1.480 180.00 1.14274 0.08
    11 3 0 o 6.027 5.312 180.00 1.14060 0.18
    2 9 2 o 7.321 6.749 180.00 1.13985 0.43
    10 4 2 o 87.664 85.364 180.00 1.13852 5.14
    4 8 3 o 3.209 3.455 180.00 1.13580 0.19
    8 1 5 o 0.495 0.526 0.00 1.13576 0.03
    6 0 6 o 0.799 0.781 180.00 1.13036 0.02
    9 6 1 o 92.983 91.655 0.00 1.12995 5.31
    11 3 1 o 18.078 16.700 0.00 1.12891 1.03
    4 9 1 o 0.962 0.693 0.00 1.12485 0.05
    11 2 2 o 2.576 1.903 180.00 1.12468 0.14
    6 1 6 o 1.124 0.883 180.00 1.12433 0.06
    10 3 3 o 16.690 15.272 180.00 1.12328 0.93
    1 5 6 o 2.828 2.654 0.00 1.12299 0.16
    4 6 5 o 2.435 2.540 0.00 1.12126 0.14
    8 7 1 o 8.983 9.372 180.00 1.12123 0.50
    5 3 6 o 1.828 1.907 0.00 1.12118 0.10
    0 8 4 o 49.967 52.066 0.00 1.12108 1.39
    9 3 4 o 3.188 3.313 180.00 1.12094 0.18
    3 9 2 o 0.979 1.048 180.00 1.11922 0.05
    1 1 7 o 0.442 0.468 0.00 1.11883 0.02
    10 5 1 o 23.677 24.542 0.00 1.11853 1.31
    8 2 5 o 11.973 11.654 0.00 1.11768 0.66
    1 8 4 o 23.024 21.360 0.00 1.11707 1.26
    4 4 6 o 1.024 0.635 180.00 1.11595 0.06
    6 8 2 o 0.200 0.077 0.00 1.11138 0.01
    2 5 6 o 0.063 0.023 180.00 1.11102 0.00
    5 7 4 o 1.043 0.542 0.00 1.10949 0.06
    8 6 3 o 2.815 1.978 180.00 1.10838 0.15
    7 4 5 o 8.888 7.097 0.00 1.10717 0.47
    2 1 7 o 0.064 0.053 180.00 1.10699 0.00
    6 2 6 o 1.174 0.984 180.00 1.10678 0.06
    6 5 5 o 2.885 2.581 0.00 1.10621 0.15
    0 2 7 o 0.826 0.826 180.00 1.10538 0.02
    2 8 4 o 1.730 1.752 180.00 1.10529 0.09
    9 5 3 o 0.714 0.727 180.00 1.10525 0.04
    1 7 5 o 7.721 8.052 180.00 1.10493 0.41
    1 2 7 o 0.244 0.290 0.00 1.10153 0.01
    12 0 0 o 11.049 13.159 0.00 1.10131 0.14
    5 9 0 o 0.024 0.033 0.00 1.10040 0.00
    5 8 3 o 0.973 1.463 0.00 1.09983 0.05
    10 0 4 o 6.873 7.808 0.00 1.09844 0.18
    9 6 2 o 0.612 0.913 0.00 1.09681 0.03
    1 9 3 o 0.371 0.537 180.00 1.09595 0.02
    11 3 2 o 4.582 6.557 180.00 1.09585 0.24
    8 5 4 o 0.114 0.131 180.00 1.09541 0.01
    7 8 1 o 0.043 0.029 0.00 1.09370 0.00
    2 7 5 o 0.517 0.367 180.00 1.09352 0.03
    10 1 4 o 0.126 0.106 180.00 1.09290 0.01
    7 7 3 o 0.141 0.126 0.00 1.09260 0.01
    4 9 2 o 13.386 12.668 0.00 1.09214 0.68
    3 5 6 o 2.436 2.338 0.00 1.09189 0.12
    7 6 4 o 1.949 1.857 180.00 1.09095 0.10
    2 2 7 o 0.399 0.342 180.00 1.09023 0.02
    5 9 1 o 0.239 0.204 180.00 1.08988 0.01
    8 3 5 o 1.393 1.233 180.00 1.08937 0.07
    0 10 0 o 12.128 10.883 180.00 1.08924 0.15
    8 7 2 o 3.316 3.070 180.00 1.08883 0.17
    11 4 1 o 3.220 2.993 0.00 1.08872 0.16
    3 1 7 o 8.956 8.480 180.00 1.08807 0.45
    11 1 3 o 3.769 3.612 180.00 1.08763 0.19
    5 6 5 o 3.177 3.021 180.00 1.08662 0.16
    3 8 4 o 0.618 0.588 180.00 1.08645 0.03
    10 5 2 o 4.439 4.224 180.00 1.08636 0.22
    12 1 1 o 7.477 7.347 180.00 1.08534 0.37
    2 9 3 o 0.016 0.015 180.00 1.08481 0.00
    10 4 3 o 15.760 14.162 0.00 1.08367 0.78
    5 4 6 o 0.472 0.421 180.00 1.08178 0.02
    9 4 4 o 2.346 2.018 0.00 1.08156 0.11
    7 0 6 o 3.962 4.964 0.00 1.08017 0.10
    12 2 0 o 0.100 0.170 0.00 1.07946 0.00
    6 3 6 o 0.202 0.372 180.00 1.07927 0.01
    0 10 1 o 0.066 0.122 180.00 1.07904 0.00
    10 2 4 o 36.409 37.560 0.00 1.07676 1.76
    1 10 1 o 30.949 30.168 0.00 1.07546 1.49
    3 7 5 o 0.175 0.168 180.00 1.07527 0.01
    7 1 6 o 1.385 1.236 0.00 1.07489 0.07
    2 10 0 o 2.554 2.155 0.00 1.07474 0.06
    1 3 7 o 0.215 0.154 180.00 1.07440 0.01
    3 2 7 o 0.000 0.000 0.00 1.07214 0.00
    11 2 3 o 4.329 4.031 0.00 1.07172 0.21
    9 1 5 o 1.544 1.575 0.00 1.07054 0.07
    12 2 1 o 1.852 1.357 180.00 1.06953 0.09
    6 7 4 o 1.080 0.732 180.00 1.06883 0.05
    10 6 0 o 24.730 16.429 0.00 1.06844 0.58
    9 7 0 o 4.511 3.013 180.00 1.06796 0.11
    3 9 3 o 0.280 0.221 180.00 1.06699 0.01
    4 5 6 o 0.032 0.028 180.00 1.06670 0.00
    0 6 6 o 16.185 16.395 180.00 1.06603 0.38
    2 10 1 o 0.866 1.116 0.00 1.06493 0.04
    2 3 7 o 0.007 0.008 180.00 1.06391 0.00
    7 8 2 o 0.659 0.741 0.00 1.06357 0.03
    4 1 7 o 1.629 1.799 180.00 1.06314 0.08
    1 6 6 o 3.621 3.904 0.00 1.06258 0.17
    4 8 4 o 3.341 3.816 180.00 1.06163 0.15
    12 0 2 o 3.986 4.370 0.00 1.06087 0.09
    6 8 3 o 1.816 1.744 0.00 1.06019 0.08
    5 9 2 o 0.382 0.358 180.00 1.06005 0.02
    7 2 6 o 0.108 0.097 180.00 1.05953 0.00
    7 5 5 o 1.787 1.658 0.00 1.05903 0.08
    11 4 2 o 2.700 2.516 180.00 1.05898 0.12
    10 6 1 o 8.138 7.709 0.00 1.05881 0.37
    9 7 1 o 6.707 6.541 180.00 1.05834 0.30
    12 1 2 o 0.045 0.059 180.00 1.05587 0.00
    9 2 5 o 0.064 0.084 0.00 1.05535 0.00
    8 4 5 o 0.141 0.348 0.00 1.05312 0.01
    2 6 6 o 0.051 0.088 0.00 1.05243 0.00
    11 5 0 o 0.072 0.110 180.00 1.05204 0.00
    10 3 4 o 8.162 10.351 0.00 1.05138 0.36
    6 9 1 o 0.549 0.673 0.00 1.05127 0.02
    4 7 5 o 0.379 0.457 0.00 1.05119 0.02
    8 8 0 o 7.823 8.682 180.00 1.05068 0.17
    0 10 2 o 0.006 0.006 0.00 1.05007 0.00
    6 6 5 o 5.623 4.923 180.00 1.04834 0.25
    4 2 7 o 0.388 0.341 0.00 1.04827 0.02
    3 10 1 o 2.941 2.621 180.00 1.04805 0.13
    9 6 3 o 3.928 3.664 0.00 1.04752 0.17
    3 3 7 o 0.068 0.065 0.00 1.04708 0.00
    1 10 2 o 28.817 27.888 180.00 1.04677 1.26
    11 3 3 o 6.465 6.228 0.00 1.04669 0.28
    12 3 1 o 2.086 2.516 180.00 1.04464 0.09
    6 4 6 o 0.269 0.318 180.00 1.04399 0.01
    4 9 3 o 0.562 0.618 0.00 1.04345 0.02
    11 5 1 o 17.613 19.069 0.00 1.04284 0.76
    0 4 7 o 0.012 0.013 0.00 1.04282 0.00
    8 8 1 o 2.253 2.219 180.00 1.04151 0.10
    12 2 2 o 6.196 5.984 180.00 1.04130 0.27
    8 7 3 o 6.457 5.891 180.00 1.04056 0.28
    1 4 7 o 10.837 9.249 0.00 1.03959 0.46
    8 6 4 o 3.180 2.858 180.00 1.03913 0.14
    10 5 3 o 5.059 4.905 180.00 1.03840 0.21
    2 10 2 o 3.070 3.230 180.00 1.03705 0.13
    5 5 6 o 0.649 0.681 180.00 1.03674 0.03
    9 5 4 o 0.030 0.032 0.00 1.03655 0.00
    3 6 6 o 2.764 3.163 0.00 1.03613 0.12
    7 3 6 o 0.004 0.008 180.00 1.03532 0.00
    4 10 0 o 0.016 0.477 180.00 1.03447 0.00
    5 1 7 o 0.935 1.396 0.00 1.03347 0.04
    5 8 4 o 1.021 1.113 0.00 1.03208 0.04
    0 8 5 o 0.974 0.989 180.00 1.03154 0.02
    9 3 5 o 1.252 1.260 0.00 1.03143 0.05
    10 6 2 o 4.057 4.077 0.00 1.03140 0.17
    9 7 2 o 0.002 0.002 180.00 1.03097 0.00
    2 4 7 o 0.452 0.471 0.00 1.03007 0.02
    8 0 6 o 1.409 1.498 0.00 1.02980 0.03
    1 9 4 o 0.198 0.214 0.00 1.02887 0.01
    1 8 5 o 21.070 22.003 180.00 1.02841 0.86
    11 0 4 o 11.949 12.228 0.00 1.02650 0.24
    7 7 4 o 0.373 0.413 0.00 1.02609 0.02
    4 10 1 o 0.597 0.745 180.00 1.02572 0.02
    8 1 6 o 0.357 0.505 0.00 1.02523 0.01
    4 3 7 o 3.029 4.469 180.00 1.02480 0.12
    6 9 2 o 0.715 1.045 0.00 1.02442 0.03
    5 7 5 o 3.523 4.545 180.00 1.02249 0.14
    11 1 4 o 6.284 7.692 0.00 1.02198 0.25
    3 10 2 o 0.325 0.361 180.00 1.02145 0.01
    12 4 0 o 0.181 0.185 0.00 1.02097 0.00
    5 2 7 o 0.024 0.029 0.00 1.01979 0.00
    2 9 4 o 7.569 9.220 180.00 1.01964 0.30
    2 8 5 o 0.176 0.218 0.00 1.01919 0.01
    7 9 0 o 0.020 0.025 180.00 1.01889 0.00
    10 4 4 o 5.047 6.184 180.00 1.01869 0.20
    7 8 3 o 7.131 8.797 0.00 1.01844 0.28
    12 3 2 o 1.316 1.662 180.00 1.01829 0.05
    11 5 2 o 0.329 0.923 180.00 1.01662 0.01
    8 8 2 o 0.217 0.320 0.00 1.01539 0.01
    5 9 3 o 8.071 11.755 0.00 1.01536 0.32
    3 4 7 o 0.051 0.070 0.00 1.01477 0.00
    4 6 6 o 0.043 0.062 180.00 1.01453 0.00
    11 4 3 o 1.388 2.082 0.00 1.01441 0.05
    12 4 1 o 0.164 0.406 180.00 1.01256 0.01
    13 1 0 o 2.893 7.232 0.00 1.01219 0.06
    8 2 6 o 0.134 0.608 180.00 1.01187 0.01
    12 1 3 o 0.000 0.384 180.00 1.01168 0.00
    8 5 5 o 0.000 0.005 180.00 1.01144 0.00
    7 9 1 o 0.000 0.112 0.00 1.01052 0.00
    10 1 5 o 0.000 0.823 180.00 1.00946 0.00
    11 2 4 o 0.000 0.581 180.00 1.00874 0.00
    7 6 5 o 0.000 2.716 0.00 1.00792 0.00
    0 10 3 o 2.387 8.366 180.00 1.00657 0.05
    3 9 4 o 0.026 0.046 0.00 1.00480 0.00
    3 8 5 o 1.004 1.342 0.00 1.00437 0.04
    7 4 6 o 4.048 4.783 0.00 1.00406 0.15
    13 1 1 o 0.281 0.325 180.00 1.00399 0.01
    1 10 3 o 14.826 15.293 0.00 1.00366 0.56
    6 5 6 o 1.056 0.975 0.00 1.00334 0.04
    1 7 6 o 0.000 0.000 180.00 1.00239 0.00
    4 10 2 o 0.667 1.070 0.00 1.00074 0.02
    9 4 5 o 0.000 0.001 180.00 1.00050 0.00
    6 1 7 o 0.103 0.142 180.00 1.00037 0.00
    1 5 7 o 1.245 1.458 0.00 0.99943 0.05
    10 7 1 o 10.456 11.919 0.00 0.99922 0.39
    6 8 4 o 5.894 6.643 180.00 0.99911 0.22
    5 10 1 o 0.000 0.000 180.00 0.99900 0.00
    12 2 3 o 1.230 1.355 180.00 0.99884 0.05
    5 3 7 o 0.289 0.288 0.00 0.99815 0.01
    10 2 5 o 28.226 26.330 180.00 0.99670 1.04
    2 10 3 o 2.479 2.615 0.00 0.99509 0.09
    4 4 7 o 0.729 0.786 180.00 0.99446 0.03
    11 6 1 o 33.311 33.907 180.00 0.99394 1.21
    2 7 6 o 0.599 0.601 0.00 0.99385 0.02
    13 2 1 o 3.506 3.504 0.00 0.99144 0.13
    2 5 7 o 0.366 0.335 0.00 0.99096 0.01
    8 3 6 o 0.129 0.114 180.00 0.99072 0.00
    9 8 1 o 8.615 7.473 180.00 0.99053 0.31
    6 7 5 o 5.541 4.781 0.00 0.99040 0.20
    10 6 3 o 0.002 0.002 180.00 0.99009 0.00
    9 7 3 o 0.919 0.822 180.00 0.98971 0.03
    5 6 6 o 0.110 0.133 0.00 0.98865 0.00
    12 4 2 o 0.924 1.136 180.00 0.98850 0.03
    9 6 4 o 0.311 0.382 0.00 0.98849 0.01
    6 2 7 o 0.553 0.623 180.00 0.98795 0.02
    11 3 4 o 1.571 1.748 0.00 0.98779 0.06
    0 0 8 o 0.280 0.311 0.00 0.98776 0.00
    1 11 0 o 5.052 5.512 180.00 0.98745 0.09
    7 9 2 o 4.902 4.684 0.00 0.98661 0.17
    4 9 4 o 0.529 0.715 0.00 0.98506 0.02
    1 0 8 o 0.013 0.017 0.00 0.98502 0.00
    4 8 5 o 3.287 4.603 0.00 0.98466 0.12
    13 0 2 o 0.004 0.005 180.00 0.98453 0.00
    6 9 3 o 4.930 5.314 180.00 0.98391 0.17
    8 7 4 o 1.453 1.572 0.00 0.98263 0.05
    3 10 3 o 1.047 1.239 0.00 0.98128 0.04
    1 1 8 o 1.820 2.092 180.00 0.98101 0.06
    10 5 4 o 1.755 1.963 0.00 0.98081 0.06
    13 1 2 o 5.977 6.405 0.00 0.98053 0.21
    9 0 6 o 43.161 45.673 180.00 0.98044 0.75
    3 7 6 o 0.560 0.572 180.00 0.98009 0.02
    1 11 1 o 0.078 0.079 0.00 0.97983 0.00
    13 3 0 o 18.505 19.470 180.00 0.97894 0.32
    12 3 3 o 5.474 5.799 0.00 0.97848 0.19
    3 5 7 o 0.587 0.512 0.00 0.97732 0.02
    11 5 3 o 6.780 5.854 0.00 0.97700 0.23
    2 0 8 o 0.697 0.601 0.00 0.97691 0.01
    9 1 6 o 0.172 0.150 0.00 0.97649 0.01
    10 3 5 o 1.623 1.424 180.00 0.97647 0.06
    6 10 0 o 0.149 0.132 0.00 0.97638 0.00
    10 7 2 o 4.925 4.521 180.00 0.97608 0.17
    8 8 3 o 18.629 17.422 180.00 0.97590 0.63
    5 10 2 o 3.327 3.118 180.00 0.97588 0.11
    12 5 1 o 4.120 3.822 180.00 0.97534 0.14
    2 1 8 o 0.036 0.051 180.00 0.97300 0.00
    0 2 8 o 9.546 9.313 0.00 0.97191 0.16
    2 11 1 o 1.387 1.328 180.00 0.97185 0.05
    13 3 1 o 0.712 0.593 180.00 0.97152 0.02
    11 6 2 o 0.037 0.027 0.00 0.97116 0.00
    5 4 7 o 1.921 1.621 0.00 0.97005 0.06
    1 2 8 o 2.863 2.557 0.00 0.96929 0.10
    6 10 1 o 0.009 0.008 0.00 0.96901 0.00
    8 9 1 o 1.103 1.055 0.00 0.96893 0.04
    13 2 2 o 2.280 2.207 180.00 0.96882 0.08
    6 3 7 o 0.075 0.070 0.00 0.96824 0.00
    9 8 2 o 5.354 4.873 180.00 0.96798 0.18
    7 5 6 o 0.532 0.480 0.00 0.96774 0.02
    8 6 5 o 13.090 12.532 0.00 0.96663 0.43
    3 11 0 o 2.612 2.251 0.00 0.96611 0.04
    7 1 7 o 0.076 0.064 0.00 0.96507 0.00
    9 2 6 o 2.245 2.120 0.00 0.96493 0.07
    9 5 5 o 0.044 0.056 0.00 0.96455 0.00
    8 4 6 o 0.070 0.124 180.00 0.96322 0.00
    7 8 4 o 0.564 0.802 180.00 0.96394 0.02
    3 0 8 o 0.210 0.305 0.00 0.96383 0.00
    4 10 3 o 2.431 4.615 180.00 0.96288 0.08
    12 0 4 o 3.072 4.310 0.00 0.96193 0.05
    4 7 6 o 1.229 1.606 0.00 0.96175 0.04
    2 2 8 o 0.002 0.003 0.00 0.96156 0.00
    5 9 4 o 0.614 0.740 180.00 0.96132 0.02
    5 8 5 o 3.517 3.817 180.00 0.96095 0.11
    11 4 4 o 0.542 0.493 180.00 0.96052 0.02
    3 1 8 o 5.475 4.371 180.00 0.96008 0.18
    6 6 6 o 0.653 0.504 0.00 0.95956 0.02
    4 5 7 o 0.067 0.053 0.00 0.95913 0.00
    3 11 1 o 0.220 0.176 180.00 0.95897 0.01
    0 6 7 o 48.074 38.688 0.00 0.95865 0.77
    1 9 5 o 0.387 0.311 180.00 0.95835 0.01
    12 1 4 o 1.585 1.266 180.00 0.95820 0.05
    1 11 2 o 1.976 1.544 180.00 0.95799 0.06
    1 6 7 o 13.949 8.372 0.00 0.95613 0.44
    7 7 5 o 1.171 0.698 0.00 0.95611 0.04
    7 2 7 o 0.560 0.308 180.00 0.95391 0.02
    0 10 4 o 2.815 1.597 0.00 0.95386 0.04
    12 5 2 o 0.219 0.130 0.00 0.95379 0.01
    11 1 5 o 13.398 11.982 180.00 0.95278 0.42
    12 4 3 o 0.717 0.636 180.00 0.95196 0.02
    1 10 4 o 0.087 0.089 180.00 0.95138 0.00
    11 7 0 o 17.896 20.132 0.00 0.95096 0.28
    2 9 5 o 0.208 0.236 0.00 0.95088 0.01
    1 3 8 o 0.091 0.106 180.00 0.95065 0.00
    2 11 2 o 0.454 0.525 0.00 0.95052 0.01
    7 9 3 o 0.373 0.423 180.00 0.95027 0.01
    13 3 2 o 4.170 4.697 180.00 0.95021 0.13
    10 4 5 o 2.939 3.266 0.00 0.95011 0.09
    3 2 8 o 1.525 1.551 180.00 0.94908 0.05
    2 6 7 o 13.723 13.910 180.00 0.94871 0.42
    10 8 0 o 5.160 5.364 0.00 0.94831 0.08
    6 10 2 o 0.067 0.074 180.00 0.94786 0.00
    8 9 2 o 0.341 0.382 0.00 0.94779 0.01
    12 2 4 o 0.950 1.248 180.00 0.94727 0.03
    0 8 6 o 0.076 0.116 0.00 0.94662 0.00
    9 3 6 o 0.412 0.634 0.00 0.94654 0.01
    4 0 8 o 0.196 0.305 0.00 0.94638 0.00
    13 4 1 o 2.825 3.617 180.00 0.94555 0.09
    13 1 3 o 0.516 0.581 180.00 0.94483 0.02
    1 8 6 o 8.466 9.322 0.00 0.94421 0.26
    11 7 1 o 2.601 2.853 0.00 0.94415 0.08
    2 10 4 o 2.923 3.184 180.00 0.94407 0.09
    14 0 0 o 12.939 13.942 0.00 0.94398 0.10
    2 3 8 o 1.090 1.106 0.00 0.94336 0.03
    4 1 8 o 0.148 0.150 0.00 0.94282 0.00
    6 4 7 o 2.145 2.184 180.00 0.94252 0.06
    11 2 5 o 2.441 2.507 0.00 0.94203 0.07
    4 11 1 o 1.022 1.061 0.00 0.94177 0.03
    12 6 0 o 4.648 4.896 0.00 0.94159 0.07
    10 8 1 o 11.228 11.870 0.00 0.94155 0.34
    10 7 3 o 7.449 8.141 180.00 0.94085 0.22
    5 10 3 o 0.245 0.264 0.00 0.94067 0.01
    10 6 4 o 3.667 3.917 0.00 0.93980 0.11
    5 7 6 o 1.820 1.940 0.00 0.93962 0.05
    9 7 4 o 0.842 0.893 0.00 0.93947 0.02
    3 9 5 o 8.306 8.556 180.00 0.93881 0.25
    3 11 2 o 0.001 0.001 180.00 0.93846 0.00
    5 5 7 o 0.000 0.000 0.00 0.93718 0.00
    2 8 6 o 0.622 0.666 0.00 0.93706 0.02
    7 10 1 o 4.026 4.325 180.00 0.93682 0.12
    3 6 7 o 1.018 1.087 180.00 0.93672 0.03
    11 6 3 o 0.129 0.134 180.00 0.93644 0.00
    7 3 7 o 0.000 0.000 180.00 0.93613 0.00
    12 6 1 o 0.965 1.666 0.00 0.93498 0.03
    6 9 4 o 0.584 0.811 180.00 0.93451 0.02
    13 2 3 o 1.361 1.732 0.00 0.93435 0.04
    6 8 5 o 1.292 1.510 0.00 0.93417 0.04
    9 9 0 o 4.534 4.817 180.00 0.93393 0.07
    14 1 1 o 4.973 5.150 0.00 0.93386 0.14
    9 8 3 o 6.823 6.470 180.00 0.93359 0.20
    10 0 6 o 8.981 7.250 180.00 0.93288 0.13
    4 2 8 o 1.479 1.184 0.00 0.93240 0.04
    3 10 4 o 1.238 0.998 180.00 0.93225 0.04
    3 3 8 o 0.993 0.817 180.00 0.93157 0.03
    8 5 6 o 1.927 1.644 180.00 0.93102 0.06
    14 2 0 o 1.510 1.262 0.00 0.93011 0.02
    12 3 4 o 0.001 0.001 180.00 0.92985 0.00
    10 1 6 o 16.890 14.321 180.00 0.92948 0.48
    8 1 7 o 0.555 0.480 0.00 0.92865 0.02
    11 5 4 o 2.167 1.867 0.00 0.92858 0.06
    0 4 8 o 10.056 8.649 0.00 0.92856 0.14
    7 6 6 o 2.298 1.944 180.00 0.92828 0.07
    8 8 4 o 1.177 1.111 0.00 0.92764 0.03
    9 9 1 o 2.429 2.414 180.00 0.92748 0.07
    5 11 0 o 1.786 1.869 0.00 0.92728 0.03
    1 4 8 o 8.607 9.678 180.00 0.92628 0.24
    13 4 2 o 0.000 0.000 0.00 0.92587 0.00
    3 8 6 o 0.321 0.321 0.00 0.92550 0.01
    9 6 5 o 0.273 0.273 180.00 0.92546 0.01
    5 0 8 o 0.677 0.707 180.00 0.92526 0.01
    11 3 5 o 1.567 1.842 180.00 0.92489 0.04
    1 11 3 o 1.108 1.396 0.00 0.92461 0.03
    11 7 2 o 0.916 1.168 0.00 0.92456 0.03
    14 2 1 o 1.675 3.523 180.00 0.92373 0.05
    4 9 5 o 0.004 0.013 180.00 0.92266 0.00
    9 4 6 o 0.303 0.577 180.00 0.92247 0.01
    4 11 2 o 0.153 0.241 180.00 0.92233 0.00
    10 8 2 o 0.468 0.635 0.00 0.92212 0.01
    5 1 8 o 0.636 0.780 0.00 0.92194 0.02
    13 5 0 o 0.182 0.172 180.00 0.92122 0.00
    5 11 1 o 1.754 1.870 180.00 0.92096 0.05
    12 5 3 o 1.698 2.033 0.00 0.92084 0.05
    4 6 7 o 0.071 0.108 180.00 0.92067 0.00
    8 7 5 o 0.356 0.563 180.00 0.92065 0.01
    2 4 8 o 0.012 0.248 180.00 0.91953 0.00
    10 2 6 o 0.001 0.015 180.00 0.91949 0.00
    10 5 5 o 0.000 0.434 180.00 0.91916 0.00
    8 2 7 o 0.000 0.534 0.00 0.91868 0.00
    14 0 2 o 0.010 0.027 0.00 0.91814 0.00
    2 11 3 o 1.574 2.945 180.00 0.91790 0.04
    7 10 2 o 2.481 4.248 0.00 0.91768 0.07
    13 3 3 o 0.214 0.371 180.00 0.91762 0.01
    4 10 4 o 0.002 0.039 0.00 0.91643 0.00
    12 6 2 o 0.043 0.147 180.00 0.91594 0.00
    4 3 8 o 0.271 0.655 180.00 0.91578 0.01
    6 10 3 o 0.306 0.512 0.00 0.91550 0.01
    8 9 3 o 0.016 0.025 0.00 0.91544 0.00
    13 5 1 o 0.033 0.036 0.00 0.91503 0.00
    14 1 2 o 0.115 0.115 0.00 0.91489 0.00
    6 7 6 o 5.221 4.593 180.00 0.91453 0.14
    7 4 7 o 2.838 2.573 180.00 0.91282 0.08
    6 5 7 o 2.366 2.932 180.00 0.91228 0.06
    5 2 8 o 0.004 0.006 180.00 0.91219 0.00
    1 7 7 o 0.000 0.010 180.00 0.91157 0.00
    4 8 6 o 0.000 0.380 180.00 0.91001 0.00
    8 10 0 o 1.574 2.880 180.00 0.90936 0.02
    9 9 2 o 1.891 2.769 180.00 0.90889 0.05
    3 4 8 o 0.026 0.035 0.00 0.90860 0.00
    0 12 0 o 31.536 35.362 180.00 0.90770 0.21
    14 3 1 o 0.188 0.211 180.00 0.90756 0.00
    3 11 3 o 0.062 0.081 180.00 0.90703 0.00
    12 4 4 o 1.029 1.357 0.00 0.90700 0.03
    7 9 4 o 4.426 8.424 0.00 0.90554 0.12
    14 2 2 o 0.460 0.780 180.00 0.90536 0.01
    7 8 5 o 1.688 2.629 0.00 0.90523 0.04
    2 7 7 o 0.077 0.114 0.00 0.90513 0.00
    13 0 4 o 0.277 0.660 0.00 0.90393 0.00
    10 3 6 o 0.512 1.068 180.00 0.90353 0.01
    8 10 1 o 0.314 0.640 0.00 0.90339 0.01
    5 9 5 o 0.276 0.655 0.00 0.90306 0.01
    8 3 7 o 0.194 0.606 180.00 0.90277 0.00
    5 11 2 o 0.413 1.307 0.00 0.90275 0.01
    11 4 5 o 0.001 0.002 180.00 0.90240 0.00
    0 12 1 o 0.326 1.597 0.00 0.90177 0.00
    6 0 8 o 0.011 0.128 0.00 0.90129 0.00
    5 6 7 o 0.162 1.518 0.00 0.90120 0.00
    13 1 4 o 0.003 0.008 180.00 0.90083 0.00
    12 1 5 o 0.095 0.158 180.00 0.90047 0.00
    1 12 1 o 2.686 2.899 180.00 0.89968 0.07
    2 12 0 o 13.724 14.415 0.00 0.89926 0.17
    6 1 8 o 0.229 0.173 0.00 0.89822 0.01
    1 5 8 o 0.274 0.219 180.00 0.89753 0.01
    10 7 4 o 0.249 0.209 0.00 0.89738 0.01
    6 11 1 o 0.349 0.303 180.00 0.89731 0.01
    5 10 4 o 0.064 0.058 0.00 0.89722 0.00
    13 5 2 o 0.269 0.257 180.00 0.89716 0.01
    0 10 5 o 2.307 2.694 0.00 0.89686 0.03
    5 3 8 o 0.409 0.473 180.00 0.89661 0.01
    8 6 6 o 0.971 0.870 180.00 0.89572 0.02
    13 4 3 o 0.022 0.020 0.00 0.89564 0.00
    11 8 1 o 0.488 0.468 0.00 0.89506 0.01
    1 10 5 o 0.002 0.002 0.00 0.89481 0.00
    3 7 7 o 3.674 4.166 0.00 0.89470 0.09
    11 7 3 o 0.340 0.447 0.00 0.89445 0.01
    9 5 6 o 0.050 0.069 180.00 0.89407 0.00
    4 4 8 o 0.728 0.963 0.00 0.89393 0.02
    11 6 4 o 0.612 0.817 180.00 0.89355 0.02
    2 12 1 o 0.341 0.461 0.00 0.89349 0.01
    12 7 1 o 0.979 1.397 0.00 0.89318 0.02
    4 11 3 o 0.244 0.277 0.00 0.89243 0.01
    10 8 3 o 1.480 1.558 0.00 0.89225 0.04
    9 1 7 o 0.925 0.913 0.00 0.89196 0.02
    14 4 0 o 0.222 0.217 0.00 0.89191 0.00
    13 2 4 o 0.006 0.006 180.00 0.89173 0.00
    2 5 8 o 0.121 0.105 0.00 0.89139 0.00
    12 2 5 o 0.128 0.111 0.00 0.89138 0.00
    5 8 6 o 1.165 0.957 0.00 0.89119 0.03
    9 8 4 o 2.491 1.977 180.00 0.89107 0.06
    14 3 2 o 1.637 1.508 180.00 0.89012 0.04
    6 2 8 o 0.294 0.362 180.00 0.88919 0.01
    1 9 6 o 1.177 1.477 180.00 0.88912 0.03
    2 10 5 o 1.432 1.866 180.00 0.88872 0.03
    7 10 3 o 0.497 0.574 180.00 0.88822 0.01
    11 0 6 o 22.182 20.344 0.00 0.88760 0.27
    7 7 6 o 1.429 1.197 180.00 0.88733 0.03
    10 9 1 o 0.024 0.018 180.00 0.88691 0.00
    12 6 3 o 0.768 0.544 0.00 0.88664 0.02
    14 4 1 o 0.593 0.416 180.00 0.88628 0.01
    8 10 2 o 1.324 0.933 0.00 0.88619 0.03
    14 1 3 o 1.980 1.469 0.00 0.88569 0.05
    7 5 7 o 5.491 4.569 0.00 0.88528 0.13
    10 6 5 o 0.072 0.062 0.00 0.88515 0.00
    9 7 5 o 1.165 0.996 180.00 0.88487 0.03
    11 1 6 o 0.215 0.172 0.00 0.88466 0.01
    0 12 2 o 2.411 1.930 180.00 0.88465 0.03
    3 12 1 o 2.454 1.808 180.00 0.88345 0.06
    1 11 4 o 1.091 0.818 0.00 0.88326 0.03
    2 9 6 o 2.400 1.821 180.00 0.88315 0.06
    9 2 7 o 2.533 1.925 0.00 0.88313 0.06
    1 12 2 o 6.315 4.957 180.00 0.88268 0.15
    10 4 6 o 1.179 0.930 180.00 0.88253 0.03
    8 4 7 o 2.270 1.777 180.00 0.88182 0.05
    13 6 1 o 0.603 0.429 180.00 0.88145 0.01
    3 5 8 o 0.180 0.128 0.00 0.88142 0.00
    6 9 5 o 0.154 0.117 180.00 0.88073 0.00
    4 7 7 o 0.024 0.018 0.00 0.88068 0.00
    6 11 2 o 2.725 2.178 0.00 0.88044 0.06
    9 9 3 o 0.088 0.073 0.00 0.88024 0.00
    12 5 4 o 2.904 2.563 0.00 0.87996 0.07
    6 6 7 o 11.387 10.474 180.00 0.87900 0.27
    3 10 5 o 0.584 0.538 0.00 0.87884 0.01
    11 8 2 o 1.424 1.322 0.00 0.87832 0.03
    15 1 0 o 2.528 2.386 0.00 0.87818 0.03
    2 11 4 o 1.733 1.697 0.00 0.87740 0.04
    13 3 4 o 1.626 1.551 180.00 0.87716 0.04
    14 2 3 o 4.313 4.057 180.00 0.87704 0.10
    7 11 0 o 3.345 3.102 180.00 0.87692 0.04
    2 12 2 o 0.756 0.693 0.00 0.87683 0.02
    12 3 5 o 0.840 0.770 180.00 0.87682 0.02
    12 7 2 o 3.079 2.734 180.00 0.87654 0.07
    5 4 8 o 0.332 0.295 180.00 0.87607 0.01
    11 2 6 o 0.548 0.488 180.00 0.87604 0.01
    11 5 5 o 6.566 5.768 180.00 0.87575 0.15
    6 10 4 o 6.232 4.421 180.00 0.87531 0.14
    4 12 0 o 2.991 2.052 180.00 0.87527 0.03
    8 9 4 o 1.155 0.777 0.00 0.87525 0.03
    7 0 8 o 0.024 0.015 0.00 0.87521 0.00
    8 8 5 o 0.019 0.009 0.00 0.87497 0.00
    6 3 8 o 0.185 0.060 0.00 0.87474 0.00
    5 11 3 o 0.000 0.000 180.00 0.87466 0.00
    3 9 6 o 0.185 0.039 180.00 0.87345 0.00
    1 1 9 o 0.848 0.176 0.00 0.87326 0.02
    15 1 1 o 2.224 0.408 180.00 0.87281 0.05
    7 1 8 o 2.281 0.384 180.00 0.87240 0.05
    7 11 1 o 1.080 0.263 0.00 0.87157 0.02
    10 9 2 o 8.360 4.455 180.00 0.87061 0.19
    14 4 2 o 3.213 2.447 180.00 0.87002 0.07
    4 12 1 o 0.009 0.007 0.00 0.86995 0.00
    6 8 6 o 0.821 0.681 0.00 0.86971 0.02
    13 5 3 o 16.441 13.837 0.00 0.86958 0.37
    9 10 1 o 1.961 1.654 0.00 0.86952 0.04
    0 8 7 o 5.518 4.336 180.00 0.86903 0.06
    9 3 7 o 2.971 2.295 0.00 0.86896 0.07
    4 5 8 o 0.969 0.698 180.00 0.86801 0.02
    3 11 4 o 0.129 0.094 180.00 0.86789 0.00
    0 6 8 o 1.630 1.219 180.00 0.86765 0.02
    2 1 9 o 0.046 0.035 180.00 0.86760 0.00
    3 12 2 o 2.088 1.593 0.00 0.86734 0.05
    1 8 7 o 3.553 2.741 0.00 0.86715 0.08
    0 2 9 o 2.116 1.741 180.00 0.86682 0.02
    1 6 8 o 0.185 0.204 0.00 0.86578 0.00
    4 10 5 o 1.649 1.770 0.00 0.86554 0.04
    13 6 2 o 0.627 0.653 0.00 0.86545 0.01
    1 2 9 o 1.833 1.695 180.00 0.86496 0.04
    15 2 1 o 3.316 3.533 0.00 0.86452 0.07
    7 2 8 o 1.018 1.344 180.00 0.86413 0.02
    5 7 7 o 0.102 0.122 0.00 0.86359 0.00
    14 3 3 o 1.494 0.926 0.00 0.86316 0.03
    9 6 6 o 0.002 0.002 0.00 0.86267 0.00
    11 3 6 o 0.000 0.000 0.00 0.86221 0.00
    2 8 7 o 0.010 0.031 180.00 0.86161 0.00
    14 5 1 o 2.314 2.947 180.00 0.86100 0.05
    4 9 6 o 0.029 0.026 180.00 0.86039 0.00
    2 6 8 o 0.305 0.260 180.00 0.86026 0.01
    15 0 2 o 5.773 4.622 0.00 0.85993 0.06
    8 7 6 o 2.367 1.786 0.00 0.85877 0.05
    8 10 3 o 1.026 0.802 0.00 0.85957 0.02
    2 2 9 o 0.770 0.598 0.00 0.85946 0.02
    3 1 9 o 1.000 0.764 180.00 0.85840 0.02
    0 12 3 o 1.436 1.077 180.00 0.85817 0.02
    13 4 4 o 1.101 0.838 180.00 0.85790 0.02
    12 4 5 o 0.713 0.611 0.00 0.85759 0.02
    10 5 6 o 0.132 0.115 180.00 0.85756 0.00
    15 1 2 o 0.357 0.356 0.00 0.85726 0.01
    8 5 7 o 0.340 0.395 0.00 0.85691 0.01
    11 7 4 o 0.099 0.118 0.00 0.85685 0.00
    1 12 3 o 1.307 1.821 180.00 0.85637 0.03
    7 9 5 o 0.567 0.788 180.00 0.85635 0.01
    12 8 0 o 0.252 0.341 0.00 0.85626 0.00
    15 3 0 o 2.177 2.844 180.00 0.85620 0.02
    7 11 2 o 1.134 1.369 180.00 0.85609 0.02
    10 1 7 o 0.036 0.032 180.00 0.85570 0.00
    6 4 8 o 0.003 0.003 180.00 0.85564 0.00
    4 11 4 o 2.015 1.537 180.00 0.85508 0.04
    10 8 4 o 0.000 0.000 180.00 0.85491 0.00
    7 6 7 o 0.385 0.315 180.00 0.85477 0.01
    4 12 2 o 0.038 0.032 0.00 0.85455 0.00
    6 11 3 o 0.222 0.189 180.00 0.85432 0.00
    9 10 2 o 2.228 1.877 180.00 0.85414 0.05
    5 12 1 o 0.408 0.410 0.00 0.85347 0.01
    11 9 0 o 0.121 0.139 180.00 0.85265 0.00
    3 8 7 o 3.009 3.461 180.00 0.85260 0.06
    11 8 3 o 2.157 2.464 0.00 0.85238 0.05
    13 1 5 o 1.209 1.381 180.00 0.85236 0.03
    14 0 4 o 0.503 0.591 180.00 0.85174 0.01
    1 3 9 o 0.204 0.242 180.00 0.85164 0.00
    5 5 8 o 0.724 0.864 180.00 0.85163 0.02
    7 10 4 o 0.171 0.215 0.00 0.85137 0.00
    3 6 8 o 0.024 0.030 0.00 0.85129 0.00
    12 8 1 o 0.017 0.021 180.00 0.85128 0.00
    15 3 1 o 0.101 0.129 0.00 0.85122 0.00
    13 7 0 o 6.207 7.777 0.00 0.85106 0.06
    2 12 3 o 1.590 1.972 0.00 0.85103 0.03
    7 3 8 o 0.019 0.022 180.00 0.85084 0.00
    12 7 3 o 6.059 6.602 0.00 0.85076 0.13
    3 2 9 o 0.050 0.047 0.00 0.85051 0.00
    9 4 7 o 1.694 1.408 0.00 0.85023 0.04
    12 6 4 o 0.225 0.172 180.00 0.84998 0.00
    10 7 5 o 0.007 0.004 0.00 0.84944 0.00
    15 2 2 o 0.371 0.229 0.00 0.84940 0.01
    5 10 5 o 0.698 0.426 180.00 0.84930 0.01
    14 1 4 o 1.044 0.650 0.00 0.84914 0.02
    10 2 7 o 9.600 8.001 180.00 0.84789 0.20
    8 0 8 o 3.204 2.552 0.00 0.84777 0.03
    11 9 1 o 0.570 0.446 0.00 0.84772 0.01
    2 3 9 o 0.147 0.131 0.00 0.84638 0.00
    7 8 6 o 0.982 0.901 180.00 0.84621 0.02
    11 6 5 o 0.137 0.126 180.00 0.84619 0.00
    13 7 1 o 4.019 3.695 180.00 0.84617 0.08
    14 5 2 o 0.526 0.482 0.00 0.84607 0.01
    4 1 9 o 0.180 0.163 180.00 0.84600 0.00
    10 9 3 o 2.469 2.007 180.00 0.84534 0.05
    8 1 8 o 0.605 0.474 0.00 0.84522 0.01
    12 0 6 o 0.660 0.476 180.00 0.84485 0.01
    14 4 3 o 0.048 0.034 180.00 0.84479 0.00
    13 2 5 o 0.249 0.187 0.00 0.84464 0.01
    8 11 1 o 0.627 0.501 0.00 0.84446 0.01
    5 9 6 o 0.037 0.030 0.00 0.84444 0.00
    9 9 4 o 0.013 0.011 180.00 0.84434 0.00
    9 8 5 o 0.316 0.314 180.00 0.84408 0.01
    6 7 7 o 0.052 0.056 180.00 0.84400 0.00
    11 4 6 o 0.099 0.119 0.00 0.84390 0.00
    3 12 3 o 1.384 0.570 0.00 0.84234 0.03
    12 1 6 o 0.631 0.255 0.00 0.84232 0.01
    14 2 4 o 0.146 0.060 0.00 0.84151 0.00
    13 6 3 o 1.231 0.379 0.00 0.84061 0.02
    10 10 0 o 1.560 0.481 0.00 0.84054 0.02
    4 8 7 o 0.374 0.117 180.00 0.84044 0.01
    5 11 4 o 3.593 2.016 0.00 0.83941 0.07
    0 10 6 o 2.091 1.203 180.00 0.83937 0.02
    6 12 0 o 5.627 3.467 0.00 0.83923 0.06
    4 6 8 o 1.090 0.684 0.00 0.83919 0.02
    5 12 2 o 2.343 1.603 180.00 0.83891 0.05
    4 2 9 o 0.511 0.323 0.00 0.83844 0.01
    3 3 9 o 0.076 0.045 180.00 0.83784 0.00
    8 2 8 o 4.317 2.357 0.00 0.83768 0.08
    1 10 6 o 0.672 0.365 0.00 0.83768 0.01
    14 6 0 o 1.342 0.642 0.00 0.83752 0.01
    1 11 5 o 0.864 0.385 0.00 0.83743 0.02
    12 8 2 o 0.002 0.001 0.00 0.83684 0.00
    15 3 2 o 0.711 0.281 180.00 0.83678 0.01
    1 13 0 o 4.734 2.010 0.00 0.83620 0.05
    10 10 1 o 0.139 0.064 0.00 0.83583 0.00
    0 4 9 o 5.087 2.503 180.00 0.83565 0.05
    10 3 7 o 2.969 1.749 0.00 0.83533 0.06
    13 5 4 o 2.412 1.769 180.00 0.83491 0.05
    12 2 6 o 0.770 0.574 180.00 0.83487 0.01
    12 5 5 o 0.546 0.436 180.00 0.83462 0.01
    6 12 1 o 0.106 0.087 180.00 0.83454 0.00
    1 4 9 o 1.670 1.530 0.00 0.83398 0.03
    15 4 1 o 0.152 0.149 180.00 0.83359 0.00
    11 9 2 o 3.923 3.931 180.00 0.83346 0.08
    7 4 8 o 1.927 2.051 0.00 0.83324 0.04
    15 1 3 o 0.736 0.806 180.00 0.83310 0.01
    14 6 1 o 0.023 0.024 0.00 0.83285 0.00
    6 5 8 o 0.702 0.755 0.00 0.83282 0.01
    2 10 6 o 5.716 5.872 0.00 0.83267 0.11
    2 11 5 o 1.198 1.141 180.00 0.83243 0.02
    1 7 8 o 0.363 0.338 0.00 0.83228 0.01
    13 3 5 o 5.082 4.729 180.00 0.83222 0.10
    7 11 3 o 0.000 0.000 0.00 0.83202 0.00
    13 7 2 o 1.659 1.613 0.00 0.83198 0.03
    1 13 1 o 0.161 0.191 180.00 0.83156 0.00
    5 1 9 o 0.060 0.064 180.00 0.83082 0.00
    6 10 5 o 0.009 0.009 0.00 0.83064 0.00
    4 12 3 o 0.302 0.301 180.00 0.83061 0.01
    8 9 5 o 0.301 0.299 0.00 0.83059 0.01
    8 11 2 o 0.012 0.012 0.00 0.83035 0.00
    9 10 3 o 0.710 0.687 180.00 0.83024 0.01
    10 6 6 o 0.015 0.015 0.00 0.82974 0.00
    9 7 6 o 0.156 0.169 0.00 0.82951 0.00
    14 3 4 o 1.865 2.196 180.00 0.82923 0.04
    8 6 7 o 0.148 0.176 0.00 0.82915 0.00
    2 4 9 o 2.894 3.449 0.00 0.82905 0.05
    9 5 7 o 0.000 0.204 0.00 0.82783 0.00
    2 7 8 o 0.010 0.073 180.00 0.82737 0.00
    2 13 1 o 0.001 0.006 180.00 0.82666 0.00
    4 3 9 o 0.351 0.953 180.00 0.82629 0.01
    6 9 6 o 0.182 0.326 0.00 0.82609 0.00
    8 10 4 o 0.113 0.186 0.00 0.82604 0.00
    16 0 0 o 0.000 0.000 0.00 0.82598 0.00
    15 2 3 o 0.512 0.669 0.00 0.82588 0.01
    8 3 8 o 0.054 0.045 180.00 0.82557 0.00
    5 8 7 o 0.342 0.278 0.00 0.82555 0.01
    0 12 4 o 2.661 1.159 0.00 0.82480 0.02
    3 10 6 o 0.000 0.000 180.00 0.82453 0.00
    5 6 8 o 0.027 0.013 180.00 0.82437 0.00
    3 11 5 o 0.237 0.115 180.00 0.82430 0.00
    1 9 7 o 2.016 1.012 0.00 0.82390 0.04
    5 2 9 o 0.245 0.134 180.00 0.82366 0.00
    1 12 4 o 0.809 0.543 0.00 0.82320 0.01
    3 13 0 o 0.903 0.622 180.00 0.82312 0.01
    12 3 6 o 1.431 1.076 0.00 0.82287 0.03
    14 5 3 o 1.466 1.126 180.00 0.82281 0.03
    7 7 7 o 0.988 0.940 0.00 0.82248 0.02
    10 10 2 o 0.011 0.014 0.00 0.82214 0.00
    11 5 6 o 0.013 0.021 0.00 0.82199 0.00
    6 11 4 o 0.578 0.994 180.00 0.82138 0.01
    8 8 6 o 0.071 0.120 0.00 0.82133 0.00
    3 4 9 o 0.013 0.020 0.00 0.82101 0.00
    9 11 0 o 0.008 0.012 180.00 0.82099 0.00
    6 12 2 o 0.527 0.838 0.00 0.82092 0.01
    11 1 7 o 0.267 0.393 180.00 0.82035 0.00
    15 4 2 o 0.352 0.453 180.00 0.82001 0.01
    11 8 4 o 2.294 2.688 0.00 0.81966 0.04
    9 0 8 o 4.155 4.753 180.00 0.81959 0.04
    3 7 8 o 0.148 0.155 180.00 0.81938 0.00
    14 6 2 o 0.001 0.001 180.00 0.81931 0.00
    16 1 1 o 0.392 0.379 0.00 0.81918 0.01
    2 9 7 o 0.653 0.624 0.00 0.81914 0.01
    3 13 1 o 0.032 0.033 180.00 0.81869 0.00
    10 4 7 o 0.114 0.121 0.00 0.81865 0.00
    2 12 4 o 1.876 2.285 180.00 0.81845 0.03
    12 7 4 o 0.820 1.007 180.00 0.81821 0.01
    1 13 2 o 0.670 0.737 0.00 0.81808 0.01
    9 1 8 o 0.238 0.119 0.00 0.81728 0.00
    15 5 0 o 0.004 0.002 180.00 0.81678 0.00
    16 2 0 o 0.674 0.273 180.00 0.81664 0.01
    9 11 1 o 0.143 0.056 0.00 0.81659 0.00
    5 12 3 o 0.223 0.072 180.00 0.81623 0.00
    13 4 5 o 0.103 0.038 0.00 0.81572 0.00
    11 7 5 o 1.650 1.884 180.00 0.81483 0.03
    12 8 3 o 1.557 2.153 180.00 0.81432 0.03
    15 3 3 o 0.237 0.329 0.00 0.81426 0.00
    7 12 1 o 0.428 0.695 0.00 0.81371 0.01
    4 10 6 o 0.010 0.015 180.00 0.81352 0.00
    11 2 7 o 0.006 0.009 0.00 0.81346 0.00
    2 13 2 o 0.306 0.450 180.00 0.81342 0.01
    10 9 4 o 0.578 0.842 180.00 0.81338 0.01
    6 1 9 o 0.059 0.085 0.00 0.81332 0.00
    4 11 5 o 0.424 0.613 180.00 0.81330 0.01
    10 8 5 o 0.025 0.037 180.00 0.81316 0.00
    14 4 4 o 0.002 0.004 180.00 0.81290 0.00
    1 5 9 o 0.219 0.481 180.00 0.81282 0.00
    15 5 1 o 0.020 0.173 180.00 0.81245 0.00
    16 2 1 o 0.004 0.730 180.00 0.81232 0.00
    5 3 9 o 0.000 0.120 180.00 0.81213 0.00
    7 5 8 o 0.000 0.001 0.00 0.81212 0.00
    3 9 7 o 0.046 0.225 180.00 0.81139 0.00
    11 9 3 o 0.021 0.049 180.00 0.81120 0.00
    3 12 4 o 0.634 0.695 180.00 0.81071 0.01
    9 2 8 o 2.834 2.904 0.00 0.81046 0.05
    13 8 1 o 0.028 0.028 180.00 0.81029 0.00
    12 9 1 o 2.124 2.093 180.00 0.81025 0.04
    4 4 9 o 0.001 0.001 180.00 0.81014 0.00
    7 10 5 o 0.220 0.205 0.00 0.81010 0.00
    13 7 3 o 0.287 0.238 0.00 0.80984 0.00
    8 4 8 o 0.014 0.011 180.00 0.80945 0.00
    13 6 4 o 0.273 0.192 0.00 0.80917 0.00
    12 6 5 o 0.676 0.479 0.00 0.80891 0.01
    4 7 8 o 0.061 0.042 0.00 0.80857 0.00
    16 0 2 o 1.027 0.687 0.00 0.80850 0.01
    6 8 7 o 0.816 0.493 180.00 0.80838 0.01
    8 11 3 o 1.742 1.000 0.00 0.80834 0.03
    2 5 9 o 0.393 0.198 180.00 0.80824 0.01
    14 1 5 o 0.084 0.039 180.00 0.80819 0.00
    4 13 1 o 4.114 1.253 180.00 0.80791 0.07
    6 6 8 o 0.602 0.115 0.00 0.80727 0.01
    12 4 6 o 1.414 0.276 0.00 0.80691 0.02
    6 2 9 o 3.929 0.907 0.00 0.80661 0.07
    16 1 2 o 0.028 0.009 0.00 0.80629 0.00
    7 9 6 o 0.130 0.089 180.00 0.80588 0.00
    3 13 2 o 1.861 1.477 180.00 0.80582 0.03
    13 0 6 o 0.045 0.057 0.00 0.80474 0.00
    15 0 4 o 1.454 1.464 0.00 0.80465 0.01
    9 9 5 o 0.568 0.310 0.00 0.80404 0.01
    9 11 2 o 0.015 0.016 180.00 0.80382 0.00
    14 7 1 o 0.001 0.001 0.00 0.80290 0.00
    11 10 1 o 0.125 0.141 180.00 0.80279 0.00
    9 6 7 o 0.010 0.010 180.00 0.80272 0.00
    13 1 6 o 0.728 0.621 0.00 0.80255 0.01
    15 1 4 o 0.280 0.237 180.00 0.80246 0.00
    11 3 7 o 1.021 0.899 0.00 0.80235 0.02
    14 2 5 o 0.013 0.019 180.00 0.80159 0.00
    7 11 4 o 0.151 0.214 180.00 0.80150 0.00
    16 3 1 o 0.000 0.000 0.00 0.80125 0.00
    7 12 2 o 0.149 0.173 0.00 0.80107 0.00
    4 9 7 o 0.028 0.027 0.00 0.80089 0.00
    3 5 9 o 0.113 0.100 180.00 0.80079 0.00
    10 10 3 o 3.236 2.783 180.00 0.80076 0.05
    4 12 4 o 0.013 0.007 180.00 0.80024 0.00
    10 7 6 o 0.103 0.053 0.00 0.80011 0.00
    5 10 6 o 0.023 0.011 0.00 0.80000 0.00
    9 10 4 o 3.977 1.884 0.00 0.79991 0.07
    15 5 2 o 0.733 0.342 0.00 0.79987 0.01
    5 11 5 o 0.180 0.082 180.00 0.79978 0.00
    16 2 2 o 0.088 0.039 180.00 0.79974 0.00
    6 12 3 o 0.031 0.014 0.00 0.79963 0.00
    8 7 7 o 0.214 0.094 180.00 0.79958 0.00
    0 8 8 o 2.271 1.000 180.00 0.79953 0.02
    9 3 8 o 0.082 0.037 0.00 0.79947 0.00
    15 4 3 o 0.046 0.016 0.00 0.79879 0.00
    5 13 0 o 0.042 0.013 0.00 0.79871 0.00
    10 5 7 o 0.005 0.001 0.00 0.79860 0.00
    14 6 3 o 0.085 0.041 180.00 0.79814 0.00
    1 8 8 o 0.107 0.065 180.00 0.79807 0.00
    13 8 2 o 0.083 0.115 0.00 0.79781 0.00
    12 9 2 o 0.074 0.110 0.00 0.79777 0.00
    11 6 6 o 0.560 0.592 180.00 0.79739 0.01
    1 13 3 o 0.131 0.128 180.00 0.79700 0.00
    5 4 9 o 0.158 0.193 0.00 0.79678 0.00
    13 2 6 o 0.408 0.519 0.00 0.79610 0.01
    15 2 4 o 1.422 1.714 180.00 0.79601 0.02
    13 5 5 o 1.851 2.027 0.00 0.79588 0.03
    6 3 9 o 0.686 0.683 0.00 0.79577 0.01
    9 8 6 o 3.755 3.369 180.00 0.79563 0.06
    4 13 2 o 0.204 0.175 0.00 0.79553 0.00
    8 12 0 o 2.765 2.362 180.00 0.79552 0.02
    5 7 8 o 0.036 0.032 0.00 0.79529 0.00
    5 13 1 o 0.042 0.067 180.00 0.79466 0.00
    7 1 9 o 0.000 0.005 180.00 0.79401 0.00
    2 8 8 o 0.403 0.331 180.00 0.79374 0.01
    14 5 4 o 0.110 0.025 180.00 0.79326 0.00
    2 13 3 o 2.613 0.453 0.00 0.79269 0.04
    8 12 1 o 0.446 0.129 180.00 0.79152 0.01
    10 0 8 o 0.900 0.332 180.00 0.79119 0.01
    14 3 5 o 1.658 0.739 0.00 0.79096 0.03
    14 7 2 o 2.907 1.527 0.00 0.79075 0.05
    4 5 9 o 0.531 0.291 0.00 0.79069 0.01
    11 10 2 o 0.073 0.041 180.00 0.79064 0.00
    0 6 9 o 1.167 0.769 0.00 0.79042 0.01
    16 4 0 o 1.047 0.690 0.00 0.79042 0.01
    0 0 10 o 9.896 7.079 180.00 0.79021 0.04
    8 5 8 o 2.092 1.514 180.00 0.79006 0.03
    1 11 6 o 0.931 0.674 180.00 0.79005 0.01
    7 8 7 o 0.994 0.679 180.00 0.78941 0.02
    16 3 2 o 0.012 0.008 0.00 0.78917 0.00
    10 1 8 o 0.124 0.082 0.00 0.78911 0.00
    1 6 9 o 0.332 0.223 0.00 0.78901 0.01
    1 0 10 o 0.409 0.299 0.00 0.78880 0.00
    15 6 1 o 3.530 2.779 180.00 0.78867 0.06
    10 11 1 o 0.022 0.019 180.00 0.78850 0.00
    7 6 8 o 0.016 0.014 0.00 0.78838 0.00
    8 10 5 o 5.396 4.658 0.00 0.78819 0.08
    5 9 7 o 0.393 0.315 0.00 0.78797 0.01
    7 2 9 o 0.043 0.033 180.00 0.78776 0.00
    12 5 6 o 2.586 1.976 0.00 0.78769 0.04
    11 4 7 o 0.134 0.105 180.00 0.78753 0.00
    5 12 4 o 0.246 0.208 0.00 0.78736 0.00
    0 12 5 o 0.930 0.961 180.00 0.78712 0.01
    1 1 10 o 0.198 0.286 0.00 0.78674 0.00
    3 8 8 o 0.235 0.346 0.00 0.78667 0.00
    16 4 1 o 1.158 1.664 180.00 0.78650 0.02
    12 1 7 o 0.170 0.218 0.00 0.78625 0.00
    16 1 3 o 0.991 1.189 0.00 0.78608 0.02
    2 11 6 o 1.241 1.580 0.00 0.78585 0.02
    1 12 5 o 0.530 0.775 180.00 0.78572 0.01
    13 3 6 o 0.671 1.059 0.00 0.78567 0.01
    3 13 3 o 0.019 0.031 0.00 0.78565 0.00
    12 8 4 o 0.018 0.030 180.00 0.78564 0.00
    15 3 4 o 0.021 0.039 180.00 0.78559 0.00
    2 6 9 o 0.256 0.442 0.00 0.78483 0.00
    9 4 8 o 0.019 0.032 0.00 0.78481 0.00
    2 0 10 o 0.143 0.199 0.00 0.78462 0.00
    6 10 6 o 0.144 0.166 0.00 0.78434 0.00
    8 9 6 o 0.074 0.086 0.00 0.78430 0.00
    6 11 5 o 0.323 0.414 0.00 0.78414 0.00
    0 10 7 o 0.087 0.250 0.00 0.78385 0.00
    9 11 3 o 0.200 0.717 0.00 0.78380 0.00
    10 2 8 o 0.038 0.037 180.00 0.78297 0.00
    5 13 2 o 0.510 0.462 180.00 0.78287 0.01
    11 9 4 o 0.341 0.309 180.00 0.78284 0.01
    11 8 5 o 0.004 0.005 180.00 0.78264 0.00
    2 1 10 o 0.077 0.101 180.00 0.78259 0.00
    1 10 7 o 0.025 0.057 0.00 0.78247 0.00
    0 2 10 o 0.000 0.002 0.00 0.78202 0.00
    13 7 4 o 0.000 0.002 180.00 0.78162 0.00
    2 12 5 o 0.000 0.053 0.00 0.78159 0.00
    12 7 5 o 0.000 0.024 0.00 0.78138 0.00
    6 4 9 o 0.076 2.078 0.00 0.78131 0.00
    7 12 3 o 0.002 0.039 180.00 0.78125 0.00
    1 2 10 o 0.859 2.079 0.00 0.78066 0.01
    8 11 4 o 0.003 0.005 180.00 0.78027 0.00
    12 2 7 o 0.000 0.000 180.00 0.78018 0.00
    15 5 3 o 0.147 0.227 0.00 0.78013 0.00
    16 2 3 o 0.003 0.005 0.00 0.78001 0.00
    6 7 8 o 0.412 0.663 180.00 0.77991 0.01
    8 12 2 o 0.392 0.639 0.00 0.77987 0.01
    6 13 1 o 0.505 0.824 0.00 0.77931 0.01
    3 11 6 o 0.082 0.118 180.00 0.77899 0.00
    13 9 0 o 0.396 1.684 0.00 0.77842 0.00
    2 10 7 o 0.232 1.205 180.00 0.77839 0.00
    5 5 9 o 0.013 0.654 180.00 0.77826 0.00
    13 8 3 o 0.000 0.365 0.00 0.77822 0.00
    12 9 3 o 0.000 0.229 0.00 0.77819 0.00
    0 14 0 o 0.000 0.330 180.00 0.77803 0.00
    3 6 9 o 0.000 0.096 0.00 0.77800 0.00
    3 0 10 o 0.000 0.133 0.00 0.77780 0.00
    7 3 9 o 0.000 1.811 180.00 0.77765 0.00
    10 9 5 o 0.000 0.073 0.00 0.77717 0.00
    15 6 2 o 0.000 0.416 0.00 0.77715 0.00
    4 8 8 o 0.000 0.019 180.00 0.77710 0.00
    10 11 2 o 0.000 0.053 0.00 0.77698 0.00
    14 4 5 o 0.000 1.336 0.00 0.77675 0.00
    2 2 10 o 0.000 0.466 180.00 0.77660 0.00
    4 13 3 o 0.000 0.110 180.00 0.77611 0.00
    10 6 7 o 0.000 0.048 0.00 0.77599 0.00
    3 1 10 o 0.000 0.200 0.00 0.77582 0.00
    9 7 7 o 0.000 0.010 180.00 0.77580 0.00
    14 8 0 o 0.000 0.208 0.00 0.77577 0.00
    17 1 0 o 0.000 0.134 0.00 0.77542 0.00
    16 4 2 o 0.000 1.284 0.00 0.77506 0.00
    3 12 5 o 0.077 1.556 0.00 0.77484 0.00
    13 9 1 o 0.244 2.586 180.00 0.77467 0.00
    12 10 0 o 0.115 1.151 180.00 0.77444 0.00
    0 14 1 o 0.083 1.547 0.00 0.77428 0.00
    13 6 5 o 0.112 0.102 180.00 0.77350 0.00
    10 10 4 o 0.530 0.426 180.00 0.77344 0.01
    8 1 9 o 0.096 0.067 0.00 0.77335 0.00
    10 3 8 o 0.338 0.222 0.00 0.77305 0.00
    6 9 7 o 0.425 0.289 180.00 0.77300 0.01
    1 14 1 o 0.092 0.065 180.00 0.77296 0.00
    2 14 0 o 0.737 0.659 0.00 0.77269 0.01
    6 12 4 o 0.678 0.619 180.00 0.77242 0.01
    14 8 1 o 0.131 0.119 0.00 0.77206 0.00
    13 4 6 o 0.235 0.271 180.00 0.77175 0.00
    3 10 7 o 0.555 0.656 180.00 0.77172 0.01
    17 1 1 o 0.001 0.002 0.00 0.77172 0.00
    14 7 3 o 0.036 0.045 180.00 0.77167 0.00
    15 4 4 o 1.463 1.831 180.00 0.77167 0.02
    11 10 3 o 0.339 0.459 0.00 0.77157 0.00
    14 6 4 o 0.121 0.102 0.00 0.77109 0.00
    11 7 6 o 0.539 0.389 180.00 0.77099 0.01
    1 3 10 o 0.210 0.126 0.00 0.77082 0.00
    12 10 1 o 0.283 0.161 0.00 0.77075 0.00
    12 3 7 o 0.735 0.520 180.00 0.77036 0.01
    16 3 3 o 0.053 0.053 180.00 0.77020 0.00
    1 13 4 o 0.848 1.255 0.00 0.77006 0.01
    3 2 10 o 0.121 0.211 180.00 0.76998 0.00
    4 11 6 o 0.495 0.787 180.00 0.76969 0.01
    11 5 7 o 0.024 0.035 0.00 0.76964 0.00
    10 8 6 o 0.022 0.028 0.00 0.76957 0.00
    8 8 7 o 0.400 0.459 180.00 0.76910 0.01
    2 14 1 o 0.039 0.050 180.00 0.76902 0.00
    4 6 9 o 0.000 0.000 0.00 0.76873 0.00
    16 5 1 o 0.116 0.409 180.00 0.76867 0.00
    4 0 10 o 0.094 1.097 180.00 0.76854 0.00
    9 12 1 o 0.000 0.112 180.00 0.76844 0.00
    6 13 2 o 0.000 0.323 0.00 0.76819 0.00
    8 6 8 o 0.000 0.052 0.00 0.76814 0.00
    15 1 5 o 0.010 0.074 180.00 0.76763 0.00
    8 2 9 o 0.005 0.025 0.00 0.76757 0.00
    14 0 6 o 0.572 1.135 180.00 0.76725 0.00
    9 5 8 o 0.057 0.099 180.00 0.76710 0.00
    7 10 6 o 0.124 0.226 180.00 0.76698 0.00
    2 3 10 o 0.040 0.079 0.00 0.76692 0.00
    17 2 1 o 0.000 1.432 0.00 0.76597 0.00
    12 6 6 o 0.000 0.000 0.00 0.76597 0.00
    7 11 5 o 0.042 0.118 180.00 0.76679 0.00
    15 7 0 o 0.213 0.988 180.00 0.76668 0.00
    7 13 0 o 0.000 0.006 0.00 0.76584 0.00
    4 1 10 o 0.038 0.254 180.00 0.76663 0.00
    4 12 5 o 0.000 0.076 0.00 0.76569 0.00
    9 10 5 o 0.000 0.055 180.00 0.76539 0.00
    14 1 6 o 0.000 0.436 0.00 0.76535 0.00
    2 13 4 o 0.000 0.012 0.00 0.76616 0.00
    5 8 8 o 0.000 0.001 180.00 0.76528 0.00
    5 13 3 o 0.003 0.019 0.00 0.76434 0.00
    7 4 9 o 0.522 0.880 180.00 0.76414 0.01
    11 11 0 o 1.787 2.896 0.00 0.76413 0.01
    1 9 8 o 0.085 0.104 0.00 0.76397 0.00
    6 5 9 o 0.200 0.216 180.00 0.76382 0.00
    13 9 2 o 0.000 0.000 180.00 0.76374 0.00
    1 7 9 o 1.157 1.265 180.00 0.76340 0.02
    0 14 2 o 1.111 1.245 0.00 0.76337 0.01
    15 7 1 o 0.235 0.323 180.00 0.76310 0.00
    11 0 8 o 1.447 2.081 0.00 0.76300 0.01
    7 7 8 o 0.011 0.017 180.00 0.76283 0.00
    17 0 2 o 1.384 2.081 0.00 0.76277 0.01
    4 10 7 o 0.127 0.195 0.00 0.76268 0.00
    3 14 1 o 0.055 0.086 0.00 0.76259 0.00
    7 13 1 o 0.054 0.088 0.00 0.76227 0.00
    1 14 2 o 2.114 2.966 180.00 0.76210 0.03
    16 0 4 o 0.210 0.279 180.00 0.76205 0.00
    15 2 5 o 0.056 0.067 180.00 0.76198 0.00
    9 9 6 o 0.283 0.277 180.00 0.76183 0.00
    8 12 3 o 1.219 0.900 180.00 0.76155 0.02
    14 8 2 o 0.306 0.205 0.00 0.76123 0.00
    11 1 8 o 2.937 1.957 180.00 0.76113 0.04
    4 2 10 o 0.235 0.158 180.00 0.76100 0.00
    17 1 2 o 1.255 0.862 0.00 0.76091 0.02
    11 11 1 o 0.236 0.192 0.00 0.76058 0.00
    3 3 10 o 0.673 0.559 0.00 0.76054 0.01
    16 1 4 o 0.110 0.086 180.00 0.76020 0.00
    2 9 8 o 1.530 1.165 180.00 0.76017 0.02
    17 3 0 o 0.726 0.552 180.00 0.76017 0.01
    12 10 2 o 0.341 0.200 180.00 0.75998 0.00
    3 13 4 o 0.415 0.184 180.00 0.75981 0.01
    10 4 8 o 0.965 0.406 0.00 0.75977 0.01
    14 2 6 o 0.057 0.023 180.00 0.75975 0.00
    2 7 9 o 0.166 0.057 180.00 0.75961 0.00
    14 5 5 o 0.000 0.000 180.00 0.75956 0.00
    15 6 3 o 0.144 0.057 180.00 0.75901 0.00
    0 4 10 o 0.583 0.264 0.00 0.75890 0.00
    10 11 3 o 0.045 0.022 180.00 0.75885 0.00
    2 14 2 o 0.187 0.100 180.00 0.75833 0.00
    8 3 9 o 0.170 0.094 180.00 0.75821 0.00
    5 11 6 o 0.000 0.000 0.00 0.75820 0.00
    9 11 4 o 2.113 1.204 0.00 0.75813 0.03
    16 5 2 o 0.007 0.004 0.00 0.75798 0.00
    9 12 2 o 0.880 0.589 180.00 0.75776 0.01
    1 4 10 o 0.257 0.184 180.00 0.75766 0.00
    4 14 0 o 1.236 1.263 180.00 0.75731 0.01
    5 6 9 o 0.157 0.166 0.00 0.75728 0.00
    12 4 7 o 0.055 0.063 180.00 0.75722 0.00
    5 0 10 o 0.130 0.160 0.00 0.75710 0.00
    16 4 3 o 0.634 0.801 180.00 0.75707 0.01
    17 3 1 o 0.237 0.507 180.00 0.75667 0.00
    7 9 7 o 0.003 0.016 180.00 0.75637 0.00
    7 12 4 o 0.006 0.214 180.00 0.75582 0.00
    11 2 8 o 0.006 1.286 180.00 0.75562 0.00
    17 2 2 o 0.017 1.366 0.00 0.75540 0.00
    5 1 10 o 0.033 0.781 0.00 0.75528 0.00
    13 5 6 o 0.001 0.009 180.00 0.75488 0.00
    15 5 4 o 0.000 0.001 180.00 0.75481 0.00
    16 2 4 o 0.033 0.972 180.00 0.75470 0.00
    5 12 5 o 0.002 0.019 180.00 0.75438 0.00
    3 9 8 o 0.042 0.333 0.00 0.75396 0.00
    2 4 10 o 0.010 0.074 180.00 0.75395 0.00
    4 14 1 o 0.007 0.027 180.00 0.75386 0.00
    13 1 7 o 0.127 0.167 180.00 0.75362 0.00
    3 7 9 o 0.044 0.041 0.00 0.75341 0.00
    13 8 4 o 0.049 0.045 180.00 0.75308 0.00
    12 9 4 o 0.037 0.034 180.00 0.75305 0.00
    12 8 5 o 0.485 0.477 180.00 0.75286 0.01
    15 3 5 o 0.213 0.216 180.00 0.75282 0.00
    15 7 2 o 0.083 0.104 180.00 0.75264 0.00
    3 14 2 o 0.469 2.022 0.00 0.75216 0.01
    4 3 10 o 0.004 0.013 180.00 0.75188 0.00
    7 13 2 o 0.002 0.006 0.00 0.75185 0.00
    16 6 0 o 0.000 0.001 180.00 0.75182 0.00
    9 1 9 o 0.013 0.039 180.00 0.75178 0.00
    10 7 7 o 0.077 0.212 0.00 0.75159 0.00
    6 8 8 o 0.025 0.073 0.00 0.75154 0.00
    5 10 7 o 0.008 0.025 0.00 0.75150 0.00
    4 13 4 o 0.000 0.001 180.00 0.75117 0.00
    14 3 6 o 0.000 0.726 180.00 0.75067 0.00
    6 13 3 o 0.000 0.090 0.00 0.75066 0.00
    11 9 5 o 0.000 0.328 180.00 0.75040 0.00
    11 11 2 o 0.000 0.025 180.00 0.75023 0.00
    5 2 10 o 0.000 0.456 0.00 0.74989 0.00
    11 6 7 o 0.002 0.004 180.00 0.74934 0.00
    13 7 5 o 0.037 0.084 0.00 0.74932 0.00
    16 6 1 o 0.000 0.302 180.00 0.74844 0.00
    8 10 6 o 0.013 0.099 180.00 0.74831 0.00
    13 2 7 o 0.002 0.008 0.00 0.74826 0.00
    10 12 0 o 0.062 0.169 180.00 0.74822 0.00
    8 11 5 o 0.001 0.002 0.00 0.74813 0.00
    3 4 10 o 0.044 0.055 180.00 0.74789 0.00
    9 8 7 o 0.800 0.985 0.00 0.74787 0.01
    7 5 9 o 0.001 0.001 0.00 0.74776 0.00
    0 12 6 o 0.279 0.335 0.00 0.74739 0.00
    14 7 4 o 0.116 0.201 0.00 0.74713 0.00
    11 10 4 o 0.005 0.011 0.00 0.74704 0.00
    9 6 8 o 0.147 0.380 0.00 0.74699 0.00
    11 3 8 o 0.145 0.778 180.00 0.74669 0.00
    13 9 3 o 0.108 0.427 180.00 0.74650 0.00
    17 3 2 o 0.071 0.269 0.00 0.74647 0.00
    9 2 9 o 0.040 0.151 0.00 0.74646 0.00
    1 12 6 o 0.001 0.006 0.00 0.74619 0.00
    0 14 3 o 0.253 1.748 0.00 0.74616 0.00
    16 3 4 o 0.000 0.333 180.00 0.74580 0.00
    8 4 9 o 0.000 0.210 180.00 0.74567 0.00
    4 9 8 o 0.000 0.001 180.00 0.74551 0.00
    4 7 9 o 0.000 0.002 0.00 0.74499 0.00
    1 14 3 o 0.000 0.243 0.00 0.74497 0.00
    10 12 1 o 0.000 0.299 0.00 0.74488 0.00
    6 11 6 o 0.000 0.020 180.00 0.74484 0.00
    8 7 8 o 0.137 0.262 0.00 0.74445 0.00
    17 4 1 o 0.000 0.000 0.00 0.74421 0.00
    14 8 3 o 0.085 0.056 180.00 0.74416 0.00
    6 6 9 o 0.486 0.323 0.00 0.74397 0.01
    8 13 1 o 0.199 0.138 180.00 0.74394 0.00
    17 1 3 o 0.010 0.008 180.00 0.74386 0.00
    6 0 10 o 0.003 0.003 0.00 0.74379 0.00
    4 14 2 o 0.400 0.393 0.00 0.74377 0.01
    10 5 8 o 0.027 0.039 0.00 0.74366 0.00
    11 8 6 o 0.135 0.342 0.00 0.74355 0.00
    1 11 7 o 0.000 0.340 0.00 0.74323 0.00
    5 14 1 o 0.000 0.087 180.00 0.74306 0.00
    12 10 3 o 0.000 0.189 0.00 0.74299 0.00
    2 12 6 o 0.000 0.197 0.00 0.74265 0.00
    12 7 6 o 0.028 0.179 180.00 0.74247 0.00
    10 10 5 o 1.903 3.333 180.00 0.74211 0.02
    6 1 10 o 0.005 0.008 180.00 0.74207 0.00
    1 5 10 o 0.022 0.035 180.00 0.74168 0.00
    2 14 3 o 0.009 0.033 180.00 0.74145 0.00
    12 5 7 o 0.000 0.174 180.00 0.74127 0.00
    6 12 5 o 0.000 0.044 180.00 0.74121 0.00
    5 3 10 o 0.000 0.032 180.00 0.74116 0.00
    16 5 3 o 0.000 0.032 0.00 0.74113 0.00
    14 9 1 o 0.000 1.440 0.00 0.74106 0.00
    9 12 3 o 0.000 0.500 180.00 0.74092 0.00
    15 4 5 o 0.000 0.019 180.00 0.74054 0.00
    5 13 4 o 0.000 0.000 0.00 0.74048 0.00
    14 6 5 o 0.000 0.373 0.00 0.74003 0.00
    13 10 1 o 0.000 0.010 180.00 0.73993 0.00
    2 11 7 o 0.000 0.006 180.00 0.73973 0.00
    4 4 10 o 0.000 0.105 180.00 0.73964 0.00
    13 3 7 o 0.000 0.401 180.00 0.73959 0.00
    1 13 5 o 0.000 0.005 180.00 0.73912 0.00
    10 9 6 o 0.000 0.091 0.00 0.73886 0.00
    17 2 3 o 0.000 0.433 180.00 0.73871 0.00
    16 6 2 o 0.036 0.052 0.00 0.73857 0.00
    14 4 6 o 0.343 0.301 0.00 0.73850 0.00
    6 10 7 o 0.092 0.074 180.00 0.73848 0.00
    8 9 7 o 0.088 0.062 0.00 0.73844 0.00
    2 5 10 o 0.274 0.133 0.00 0.73820 0.00
    8 12 4 o 0.775 0.367 0.00 0.73794 0.01
    0 8 9 o 2.741 1.286 180.00 0.73789 0.02
    9 3 9 o 0.000 0.000 0.00 0.73785 0.00
    6 2 10 o 0.767 0.696 180.00 0.73695 0.01
    3 12 6 o 0.168 0.172 180.00 0.73686 0.00
    1 8 9 o 0.354 0.367 0.00 0.73674 0.00
    15 8 1 o 0.592 0.329 0.00 0.73647 0.01
    7 8 8 o 0.251 0.066 0.00 0.73623 0.00
    15 7 3 o 0.234 0.048 0.00 0.73613 0.00
    13 6 6 o 1.066 0.128 0.00 0.73570 0.01
    3 14 3 o 0.094 0.011 180.00 0.73568 0.00
    2 13 5 o 0.038 0.005 180.00 0.73567 0.00
    15 6 4 o 0.024 0.003 0.00 0.73563 0.00
    10 11 4 o 1.228 0.162 0.00 0.73548 0.01
    7 13 3 o 0.077 0.011 180.00 0.73539 0.00
    12 0 8 o 0.730 0.115 0.00 0.73533 0.00
    10 12 2 o 1.454 0.312 180.00 0.73515 0.02
    5 9 8 o 0.555 0.145 0.00 0.73506 0.01
    11 4 8 o 0.018 0.015 180.00 0.73470 0.00
    5 7 9 o 0.000 0.000 180.00 0.73456 0.00
    17 4 2 o 0.002 0.003 180.00 0.73450 0.00
    8 13 2 o 0.000 0.002 180.00 0.73424 0.00
    18 0 0 o 0.531 3.917 180.00 0.73421 0.00
    3 11 7 o 0.000 0.232 180.00 0.73401 0.00
    11 11 3 o 0.000 0.001 0.00 0.73387 0.00
    16 4 4 o 0.000 0.049 0.00 0.73386 0.00
    12 1 8 o 0.000 0.292 180.00 0.73366 0.00
    6 14 0 o 0.000 0.000 180.00 0.73361 0.00
    5 14 2 o 0.093 0.414 180.00 0.73339 0.00
    2 8 9 o 0.651 2.253 0.00 0.73333 0.01
    12 11 1 o 0.219 0.563 180.00 0.73317 0.00
    3 5 10 o 0.148 0.317 0.00 0.73251 0.00
    15 0 6 o 0.846 2.718 0.00 0.73230 0.01
    17 5 0 o 0.561 2.858 180.00 0.73217 0.00
    0 10 8 o 0.000 0.737 180.00 0.73171 0.00
    14 9 2 o 0.000 0.373 0.00 0.73147 0.00
    15 1 6 o 0.369 0.413 0.00 0.73065 0.00
    1 10 8 o 0.048 0.049 180.00 0.73059 0.00
    6 14 1 o 0.090 0.084 180.00 0.73047 0.00
    8 5 9 o 0.252 0.233 0.00 0.73043 0.00
    13 10 2 o 0.005 0.005 180.00 0.73039 0.00
    16 1 5 o 0.741 0.689 0.00 0.73039 0.01
    17 3 3 o 0.577 0.541 180.00 0.73036 0.01
    3 13 5 o 0.673 0.907 0.00 0.73004 0.01
    7 11 6 o 0.138 0.269 180.00 0.72992 0.00
    10 1 9 o 0.000 0.007 180.00 0.72968 0.00
    5 4 10 o 0.000 0.031 0.00 0.72943 0.00
    18 1 1 o 0.000 1.645 0.00 0.72942 0.00
    7 6 9 o 0.002 0.019 0.00 0.72910 0.00
    17 5 1 o 0.025 0.123 180.00 0.72905 0.00
    4 12 6 o 0.000 0.001 180.00 0.72897 0.00
    7 0 10 o 0.017 0.044 180.00 0.72894 0.00
    12 2 8 o 0.227 0.430 0.00 0.72872 0.00
    9 10 6 o 0.096 0.183 0.00 0.72871 0.00
    6 3 10 o 0.005 0.011 180.00 0.72866 0.00
    9 11 5 o 0.066 0.138 0.00 0.72855 0.00
    6 13 4 o 0.201 0.152 0.00 0.72801 0.00
    13 4 7 o 0.052 0.032 0.00 0.72793 0.00
    4 14 3 o 0.168 0.078 180.00 0.72783 0.00
    3 8 9 o 0.822 0.312 180.00 0.72775 0.01
    9 13 0 o 1.284 0.471 0.00 0.72774 0.01
    18 2 0 o 0.025 0.007 0.00 0.72762 0.00
    7 1 10 o 0.368 0.047 0.00 0.72731 0.00
    11 7 7 o 0.060 0.008 0.00 0.72730 0.00
    2 10 8 o 0.327 0.039 0.00 0.72726 0.00
    15 8 2 o 0.163 0.017 0.00 0.72706 0.00
    7 12 5 o 0.299 0.041 0.00 0.72650 0.00
    16 7 1 o 0.219 0.031 180.00 0.72648 0.00
    9 4 9 o 0.000 0.000 0.00 0.72628 0.00
    4 11 7 o 0.022 0.006 0.00 0.72621 0.00
    10 8 7 o 0.012 0.005 0.00 0.72611 0.00
    15 2 6 o 0.018 0.045 180.00 0.72576 0.00
    15 5 5 o 0.008 0.019 180.00 0.72560 0.00
    16 2 5 o 0.854 1.549 0.00 0.72551 0.01
    10 6 8 o 0.111 0.175 180.00 0.72530 0.00
    9 7 8 o 0.042 0.092 0.00 0.72515 0.00
    1 15 0 o 0.025 0.086 180.00 0.72507 0.00
    10 2 9 o 0.000 0.221 180.00 0.72482 0.00
    4 5 10 o 0.000 0.021 0.00 0.72476 0.00
    9 13 1 o 0.000 0.004 0.00 0.72467 0.00
    18 2 1 o 0.032 0.227 0.00 0.72456 0.00
    0 6 10 o 0.001 0.006 0.00 0.72455 0.00
    13 9 4 o 0.104 0.079 0.00 0.72423 0.00
    13 8 5 o 0.033 0.020 180.00 0.72407 0.00
    12 9 5 o 0.032 0.019 180.00 0.72404 0.00
    7 10 7 o 0.471 0.269 180.00 0.72393 0.01
    0 14 4 o 0.217 0.123 0.00 0.72391 0.00
    12 11 2 o 0.422 0.238 0.00 0.72388 0.00
    14 5 6 o 0.155 0.096 180.00 0.72368 0.00
    1 6 10 o 0.167 0.308 0.00 0.72346 0.00
    17 0 4 o 0.018 0.167 180.00 0.72340 0.00
    12 6 7 o 0.000 0.001 0.00 0.72308 0.00
    16 6 3 o 0.000 0.137 180.00 0.72295 0.00
    6 9 8 o 0.000 0.140 0.00 0.72286 0.00
    1 14 4 o 0.000 0.005 180.00 0.72283 0.00
    14 1 7 o 0.099 0.484 180.00 0.72256 0.00
    7 2 10 o 0.136 0.517 180.00 0.72249 0.00
    6 7 9 o 0.007 0.025 180.00 0.72239 0.00
    4 13 5 o 0.013 0.044 180.00 0.72237 0.00
    14 8 4 o 0.019 0.024 0.00 0.72209 0.00
    1 15 1 o 0.015 0.015 0.00 0.72203 0.00
    18 0 2 o 2.088 0.846 180.00 0.72185 0.01
    3 10 8 o 0.241 0.087 0.00 0.72182 0.00
    17 1 4 o 1.327 0.466 180.00 0.72181 0.02
    6 14 2 o 0.154 0.024 180.00 0.72128 0.00
    11 12 1 o 1.451 0.241 0.00 0.72121 0.02
    12 10 4 o 0.001 0.000 0.00 0.72102 0.00
    12 3 8 o 0.007 0.045 180.00 0.72070 0.00
    18 1 2 o 0.000 0.517 0.00 0.72027 0.00
    2 6 10 o 0.000 0.037 180.00 0.72023 0.00
    4 8 9 o 0.000 0.151 180.00 0.72015 0.00
    11 5 8 o 0.000 0.038 0.00 0.72011 0.00
    17 5 2 o 0.001 0.008 180.00 0.71992 0.00
    10 12 3 o 0.046 0.458 0.00 0.71974 0.00
    8 8 8 o 0.003 0.093 0.00 0.71967 0.00
    2 14 4 o 0.000 0.847 180.00 0.71961 0.00
    9 9 7 o 0.000 0.217 0.00 0.71959 0.00
    16 5 4 o 0.000 0.122 180.00 0.71931 0.00
    5 12 6 o 0.000 0.129 0.00 0.71919 0.00
    17 4 3 o 0.000 1.856 180.00 0.71913 0.00
    9 12 4 o 0.000 1.381 0.00 0.71912 0.00
    8 13 3 o 0.000 0.002 0.00 0.71889 0.00
    2 15 1 o 0.000 0.129 0.00 0.71882 0.00
    14 7 5 o 0.000 0.028 0.00 0.71878 0.00
    11 10 5 o 0.000 0.051 0.00 0.71870 0.00
    5 14 3 o 0.157 0.099 180.00 0.71809 0.00
    12 8 6 o 0.005 0.002 0.00 0.71788 0.00
    15 3 6 o 0.213 0.108 0.00 0.71784 0.00
    14 2 7 o 0.246 0.124 180.00 0.71784 0.00
    16 3 5 o 0.006 0.003 180.00 0.71759 0.00
    6 4 10 o 0.137 0.062 180.00 0.71751 0.00
    16 7 2 o 1.775 0.828 0.00 0.71744 0.02
    17 2 4 o 0.426 0.288 0.00 0.71710 0.00
    10 3 9 o 0.652 0.682 0.00 0.71693 0.01
    18 3 1 o 0.000 1.335 0.00 0.71667 0.00
    5 11 7 o 0.000 0.031 0.00 0.71654 0.00
    3 15 0 o 0.000 1.255 0.00 0.71649 0.00
    7 14 1 o 0.000 0.002 180.00 0.71638 0.00
    14 9 3 o 0.000 0.051 0.00 0.71629 0.00
    1 1 11 o 0.000 0.123 0.00 0.71576 0.00
    11 9 6 o 0.000 0.023 180.00 0.71574 0.00
    9 13 2 o 0.000 0.025 0.00 0.71570 0.00
    18 2 2 o 0.000 0.393 0.00 0.71559 0.00
    13 10 3 o 0.000 0.019 180.00 0.71527 0.00
    5 5 10 o 0.000 0.077 180.00 0.71514 0.00
    3 6 10 o 0.000 0.384 180.00 0.71494 0.00
    13 7 6 o 0.000 0.045 180.00 0.71481 0.00
    15 7 4 o 0.000 0.000 0.00 0.71474 0.00
    7 3 10 o 0.000 0.414 0.00 0.71468 0.00
    4 10 8 o 0.000 0.216 180.00 0.71440 0.00
    3 14 4 o 0.000 0.005 0.00 0.71433 0.00
    7 13 4 o 0.010 0.019 0.00 0.71407 0.00
    8 11 6 o 0.123 0.052 180.00 0.71377 0.00
    13 5 7 o 1.048 0.406 0.00 0.71373 0.01
    3 15 1 o 0.051 0.016 180.00 0.71356 0.00
    14 10 0 o 3.917 1.158 180.00 0.71336 0.02
    1 15 2 o 0.675 0.231 180.00 0.71316 0.01
    8 6 9 o 0.059 0.024 0.00 0.71301 0.00
    8 0 10 o 1.024 0.516 180.00 0.71285 0.01
    5 13 5 o 0.195 0.099 180.00 0.71285 0.00
    11 11 4 o 0.210 0.124 180.00 0.71267 0.00
    2 1 11 o 0.000 0.000 180.00 0.71264 0.00
    11 12 2 o 0.008 0.006 0.00 0.71237 0.00
    15 9 0 o 0.401 0.300 0.00 0.71230 0.00
    0 2 11 o 0.200 0.152 180.00 0.71220 0.00
    9 5 9 o 0.793 0.600 180.00 0.71217 0.01
    15 8 3 o 0.501 0.376 0.00 0.71214 0.01
    17 6 1 o 3.327 1.768 0.00 0.71172 0.04
    8 1 10 o 0.000 0.000 180.00 0.71133 0.00
    1 2 11 o 2.809 1.194 180.00 0.71117 0.03
    5 8 9 o 0.732 0.107 0.00 0.71072 0.01
    8 12 5 o 0.915 0.106 180.00 0.71058 0.01
    14 10 1 o 0.047 0.005 0.00 0.71047 0.00
    14 3 7 o 0.022 0.004 180.00 0.71017 0.00
    2 15 2 o 0.072 0.023 180.00 0.71006 0.00
    12 4 8 o 0.001 0.004 0.00 0.70990 0.00
    1 9 9 o 0.000 0.022 180.00 0.70966 0.00
    17 3 4 o 0.000 0.115 180.00 0.70946 0.00
    15 9 1 o 0.000 0.064 180.00 0.70942 0.00
    13 11 0 o 0.033 0.233 180.00 0.70933 0.00
    7 9 8 o 0.004 0.010 180.00 0.70920 0.00
    12 11 3 o 0.004 0.008 0.00 0.70915 0.00
    18 4 0 o 0.158 0.187 180.00 0.70889 0.00
    7 7 9 o 0.070 0.112 180.00 0.70875 0.00
    10 10 6 o 0.000 0.204 0.00 0.70854 0.00
    15 6 5 o 0.000 0.008 180.00 0.70852 0.00
    13 0 8 o 0.000 0.140 180.00 0.70843 0.00
    10 11 5 o 0.000 0.000 0.00 0.70839 0.00
    8 10 7 o 0.000 0.704 0.00 0.70817 0.00
    2 2 11 o 0.013 0.132 180.00 0.70810 0.00
    18 3 2 o 0.068 0.117 180.00 0.70799 0.00
    6 12 6 o 0.450 0.301 0.00 0.70775 0.00
    4 6 10 o 0.159 0.102 0.00 0.70773 0.00
    7 14 2 o 0.893 0.558 0.00 0.70771 0.01
    3 1 11 o 0.020 0.011 0.00 0.70751 0.00
    11 1 9 o 0.000 0.000 0.00 0.70739 0.00
    0 12 7 o 0.634 0.331 180.00 0.70739 0.00
    15 4 6 o 0.003 0.001 180.00 0.70717 0.00
    4 14 4 o 0.818 0.383 0.00 0.70714 0.01
    16 4 5 o 0.447 0.206 0.00 0.70694 0.00
    13 1 8 o 0.832 0.385 180.00 0.70693 0.01
    8 2 10 o 0.010 0.005 180.00 0.70682 0.00
    14 6 6 o 0.020 0.012 0.00 0.70672 0.00
    6 14 3 o 0.003 0.002 0.00 0.70671 0.00
    2 9 9 o 0.255 0.199 0.00 0.70661 0.00
    13 11 1 o 0.280 0.284 180.00 0.70649 0.00
    4 15 1 o 0.002 0.002 0.00 0.70639 0.00
    1 12 7 o 0.223 0.248 0.00 0.70637 0.00
    10 4 9 o 0.650 0.669 0.00 0.70630 0.01
    16 8 0 o 1.669 1.355 180.00 0.70619 0.01
    18 4 1 o 1.750 0.923 0.00 0.70606 0.02
    1 13 6 o 0.073 0.026 180.00 0.70593 0.00
    18 1 3 o 0.001 0.000 180.00 0.70576 0.00
    17 5 3 o 0.288 0.036 0.00 0.70543 0.00
    10 7 8 o 0.103 0.011 180.00 0.70526 0.00
    6 11 7 o 2.074 0.214 0.00 0.70523 0.02
    5 10 8 o 1.060 0.106 180.00 0.70518 0.01
    3 15 2 o 1.739 0.157 0.00 0.70499 0.02
    10 13 1 o 0.330 0.031 180.00 0.70482 0.00
    7 4 10 o 0.105 0.029 0.00 0.70414 0.00
    11 8 7 o 0.153 0.043 180.00 0.70413 0.00
    6 5 10 o 0.045 0.027 0.00 0.70390 0.00
    8 14 0 o 0.845 0.573 180.00 0.70387 0.00
    1 3 11 o 0.101 0.251 0.00 0.70371 0.00
    1 7 10 o 0.000 0.032 0.00 0.70357 0.00
    11 6 8 o 0.000 0.022 180.00 0.70340 0.00
    16 8 1 o 0.000 0.213 180.00 0.70339 0.00
    2 12 7 o 0.000 0.175 0.00 0.70337 0.00
    17 6 2 o 0.000 0.007 180.00 0.70322 0.00
    12 7 7 o 0.000 0.008 180.00 0.70322 0.00
    16 7 3 o 0.000 0.062 180.00 0.70310 0.00
    3 2 11 o 0.000 0.098 0.00 0.70308 0.00
    11 2 9 o 0.000 0.139 180.00 0.70296 0.00
    2 13 6 o 0.000 0.256 0.00 0.70293 0.00
    16 6 4 o 0.043 0.071 180.00 0.70266 0.00
    13 2 8 o 0.064 0.039 0.00 0.70251 0.00
    9 8 8 o 2.666 0.615 180.00 0.70219 0.03
    14 10 2 o 0.106 0.020 180.00 0.70201 0.00
    6 13 5 o 0.861 0.114 180.00 0.70171 0.01
    3 9 9 o 1.022 0.122 180.00 0.70162 0.01
    9 13 3 o 0.151 0.016 180.00 0.70146 0.00
    18 2 3 o 0.332 0.034 0.00 0.70136 0.00
    8 14 1 o 0.257 0.029 0.00 0.70109 0.00
    15 9 2 o 0.330 0.041 0.00 0.70100 0.00
    2 3 11 o 0.353 0.066 0.00 0.70074 0.00
    2 7 10 o 0.014 0.004 0.00 0.70059 0.00
    4 1 11 o 0.079 0.025 180.00 0.70052 0.00
    12 12 0 o 0.118 0.044 0.00 0.70045 0.00
    5 15 0 o 0.035 0.026 180.00 0.70021 0.00
    10 9 7 o 0.050 0.048 0.00 0.70014 0.00
    14 4 7 o 0.000 0.000 180.00 0.69983 0.00
    16 0 6 o 0.000 0.269 180.00 0.69975 0.00
    10 12 4 o 0.000 0.608 180.00 0.69971 0.00
    6 8 9 o 0.000 0.434 0.00 0.69967 0.00
    8 3 10 o 0.000 0.009 180.00 0.69950 0.00
    17 4 4 o 0.000 0.171 180.00 0.69915 0.00
    1 15 3 o 0.009 0.050 180.00 0.69906 0.00
    8 13 4 o 0.306 0.254 180.00 0.69893 0.00
    5 6 10 o 0.002 0.001 0.00 0.69877 0.00
    3 12 7 o 0.086 0.022 180.00 0.69844 0.00
    1 11 8 o 0.009 0.002 0.00 0.69834 0.00
    11 12 3 o 0.131 0.033 0.00 0.69832 0.00
    13 9 5 o 0.708 0.177 180.00 0.69831 0.01
    16 1 6 o 0.451 0.113 0.00 0.69831 0.00
    5 14 4 o 0.035 0.009 0.00 0.69820 0.00
    13 11 2 o 3.608 0.932 180.00 0.69817 0.04
    4 15 2 o 0.142 0.039 0.00 0.69807 0.00
    0 14 5 o 2.678 0.774 0.00 0.69803 0.01
    3 13 6 o 0.319 0.095 180.00 0.69801 0.00
    18 4 2 o 0.351 0.233 180.00 0.69775 0.00
    12 12 1 o 0.017 0.014 180.00 0.69771 0.00
    5 15 1 o 0.000 0.014 180.00 0.69748 0.00
    13 6 7 o 0.000 0.025 180.00 0.69745 0.00
    1 14 5 o 0.000 0.031 0.00 0.69706 0.00
    12 5 8 o 0.000 0.020 0.00 0.69671 0.00
    9 11 6 o 0.000 0.002 180.00 0.69671 0.00
    10 13 2 o 0.000 0.248 180.00 0.69656 0.00
    14 9 4 o 0.002 0.056 180.00 0.69654 0.00
    14 8 5 o 0.001 0.003 180.00 0.69639 0.00
    4 2 11 o 0.003 0.004 180.00 0.69621 0.00
    2 15 3 o 0.372 0.406 0.00 0.69615 0.00
    17 1 5 o 0.078 0.085 180.00 0.69614 0.00
    9 6 9 o 0.789 0.818 180.00 0.69599 0.01
    3 3 11 o 0.113 0.143 0.00 0.69586 0.00
    9 0 10 o 0.073 0.097 180.00 0.69585 0.00
    11 3 9 o 0.015 0.031 0.00 0.69575 0.00
    3 7 10 o 0.157 0.395 180.00 0.69572 0.00
    13 10 4 o 0.001 0.022 180.00 0.69560 0.00
    2 11 8 o 0.000 0.084 0.00 0.69544 0.00
    17 7 0 o 0.000 0.001 180.00 0.69544 0.00
    12 10 5 o 0.000 0.081 0.00 0.69543 0.00
    13 3 8 o 0.021 0.210 0.00 0.69532 0.00
    16 8 2 o 0.004 0.009 180.00 0.69518 0.00
    7 12 6 o 0.277 0.236 180.00 0.69492 0.00
    4 9 9 o 0.289 0.212 180.00 0.69480 0.00
    0 4 11 o 0.684 0.456 180.00 0.69461 0.00
    9 1 10 o 0.231 0.141 0.00 0.69444 0.00
    6 10 8 o 0.098 0.058 180.00 0.69439 0.00
    8 9 8 o 0.105 0.061 0.00 0.69436 0.00
    18 3 3 o 0.071 0.035 0.00 0.69420 0.00
    2 14 5 o 1.550 0.744 180.00 0.69417 0.02
    19 1 0 o 3.089 1.456 180.00 0.69415 0.02
    15 5 6 o 0.065 0.030 180.00 0.69413 0.00
    16 2 6 o 0.184 0.078 180.00 0.69405 0.00
    8 7 9 o 0.015 0.006 180.00 0.69394 0.00
    7 14 3 o 0.500 0.188 180.00 0.69393 0.00
    16 5 5 o 0.924 0.341 0.00 0.69391 0.01
    9 12 5 o 0.342 0.115 180.00 0.69373 0.00
    1 4 11 o 0.002 0.001 180.00 0.69365 0.00
    10 5 9 o 0.031 0.009 180.00 0.69330 0.00
    15 1 7 o 0.585 0.142 0.00 0.69314 0.01
    18 5 1 o 0.240 0.053 180.00 0.69307 0.00
    8 14 2 o 0.660 0.133 0.00 0.69296 0.01
    13 8 6 o 0.135 0.026 180.00 0.69278 0.00
    17 7 1 o 0.729 0.140 180.00 0.69276 0.01
    12 9 6 o 0.218 0.042 180.00 0.69276 0.00
    15 8 4 o 0.513 0.099 0.00 0.69272 0.01
    7 11 7 o 2.437 0.543 180.00 0.69252 0.02
    17 2 5 o 0.154 0.248 180.00 0.69192 0.00
    5 1 11 o 0.000 0.032 180.00 0.69183 0.00
    4 12 7 o 0.000 0.061 0.00 0.69171 0.00
    9 10 7 o 0.000 0.305 0.00 0.69149 0.00
    19 1 1 o 0.000 0.011 0.00 0.69149 0.00
    3 15 3 o 0.000 0.022 180.00 0.69137 0.00
    4 13 6 o 0.000 0.160 180.00 0.69129 0.00
    7 5 10 o 0.000 0.084 0.00 0.69127 0.00
    2 4 11 o 0.603 0.151 180.00 0.69080 0.01
    3 11 8 o 2.113 0.527 0.00 0.69067 0.02
    9 2 10 o 1.294 0.457 0.00 0.69024 0.01
    12 11 4 o 0.004 0.001 0.00 0.68997 0.00
    15 7 5 o 0.070 0.032 180.00 0.68980 0.00
    17 6 3 o 0.200 0.116 180.00 0.68970 0.00
    12 12 2 o 0.295 0.172 0.00 0.68970 0.00
    8 4 10 o 0.841 0.654 180.00 0.68962 0.01
    5 15 2 o 0.060 0.145 180.00 0.68947 0.00
    3 14 5 o 0.002 0.015 0.00 0.68943 0.00
    4 3 11 o 0.000 0.081 180.00 0.68921 0.00
    7 13 5 o 0.000 0.030 0.00 0.68919 0.00
    4 7 10 o 0.001 0.072 0.00 0.68907 0.00
    15 2 7 o 0.101 0.099 180.00 0.68897 0.00
    14 10 3 o 0.215 0.047 180.00 0.68856 0.00
    6 6 10 o 0.011 0.003 180.00 0.68827 0.00
    18 0 4 o 1.098 0.319 0.00 0.68821 0.01
    14 7 6 o 0.694 0.201 0.00 0.68815 0.01
    11 10 6 o 0.313 0.088 180.00 0.68807 0.00
    11 11 5 o 0.257 0.064 0.00 0.68794 0.00
    6 14 4 o 1.321 0.278 180.00 0.68772 0.01
    5 2 11 o 0.488 0.100 180.00 0.68768 0.00
    15 9 3 o 0.288 0.058 0.00 0.68760 0.00
    19 2 1 o 2.511 0.520 180.00 0.68734 0.02
    7 8 9 o 0.058 0.012 180.00 0.68726 0.00
    11 13 0 o 1.354 0.288 0.00 0.68725 0.01
    14 5 7 o 0.000 0.000 0.00 0.68719 0.00
    16 3 6 o 0.018 0.004 0.00 0.68711 0.00
    6 15 1 o 0.004 0.001 180.00 0.68704 0.00
    18 1 4 o 3.310 0.617 0.00 0.68684 0.03
    17 5 4 o 0.058 0.007 180.00 0.68654 0.00
    5 9 9 o 0.004 0.000 180.00 0.68631 0.00
    3 4 11 o 0.262 0.019 0.00 0.68613 0.00
    11 4 9 o 1.561 0.111 180.00 0.68602 0.01
    13 4 8 o 1.270 0.102 180.00 0.68561 0.01
    18 5 2 o 0.428 0.043 180.00 0.68521 0.00
    12 1 9 o 2.938 0.307 0.00 0.68517 0.03
    11 7 8 o 0.004 0.001 0.00 0.68507 0.00
    17 3 5 o 0.688 0.081 180.00 0.68504 0.01
    19 0 2 o 0.036 0.004 0.00 0.68503 0.00
    13 11 3 o 0.134 0.017 180.00 0.68493 0.00
    17 7 2 o 1.198 0.153 0.00 0.68491 0.01
    9 14 1 o 4.912 0.629 0.00 0.68490 0.05
    4 15 3 o 0.232 0.030 180.00 0.68484 0.00
    11 13 1 o 0.052 0.006 0.00 0.68467 0.00
    18 4 3 o 0.781 0.084 0.00 0.68453 0.01
    16 7 4 o 0.786 0.076 0.00 0.68439 0.01
    4 11 8 o 0.855 0.076 180.00 0.68416 0.01
    10 8 8 o 2.033 0.183 180.00 0.68408 0.02
    19 1 2 o 0.698 0.096 180.00 0.68368 0.01
    0 10 9 o 0.224 0.036 180.00 0.68358 0.00
    0 8 10 o 0.192 0.038 180.00 0.68345 0.00
    9 3 10 o 0.008 0.002 0.00 0.68341 0.00
    10 13 3 o 0.909 0.192 0.00 0.68341 0.01
    5 12 7 o 0.264 0.062 0.00 0.68334 0.00
    15 10 1 o 0.000 0.000 180.00 0.68245 0.00
    14 0 8 o 0.012 0.007 0.00 0.68245 0.00
    19 3 0 o 0.090 0.029 180.00 0.68314 0.00
    7 10 8 o 0.046 0.046 0.00 0.68226 0.00
    12 8 7 o 0.023 0.033 180.00 0.68221 0.00
    15 3 7 o 0.000 0.000 0.00 0.68218 0.00
    4 14 5 o 0.010 0.004 180.00 0.68295 0.00
    5 13 6 o 0.036 0.016 180.00 0.68293 0.00
    16 8 3 o 0.000 0.200 180.00 0.68210 0.00
    9 13 4 o 0.425 0.209 0.00 0.68288 0.00
    18 2 4 o 2.312 1.261 0.00 0.68278 0.02
    1 10 9 o 0.960 0.547 180.00 0.68267 0.01
    1 8 10 o 0.034 0.019 180.00 0.68253 0.00
    6 1 11 o 0.080 0.046 0.00 0.68163 0.00
    12 6 8 o 0.169 0.056 180.00 0.68154 0.00
    1 5 11 o 1.065 0.199 0.00 0.68133 0.01
    12 2 9 o 0.568 0.093 0.00 0.68114 0.01
    14 1 8 o 0.720 0.118 0.00 0.68111 0.01
    8 12 6 o 0.421 0.072 180.00 0.68094 0.00
    5 3 11 o 0.129 0.022 0.00 0.68093 0.00
    5 7 10 o 0.056 0.010 0.00 0.68079 0.00
    0 16 0 o 2.453 0.463 180.00 0.68077 0.01
    14 11 1 o 0.012 0.002 0.00 0.68072 0.00
    1 15 4 o 0.061 0.012 0.00 0.68067 0.00
    18 6 0 o 0.726 0.146 0.00 0.68065 0.00
    19 3 1 o 2.560 0.526 0.00 0.68060 0.02
    11 9 7 o 0.008 0.002 180.00 0.68038 0.00
    8 14 3 o 0.001 0.000 0.00 0.68001 0.00
    11 12 4 o 0.456 0.119 180.00 0.67998 0.00
    2 10 9 o 0.299 0.077 0.00 0.67995 0.00
    2 8 10 o 0.201 0.046 0.00 0.67982 0.00
    4 4 11 o 0.405 0.088 180.00 0.67975 0.00
    16 9 1 o 0.595 0.126 0.00 0.67971 0.01
    19 2 2 o 0.529 0.111 180.00 0.67967 0.00
    13 7 7 o 0.144 0.030 0.00 0.67958 0.00
    6 15 2 o 0.752 0.189 180.00 0.67938 0.01
    15 6 6 o 0.187 0.059 0.00 0.67913 0.00
    10 11 6 o 1.979 0.583 0.00 0.67901 0.02
    16 6 5 o 0.517 0.139 0.00 0.67892 0.00
    8 11 7 o 0.162 0.039 180.00 0.67869 0.00
    2 5 11 o 0.540 0.131 180.00 0.67863 0.00
    9 9 8 o 0.165 0.040 180.00 0.67862 0.00
    10 6 9 o 1.311 0.359 0.00 0.67835 0.01
    0 16 1 o 0.250 0.074 0.00 0.67826 0.00
    9 7 9 o 0.887 0.272 180.00 0.67823 0.01
    10 0 10 o 0.331 0.103 180.00 0.67822 0.00
    18 6 1 o 0.983 0.347 0.00 0.67814 0.01
    2 15 4 o 0.005 0.003 180.00 0.67798 0.00
    7 15 0 o 0.006 0.027 0.00 0.67776 0.00
    16 4 6 o 0.001 0.009 0.00 0.67773 0.00
    6 2 11 o 0.000 0.005 180.00 0.67766 0.00
    8 5 10 o 0.000 0.161 180.00 0.67750 0.00
    1 16 1 o 0.000 0.328 180.00 0.67737 0.00
    9 14 2 o 0.000 0.590 180.00 0.67731 0.00
    2 16 0 o 0.000 0.176 0.00 0.67719 0.00
    14 2 8 o 0.000 0.007 0.00 0.67715 0.00
    11 13 2 o 0.000 0.008 180.00 0.67709 0.00
    12 12 3 o 0.000 0.019 0.00 0.67692 0.00
    10 1 10 o 0.000 0.085 0.00 0.67691 0.00
    5 15 3 o 0.000 0.065 180.00 0.67671 0.00
    7 6 10 o 0.087 0.030 180.00 0.67644 0.00
    6 9 9 o 0.143 0.033 0.00 0.67635 0.00
    10 12 5 o 1.038 0.173 0.00 0.67626 0.01
    18 3 4 o 1.105 0.146 180.00 0.67617 0.01
    5 11 8 o 0.762 0.079 180.00 0.67606 0.01
    7 14 4 o 0.154 0.013 180.00 0.67593 0.00
    17 4 5 o 1.654 0.126 180.00 0.67575 0.01
    8 13 5 o 0.732 0.056 0.00 0.67555 0.01
    3 10 9 o 0.085 0.007 0.00 0.67550 0.00
    3 8 10 o 0.011 0.001 180.00 0.67537 0.00
    7 15 1 o 0.981 0.093 0.00 0.67528 0.01
    15 10 2 o 0.002 0.000 180.00 0.67494 0.00
    5 14 5 o 0.115 0.019 180.00 0.67489 0.00
    2 16 1 o 0.820 0.213 180.00 0.67472 0.01
    13 12 1 o 0.003 0.001 0.00 0.67461 0.00
    12 3 9 o 0.002 0.001 180.00 0.67458 0.00
    3 5 11 o 0.113 0.086 0.00 0.67420 0.00
    9 4 10 o 0.008 0.006 180.00 0.67419 0.00
    10 10 7 o 1.740 1.389 180.00 0.67418 0.02
    11 5 9 o 0.002 0.002 180.00 0.67410 0.00
    8 8 9 o 0.000 0.273 180.00 0.67373 0.00
    13 5 8 o 0.000 0.000 0.00 0.67370 0.00
    3 15 4 o 0.000 0.014 0.00 0.67356 0.00
    6 12 7 o 0.000 0.002 180.00 0.67350 0.00
    14 9 5 o 0.001 0.002 0.00 0.67339 0.00
    14 11 2 o 0.032 0.058 180.00 0.67326 0.00
    19 3 2 o 0.252 0.327 0.00 0.67315 0.00
    6 13 6 o 0.453 0.523 0.00 0.67312 0.00
    10 2 10 o 0.165 0.125 180.00 0.67302 0.00
    15 4 7 o 0.020 0.014 0.00 0.67300 0.00
    18 5 3 o 4.453 0.840 180.00 0.67268 0.04
    17 8 1 o 0.155 0.027 0.00 0.67265 0.00
    14 6 7 o 0.062 0.010 180.00 0.67262 0.00
    13 10 5 o 0.034 0.004 180.00 0.67254 0.00
    17 7 3 o 1.771 0.167 0.00 0.67240 0.02
    16 9 2 o 0.504 0.042 180.00 0.67229 0.00
    17 6 4 o 1.733 0.144 0.00 0.67201 0.02
    1 13 7 o 0.414 0.038 180.00 0.67193 0.00
    5 4 11 o 0.075 0.010 180.00 0.67180 0.00
    19 4 1 o 0.000 0.035 0.00 0.67149 0.00
    19 1 3 o 0.000 0.005 0.00 0.67123 0.00
    6 3 11 o 0.000 0.048 0.00 0.67120 0.00
    6 7 10 o 0.000 0.046 180.00 0.67107 0.00
    14 10 4 o 0.000 0.005 180.00 0.67096 0.00
    0 16 2 o 0.000 0.097 0.00 0.67089 0.00
    18 6 2 o 0.000 0.028 0.00 0.67077 0.00
    14 3 8 o 0.000 0.041 180.00 0.67070 0.00
    10 14 0 o 0.000 0.165 0.00 0.67047 0.00
    3 16 1 o 0.000 0.023 0.00 0.67036 0.00
    7 1 11 o 0.000 0.078 0.00 0.67014 0.00
    13 9 6 o 0.000 0.000 180.00 0.67012 0.00
    15 9 4 o 0.000 0.070 0.00 0.67007 0.00
    1 16 2 o 0.000 0.000 0.00 0.67003 0.00
    15 8 5 o 0.002 0.002 180.00 0.66994 0.00
    0 14 6 o 0.686 0.363 180.00 0.66987 0.00
    17 0 6 o 11.548 1.634 180.00 0.66947 0.05
    4 10 9 o 0.149 0.019 180.00 0.66940 0.00
    2 13 7 o 0.049 0.006 180.00 0.66934 0.00
    4 8 10 o 0.289 0.034 0.00 0.66928 0.00
    8 10 8 o 1.174 0.183 180.00 0.66902 0.01
    1 14 6 o 0.263 0.041 0.00 0.66901 0.00
    14 8 6 o 0.000 0.000 180.00 0.66843 0.00
    0 12 8 o 0.000 0.078 0.00 0.66836 0.00
    17 1 6 o 0.000 0.000 180.00 0.66821 0.00
    4 5 11 o 0.000 0.136 0.00 0.66814 0.00
    10 14 1 o 0.000 0.019 180.00 0.66807 0.00
    7 15 2 o 0.000 0.012 180.00 0.66800 0.00
    0 6 11 o 0.000 0.053 180.00 0.66798 0.00
    13 11 4 o 0.000 0.001 180.00 0.66760 0.00
    12 10 6 o 0.000 0.077 0.00 0.66758 0.00
    4 15 4 o 0.000 0.181 0.00 0.66752 0.00
    1 12 8 o 0.000 0.370 180.00 0.66750 0.00
    2 16 2 o 0.000 0.005 180.00 0.66746 0.00
    12 11 5 o 0.000 0.003 180.00 0.66745 0.00
    19 2 3 o 0.000 0.073 180.00 0.66744 0.00
    13 12 2 o 0.000 0.028 0.00 0.66735 0.00
    18 4 4 o 0.001 0.006 180.00 0.66723 0.00
    6 15 3 o 0.008 0.022 0.00 0.66716 0.00
    1 6 11 o 0.051 0.106 180.00 0.66713 0.00
    4 16 0 o 0.792 0.433 180.00 0.66677 0.00
    10 3 10 o 0.025 0.012 0.00 0.66669 0.00
    6 11 8 o 0.012 0.005 180.00 0.66653 0.00
    2 14 6 o 0.248 0.109 0.00 0.66646 0.00
    7 2 11 o 0.245 0.104 0.00 0.66637 0.00
    16 5 6 o 0.024 0.009 0.00 0.66622 0.00
    10 13 4 o 0.036 0.014 180.00 0.66619 0.00
    9 12 6 o 3.988 1.351 0.00 0.66607 0.03
    12 4 9 o 0.044 0.010 180.00 0.66570 0.00
    11 8 8 o 1.185 0.278 0.00 0.66561 0.01
    17 8 2 o 0.522 0.146 180.00 0.66546 0.00
    6 14 5 o 0.005 0.001 180.00 0.66541 0.00
    16 1 7 o 0.171 0.062 0.00 0.66535 0.00
    9 14 3 o 0.358 0.302 0.00 0.66521 0.00
    7 9 9 o 0.000 0.000 180.00 0.66513 0.00
    3 13 7 o 0.000 0.060 0.00 0.66509 0.00
    11 13 3 o 0.000 0.021 180.00 0.66499 0.00
    16 8 4 o 0.000 0.017 180.00 0.66498 0.00
    2 12 8 o 0.000 0.061 180.00 0.66496 0.00
    12 7 8 o 0.000 0.083 180.00 0.66484 0.00
    18 1 5 o 0.000 0.112 180.00 0.66462 0.00
    2 6 11 o 0.000 0.143 180.00 0.66459 0.00
    12 13 1 o 0.000 0.026 0.00 0.66447 0.00
    17 2 6 o 0.000 0.003 180.00 0.66447 0.00
    4 16 1 o 0.000 0.033 0.00 0.66441 0.00
    17 5 5 o 0.000 0.001 0.00 0.66434 0.00
    19 4 2 o 0.000 0.080 0.00 0.66433 0.00
    9 11 7 o 0.000 0.287 0.00 0.66397 0.00
    8 6 10 o 0.000 0.014 0.00 0.66353 0.00
    13 1 9 o 0.000 0.047 180.00 0.66325 0.00
    3 16 2 o 0.000 0.196 0.00 0.66324 0.00
    8 14 4 o 0.000 0.258 0.00 0.66304 0.00
    15 10 3 o 0.000 0.058 0.00 0.66296 0.00
    9 5 10 o 0.000 0.034 180.00 0.66286 0.00
    19 5 0 o 0.000 0.016 0.00 0.66261 0.00
    15 7 6 o 0.000 0.090 180.00 0.66259 0.00
    6 4 11 o 0.000 0.001 180.00 0.66245 0.00
    8 15 1 o 0.000 0.102 180.00 0.66243 0.00
    7 12 7 o 0.000 0.043 180.00 0.66242 0.00
    16 7 5 o 0.000 0.030 180.00 0.66240 0.00
    3 14 6 o 0.000 0.050 180.00 0.66226 0.00
    10 9 8 o 0.000 0.019 180.00 0.66224 0.00
    7 13 6 o 0.000 0.003 0.00 0.66205 0.00
    14 4 8 o 0.000 0.149 0.00 0.66198 0.00
    10 7 9 o 0.000 0.027 0.00 0.66187 0.00
    5 10 9 o 0.000 0.000 180.00 0.66181 0.00
    15 5 7 o 0.000 0.006 0.00 0.66173 0.00
    5 8 10 o 0.000 0.000 0.00 0.66168 0.00
    18 7 1 o 0.000 0.029 180.00 0.66167 0.00
    16 2 7 o 0.000 0.165 0.00 0.66166 0.00
    14 11 3 o 0.000 0.063 180.00 0.66137 0.00
    19 3 3 o 0.000 0.599 0.00 0.66126 0.00
    9 13 5 o 0.000 0.190 180.00 0.66103 0.00
    10 14 2 o 0.000 0.004 180.00 0.66102 0.00
    18 2 5 o 0.000 0.002 0.00 0.66094 0.00
    11 11 6 o 0.000 0.025 180.00 0.66094 0.00
    1 9 10 o 0.000 0.003 180.00 0.66083 0.00
    3 12 8 o 0.000 0.015 0.00 0.66079 0.00
    20 0 0 o 0.000 0.905 0.00 0.66079 0.00
    5 5 11 o 0.000 0.018 0.00 0.66059 0.00
    13 8 7 o 0.000 0.061 180.00 0.66056 0.00
    12 9 7 o 0.000 0.000 0.00 0.66054 0.00
    16 9 3 o 0.000 0.026 0.00 0.66045 0.00
    3 6 11 o 0.000 0.159 0.00 0.66043 0.00
    11 6 9 o 0.000 0.050 0.00 0.66033 0.00
    19 5 1 o 0.000 0.025 0.00 0.66029 0.00
    7 3 11 o 0.000 0.007 180.00 0.66022 0.00
    11 0 10 o 0.000 0.245 0.00 0.66021 0.00
    12 12 4 o 0.000 0.024 0.00 0.66018 0.00
    7 7 10 o 0.000 0.052 180.00 0.66010 0.00
    5 15 4 o 0.000 0.007 0.00 0.65998 0.00
    13 6 8 o 0.000 0.008 0.00 0.65996 0.00
    13 2 9 o 0.000 0.000 180.00 0.65959 0.00
    9 8 9 o 0.000 0.232 0.00 0.65933 0.00
    4 13 7 o 0.000 0.022 0.00 0.65927 0.00
    0 16 3 o 0.000 0.002 0.00 0.65912 0.00
    1 15 5 o 0.000 0.006 180.00 0.65902 0.00
    18 6 3 o 0.000 0.249 180.00 0.65900 0.00
    11 1 10 o 0.000 0.192 0.00 0.65900 0.00
    0 0 12 o 0.938 0.635 180.00 0.65851 0.00
    11 12 5 o 0.125 0.065 0.00 0.65840 0.00
    2 9 10 o 0.197 0.103 180.00 0.65837 0.00
    17 3 6 o 0.032 0.016 0.00 0.65837 0.00
    1 16 3 o 0.013 0.008 0.00 0.65830 0.00
    15 11 0 o 0.008 0.007 0.00 0.65822 0.00
    16 10 0 o 0.088 0.203 180.00 0.65815 0.00
    10 4 10 o 0.026 0.374 0.00 0.65811 0.00
    1 0 12 o 0.000 0.119 180.00 0.65769 0.00
    8 1 11 o 0.000 0.014 180.00 0.65758 0.00
    12 13 2 o 0.000 0.251 0.00 0.65753 0.00
    15 0 8 o 0.000 0.176 0.00 0.65750 0.00
    4 16 2 o 0.000 0.022 0.00 0.65747 0.00
    20 1 1 o 0.000 0.317 180.00 0.65729 0.00
    5 16 1 o 0.000 0.011 0.00 0.65698 0.00
    2 15 5 o 0.000 0.011 0.00 0.65658 0.00
    14 7 7 o 0.000 0.010 0.00 0.65654 0.00
    4 14 6 o 0.000 0.016 0.00 0.65651 0.00
    1 1 12 o 0.000 0.067 180.00 0.65650 0.00
    11 10 7 o 0.000 0.046 180.00 0.65648 0.00
    7 15 3 o 0.000 0.143 0.00 0.65638 0.00
    15 1 8 o 0.000 0.034 180.00 0.65630 0.00
    18 5 4 o 0.000 0.224 180.00 0.65624 0.00
    1 11 9 o 0.000 0.006 0.00 0.65614 0.00
    19 0 4 o 0.000 0.002 0.00 0.65608 0.00
    17 7 4 o 0.020 0.029 0.00 0.65598 0.00
    20 2 0 o 0.641 0.858 180.00 0.65597 0.00
    15 11 1 o 0.002 0.001 0.00 0.65595 0.00
    16 10 1 o 0.005 0.002 0.00 0.65588 0.00
    2 16 3 o 0.000 0.000 180.00 0.65586 0.00
    7 11 8 o 0.876 0.259 0.00 0.65578 0.01
    13 12 3 o 0.033 0.009 180.00 0.65576 0.00
    16 3 7 o 0.206 0.046 180.00 0.65564 0.00
    8 15 2 o 0.151 0.034 0.00 0.65556 0.00
    11 2 10 o 0.556 0.180 180.00 0.65541 0.00
    2 0 12 o 0.131 1.040 0.00 0.65526 0.00
    4 12 8 o 0.000 0.131 180.00 0.65509 0.00
    18 3 5 o 0.000 0.131 0.00 0.65494 0.00
    9 10 8 o 0.000 0.077 180.00 0.65490 0.00
    19 1 4 o 0.000 0.000 180.00 0.65490 0.00
    18 7 2 o 0.000 0.042 0.00 0.65482 0.00
    12 5 9 o 0.000 0.000 0.00 0.65479 0.00
    4 6 11 o 0.000 0.091 180.00 0.65473 0.00
    7 14 5 o 0.000 0.003 0.00 0.65471 0.00
    3 9 10 o 0.000 0.072 180.00 0.65432 0.00
    14 12 0 o 0.000 0.074 180.00 0.65429 0.00
    17 9 0 o 0.006 0.002 0.00 0.65408 0.00
    2 1 12 o 0.022 0.006 180.00 0.65408 0.00
    8 2 11 o 0.235 0.043 180.00 0.65401 0.00
    17 8 3 o 1.615 0.234 180.00 0.65396 0.01
    0 2 12 o 1.340 0.105 0.00 0.65375 0.01
    2 11 9 o 0.057 0.004 0.00 0.65373 0.00
    20 2 1 o 0.006 0.000 180.00 0.65373 0.00
    13 3 9 o 1.007 0.067 180.00 0.65363 0.01
    19 5 2 o 4.224 0.276 0.00 0.65348 0.03
    1 2 12 o 0.000 0.001 0.00 0.65295 0.00
    16 6 6 o 0.000 0.037 0.00 0.65293 0.00
    19 4 3 o 0.000 0.167 0.00 0.65289 0.00
    6 10 9 o 0.000 0.079 0.00 0.65286 0.00
    8 9 9 o 0.000 0.109 180.00 0.65284 0.00
    15 2 8 o 0.000 0.092 180.00 0.65276 0.00
    6 8 10 o 0.000 0.021 0.00 0.65275 0.00
    3 15 5 o 0.000 0.099 0.00 0.65256 0.00
    14 12 1 o 0.067 0.012 0.00 0.65206 0.00
    5 13 7 o 0.458 0.065 180.00 0.65201 0.00
    7 4 11 o 0.008 0.001 0.00 0.65189 0.00
    3 16 3 o 0.457 0.040 180.00 0.65186 0.00
    17 9 1 o 0.990 0.086 180.00 0.65185 0.01
    20 0 2 o 16.119 1.186 0.00 0.65173 0.06
    6 5 11 o 0.774 0.055 180.00 0.65169 0.01
    1 7 11 o 0.116 0.008 0.00 0.65143 0.00
    19 2 4 o 1.273 0.090 180.00 0.65138 0.01
    3 0 12 o 0.744 0.057 0.00 0.65127 0.00
    14 5 8 o 0.004 0.000 180.00 0.65124 0.00
    17 6 5 o 0.445 0.038 0.00 0.65115 0.00
    6 15 4 o 1.345 0.118 180.00 0.65111 0.01
    9 15 0 o 0.456 0.047 180.00 0.65092 0.00
    11 14 1 o 1.575 0.177 180.00 0.65083 0.01
    2 2 12 o 0.408 0.056 0.00 0.65057 0.00
    20 1 2 o 4.158 0.576 180.00 0.65057 0.03
    10 12 6 o 0.167 0.023 0.00 0.65056 0.00
    6 16 0 o 0.804 0.116 0.00 0.65042 0.00
    8 12 7 o 0.217 0.032 180.00 0.65028 0.00
    5 16 2 o 0.439 0.064 180.00 0.65027 0.00
    14 10 5 o 0.262 0.039 180.00 0.65020 0.00
    3 1 12 o 1.093 0.165 180.00 0.65011 0.01
    17 4 6 o 1.424 0.215 180.00 0.65011 0.01
    8 13 6 o 6.731 1.036 180.00 0.64993 0.05
    3 11 9 o 0.109 0.016 180.00 0.64977 0.00
    9 6 10 o 0.802 0.120 0.00 0.64975 0.01
    10 14 3 o 0.211 0.032 0.00 0.64975 0.00
    11 3 10 o 0.193 0.028 0.00 0.64956 0.00
_pd_meas_2theta_fixed     168.329
_pd_meas_number_of_points     4610
_pd_meas_scan_method     tof
_pd_meas_special_details
;
Data were collected in the instrument's 30-130ms and 100-200ms time-of-flight
 windows, corresponding to neutrons with wavelengths of 0.4 - 4.5 \%A and 4.1 -
 8.2 \%A, respectively. Data from the highest resolution backscattering
 detectors (2-theta = 168.33 deg.) were used.
;
_reflns_number_total     2145
loop_
    _atom_type_symbol
    _atom_type_scat_length_neutron
    _atom_type_scat_source
    C 0.6646 International_Tables_Vol_C
    D 0.6671 International_Tables_Vol_C
    O 0.5803 International_Tables_Vol_C
_pd_calibration_special_details
;
Diffractometer constants DIFA, DIFC and Zero are determined using a NIST silicon
 standard: instrumental peak profile coefficients are refined from a
ceria line-shape standard.
;
loop_
    _pd_phase_id
    _pd_phase_block_id
    _pd_phase_mass_%
    1 2019-12-08T14:14|PHENOL_HEMI_280K_phase1|Fortes|| ?
loop_
    _pd_meas_time_of_flight
    _pd_proc_d_spacing
    _pd_meas_intensity_total
    _pd_proc_ls_weight
    _pd_proc_intensity_bkg_calc
    _pd_calc_intensity_total
    31371.8 0.64966 2.22(10) 91.3 2.151 2.159
    31381.2 0.64986 2.21(11) 84.9 2.152 2.163
    31390.6 0.65005 2.19(11) 87.6 2.153 2.164
    31400.1 0.65025 2.29(11) 86.3 2.154 2.164
    31409.5 0.65044 2.18(10) 99.7 2.154 2.164
    31418.9 0.65064 2.17(10) 105.4 2.155 2.164
    31428.3 0.65083 2.24(10) 101.6 2.156 2.163
    31437.8 0.65103 2.19(10) 98.8 2.157 2.162
    31447.2 0.65122 2.19(10) 104.8 2.158 2.163
    31456.6 0.65142 2.31(10) 104.7 2.158 2.164
    31466.1 0.65161 2.21(10) 105.0 2.159 2.166
    31475.5 0.65181 2.39(10) 102.7 2.160 2.166
    31484.9 0.65201 2.21(10) 107.4 2.161 2.166
    31494.4 0.65220 2.11(9) 126.8 2.162 2.165
    31503.8 0.65240 2.17(9) 114.1 2.162 2.166
    31513.3 0.65259 2.17(9) 116.5 2.163 2.167
    31522.7 0.65279 2.06(9) 131.2 2.164 2.168
    31532.2 0.65298 2.11(9) 128.4 2.165 2.169
    31541.7 0.65318 2.19(9) 129.5 2.166 2.169
    31551.1 0.65338 2.28(9) 120.9 2.166 2.170
    31560.6 0.65357 2.28(9) 118.4 2.167 2.171
    31570.0 0.65377 2.25(9) 119.6 2.168 2.172
    31579.5 0.65397 2.19(9) 130.5 2.169 2.173
    31589.0 0.65416 2.21(9) 131.9 2.170 2.173
    31598.5 0.65436 2.17(8) 138.9 2.170 2.173
    31607.9 0.65455 2.08(8) 146.6 2.171 2.174
    31617.4 0.65475 2.10(8) 141.4 2.172 2.176
    31626.9 0.65495 2.01(8) 161.0 2.173 2.178
    31636.4 0.65514 2.22(8) 140.1 2.173 2.180
    31645.9 0.65534 2.19(8) 149.5 2.174 2.182
    31655.4 0.65554 2.25(8) 142.6 2.175 2.182
    31664.9 0.65573 2.32(9) 137.8 2.176 2.183
    31674.4 0.65593 2.07(8) 159.4 2.177 2.184
    31683.9 0.65613 2.19(8) 148.8 2.177 2.185
    31693.4 0.65632 2.19(8) 149.1 2.178 2.185
    31702.9 0.65652 2.26(8) 150.4 2.179 2.184
    31712.4 0.65672 2.19(8) 154.8 2.180 2.183
    31721.9 0.65692 2.00(7) 186.6 2.180 2.183
    31731.4 0.65711 1.99(7) 179.6 2.181 2.185
    31741.0 0.65731 2.24(8) 160.7 2.182 2.187
    31750.5 0.65751 2.20(8) 165.8 2.183 2.188
    31760.0 0.65770 2.16(8) 168.8 2.183 2.188
    31769.5 0.65790 2.16(8) 171.2 2.184 2.189
    31779.1 0.65810 2.14(8) 170.8 2.185 2.191
    31788.6 0.65830 2.28(8) 156.9 2.186 2.191
    31798.1 0.65849 2.20(8) 168.1 2.186 2.192
    31807.7 0.65869 2.22(8) 170.6 2.187 2.192
    31817.2 0.65889 2.16(7) 180.0 2.188 2.193
    31826.8 0.65909 2.19(7) 178.7 2.189 2.194
    31836.3 0.65928 2.07(7) 195.9 2.189 2.194
    31845.9 0.65948 2.14(7) 200.1 2.190 2.194
    31855.4 0.65968 2.19(7) 183.2 2.191 2.193
    31865.0 0.65988 2.10(7) 198.8 2.192 2.194
    31874.5 0.66008 2.22(8) 175.9 2.192 2.196
    31884.1 0.66027 2.15(7) 189.3 2.193 2.197
    31893.7 0.66047 2.13(7) 192.8 2.194 2.199
    31903.2 0.66067 2.17(7) 197.0 2.195 2.200
    31912.8 0.66087 2.12(7) 212.9 2.195 2.201
    31922.4 0.66107 2.05(7) 217.3 2.196 2.203
    31932.0 0.66127 2.18(7) 204.2 2.197 2.204
    31941.5 0.66146 2.13(7) 217.9 2.198 2.204
    31951.1 0.66166 2.13(7) 212.2 2.198 2.204
    31960.7 0.66186 2.23(7) 199.3 2.199 2.204
    31970.3 0.66206 2.14(7) 205.8 2.200 2.204
    31979.9 0.66226 2.20(7) 210.0 2.201 2.204
    31989.5 0.66246 2.24(7) 208.0 2.201 2.205
    31999.1 0.66266 2.20(7) 206.6 2.202 2.206
    32008.7 0.66285 2.25(7) 212.8 2.203 2.207
    32018.3 0.66305 2.13(7) 223.6 2.204 2.208
    32027.9 0.66325 2.13(7) 233.5 2.204 2.208
    32037.5 0.66345 2.07(6) 237.0 2.205 2.208
    32047.1 0.66365 2.15(7) 226.6 2.206 2.209
    32056.7 0.66385 2.17(7) 233.1 2.207 2.210
    32066.3 0.66405 2.14(6) 243.9 2.207 2.211
    32075.9 0.66425 2.19(7) 230.1 2.208 2.212
    32085.6 0.66445 2.20(7) 223.8 2.209 2.213
    32095.2 0.66465 2.08(6) 248.3 2.209 2.214
    32104.8 0.66485 2.17(7) 231.6 2.210 2.215
    32114.5 0.66505 2.25(7) 224.0 2.211 2.216
    32124.1 0.66525 2.19(7) 231.7 2.212 2.218
    32133.7 0.66545 2.25(6) 244.5 2.212 2.219
    32143.4 0.66565 2.30(7) 227.0 2.213 2.221
    32153.0 0.66584 2.25(7) 230.8 2.214 2.224
    32162.7 0.66604 2.22(6) 244.8 2.214 2.226
    32172.3 0.66624 2.28(7) 231.2 2.215 2.226
    32182.0 0.66644 2.20(6) 256.7 2.216 2.224
    32191.6 0.66664 2.27(6) 237.7 2.217 2.223
    32201.3 0.66684 2.23(6) 259.7 2.217 2.223
    32210.9 0.66704 2.19(6) 259.3 2.218 2.223
    32220.6 0.66724 2.28(6) 251.5 2.219 2.225
    32230.3 0.66745 2.17(6) 273.5 2.219 2.226
    32239.9 0.66765 2.26(6) 257.2 2.220 2.226
    32249.6 0.66785 2.19(6) 271.2 2.221 2.225
    32259.3 0.66805 2.19(6) 271.2 2.222 2.225
    32269.0 0.66825 2.19(6) 265.6 2.222 2.225
    32278.6 0.66845 2.18(6) 277.5 2.223 2.225
    32288.3 0.66865 2.15(6) 282.6 2.224 2.226
    32298.0 0.66885 2.31(6) 253.8 2.224 2.227
    32307.7 0.66905 2.20(6) 267.9 2.225 2.229
    32317.4 0.66925 2.40(6) 238.1 2.226 2.232
    32327.1 0.66945 2.28(6) 268.2 2.227 2.234
    32336.8 0.66965 2.23(6) 274.9 2.227 2.234
    32346.5 0.66985 2.29(6) 267.2 2.228 2.234
    32356.2 0.67005 2.21(6) 282.9 2.229 2.233
    32365.9 0.67025 2.25(6) 291.6 2.229 2.233
    32375.6 0.67046 2.18(6) 288.0 2.230 2.233
    32385.3 0.67066 2.21(6) 287.3 2.231 2.233
    32395.0 0.67086 2.25(6) 282.4 2.231 2.234
    32404.7 0.67106 2.15(6) 299.0 2.232 2.234
    32414.5 0.67126 2.24(6) 282.6 2.233 2.235
    32424.2 0.67146 2.21(6) 295.3 2.234 2.235
    32433.9 0.67166 2.22(6) 308.6 2.234 2.236
    32443.7 0.67187 2.30(6) 289.7 2.235 2.237
    32453.4 0.67207 2.26(6) 299.5 2.236 2.239
    32463.1 0.67227 2.39(6) 277.0 2.236 2.241
    32472.9 0.67247 2.28(6) 297.1 2.237 2.244
    32482.6 0.67267 2.32(6) 295.5 2.238 2.247
    32492.3 0.67287 2.23(6) 307.0 2.238 2.249
    32502.1 0.67308 2.22(6) 311.1 2.239 2.250
    32511.8 0.67328 2.25(6) 314.8 2.240 2.249
    32521.6 0.67348 2.31(6) 285.7 2.241 2.248
    32531.4 0.67368 2.13(5) 332.1 2.241 2.249
    32541.1 0.67388 2.26(6) 316.1 2.242 2.252
    32550.9 0.67409 2.26(6) 303.5 2.243 2.255
    32560.6 0.67429 2.33(6) 286.1 2.243 2.255
    32570.4 0.67449 2.16(5) 338.8 2.244 2.253
    32580.2 0.67469 2.23(6) 324.4 2.245 2.251
    32590.0 0.67490 2.31(6) 303.1 2.245 2.250
    32599.7 0.67510 2.25(6) 323.9 2.246 2.249
    32609.5 0.67530 2.27(6) 316.8 2.247 2.250
    32619.3 0.67550 2.31(6) 323.3 2.247 2.250
    32629.1 0.67571 2.30(6) 324.5 2.248 2.251
    32638.9 0.67591 2.31(6) 309.0 2.249 2.252
    32648.7 0.67611 2.33(6) 312.5 2.249 2.254
    32658.5 0.67631 2.23(5) 342.6 2.250 2.254
    32668.3 0.67652 2.30(6) 328.8 2.251 2.254
    32678.1 0.67672 2.22(5) 365. 2.252 2.255
    32687.9 0.67692 2.21(5) 348.2 2.252 2.257
    32697.7 0.67713 2.25(5) 335.8 2.253 2.260
    32707.5 0.67733 2.30(6) 329.6 2.254 2.263
    32717.3 0.67753 2.21(5) 366. 2.254 2.263
    32727.1 0.67774 2.21(5) 360. 2.255 2.262
    32736.9 0.67794 2.28(5) 347.4 2.256 2.263
    32746.7 0.67814 2.29(5) 339.6 2.256 2.265
    32756.6 0.67835 2.29(5) 353. 2.257 2.266
    32766.4 0.67855 2.27(5) 360. 2.258 2.267
    32776.2 0.67875 2.35(5) 341.7 2.258 2.267
    32786.1 0.67896 2.30(5) 339.3 2.259 2.268
    32795.9 0.67916 2.20(5) 371. 2.260 2.268
    32805.7 0.67937 2.30(5) 352. 2.260 2.268
    32815.6 0.67957 2.35(5) 341.8 2.261 2.268
    32825.4 0.67977 2.28(5) 367. 2.262 2.268
    32835.3 0.67998 2.26(5) 370. 2.262 2.268
    32845.1 0.68018 2.28(5) 362. 2.263 2.268
    32855.0 0.68039 2.30(5) 351. 2.264 2.270
    32864.8 0.68059 2.29(5) 380. 2.264 2.271
    32874.7 0.68079 2.27(5) 378. 2.265 2.272
    32884.5 0.68100 2.35(5) 345.6 2.266 2.272
    32894.4 0.68120 2.29(5) 372. 2.266 2.272
    32904.3 0.68141 2.34(5) 355. 2.267 2.272
    32914.1 0.68161 2.31(5) 373. 2.268 2.272
    32924.0 0.68182 2.19(5) 404. 2.268 2.272
    32933.9 0.68202 2.27(5) 384. 2.269 2.273
    32943.8 0.68223 2.30(5) 382. 2.270 2.275
    32953.7 0.68243 2.31(5) 373. 2.270 2.280
    32963.5 0.68263 2.24(5) 385. 2.271 2.285
    32973.4 0.68284 2.29(5) 382. 2.272 2.287
    32983.3 0.68304 2.29(5) 389. 2.272 2.285
    32993.2 0.68325 2.29(5) 388. 2.273 2.282
    33003.1 0.68345 2.29(5) 397. 2.274 2.281
    33013.0 0.68366 2.28(5) 398. 2.274 2.280
    33022.9 0.68386 2.32(5) 375. 2.275 2.280
    33032.8 0.68407 2.37(5) 366. 2.276 2.280
    33042.7 0.68428 2.32(5) 391. 2.276 2.281
    33052.7 0.68448 2.36(5) 389. 2.277 2.282
    33062.6 0.68469 2.31(5) 394. 2.278 2.285
    33072.5 0.68489 2.27(5) 412. 2.278 2.288
    33082.4 0.68510 2.38(5) 385. 2.279 2.288
    33092.3 0.68530 2.37(5) 392. 2.280 2.287
    33102.3 0.68551 2.32(5) 413. 2.280 2.286
    33112.2 0.68571 2.32(5) 404. 2.281 2.285
    33122.1 0.68592 2.36(5) 389. 2.282 2.285
    33132.1 0.68613 2.31(5) 411. 2.282 2.285
    33142.0 0.68633 2.34(5) 393. 2.283 2.286
    33151.9 0.68654 2.32(5) 413. 2.284 2.288
    33161.9 0.68674 2.28(5) 418. 2.284 2.290
    33171.8 0.68695 2.34(5) 420. 2.285 2.292
    33181.8 0.68716 2.29(5) 423. 2.286 2.294
    33191.7 0.68736 2.34(5) 408. 2.286 2.295
    33201.7 0.68757 2.36(5) 402. 2.287 2.296
    33211.7 0.68777 2.33(5) 411. 2.288 2.296
    33221.6 0.68798 2.33(5) 413. 2.288 2.296
    33231.6 0.68819 2.28(5) 438. 2.289 2.296
    33241.6 0.68839 2.27(5) 446. 2.290 2.295
    33251.5 0.68860 2.38(5) 429. 2.290 2.294
    33261.5 0.68881 2.31(5) 438. 2.291 2.295
    33271.5 0.68901 2.27(5) 446. 2.292 2.296
    33281.5 0.68922 2.25(5) 467. 2.292 2.298
    33291.5 0.68943 2.31(5) 438. 2.293 2.301
    33301.4 0.68963 2.30(5) 450. 2.294 2.303
    33311.4 0.68984 2.32(5) 432. 2.294 2.303
    33321.4 0.69005 2.35(5) 426. 2.295 2.303
    33331.4 0.69026 2.25(5) 452. 2.296 2.304
    33341.4 0.69046 2.36(5) 425. 2.296 2.304
    33351.4 0.69067 2.30(5) 442. 2.297 2.305
    33361.4 0.69088 2.41(5) 411. 2.298 2.305
    33371.4 0.69108 2.34(5) 440. 2.298 2.305
    33381.5 0.69129 2.24(5) 474. 2.299 2.306
    33391.5 0.69150 2.26(5) 472. 2.300 2.306
    33401.5 0.69171 2.31(5) 445. 2.300 2.307
    33411.5 0.69191 2.28(5) 453. 2.301 2.307
    33421.5 0.69212 2.32(5) 451. 2.302 2.307
    33431.6 0.69233 2.29(5) 459. 2.302 2.309
    33441.6 0.69254 2.37(5) 456. 2.303 2.311
    33451.6 0.69274 2.33(5) 463. 2.304 2.312
    33461.6 0.69295 2.39(5) 445. 2.304 2.311
    33471.7 0.69316 2.31(5) 466. 2.305 2.311
    33481.7 0.69337 2.30(5) 472. 2.306 2.311
    33491.8 0.69358 2.34(5) 454. 2.306 2.313
    33501.8 0.69378 2.36(5) 466. 2.307 2.318
    33511.9 0.69399 2.34(5) 465. 2.308 2.324
    33521.9 0.69420 2.35(5) 464. 2.308 2.326
    33532.0 0.69441 2.33(5) 467. 2.309 2.325
    33542.0 0.69462 2.31(5) 491. 2.310 2.323
    33552.1 0.69483 2.37(5) 458. 2.310 2.321
    33562.2 0.69503 2.30(5) 482. 2.311 2.320
    33572.2 0.69524 2.34(5) 494. 2.312 2.320
    33582.3 0.69545 2.26(4) 503. 2.312 2.322
    33592.4 0.69566 2.31(5) 494. 2.313 2.325
    33602.5 0.69587 2.37(5) 467. 2.314 2.328
    33612.5 0.69608 2.33(5) 487. 2.314 2.329
    33622.6 0.69629 2.31(4) 498. 2.315 2.327
    33632.7 0.69650 2.36(5) 487. 2.316 2.325
    33642.8 0.69671 2.33(4) 506. 2.316 2.323
    33652.9 0.69691 2.29(4) 517. 2.317 2.321
    33663.0 0.69712 2.29(4) 511. 2.318 2.321
    33673.1 0.69733 2.33(4) 498. 2.318 2.321
    33683.2 0.69754 2.27(4) 512. 2.319 2.323
    33693.3 0.69775 2.37(4) 504. 2.320 2.328
    33703.4 0.69796 2.37(4) 507. 2.320 2.333
    33713.5 0.69817 2.38(4) 503. 2.321 2.335
    33723.6 0.69838 2.37(4) 502. 2.321 2.334
    33733.8 0.69859 2.41(4) 495. 2.322 2.332
    33743.9 0.69880 2.37(5) 489. 2.323 2.330
    33754.0 0.69901 2.29(4) 514. 2.323 2.330
    33764.1 0.69922 2.33(4) 520. 2.324 2.331
    33774.3 0.69943 2.28(4) 533. 2.325 2.334
    33784.4 0.69964 2.33(4) 513. 2.325 2.336
    33794.5 0.69985 2.34(4) 529. 2.326 2.336
    33804.7 0.70006 2.31(4) 541. 2.327 2.334
    33814.8 0.70027 2.33(4) 521. 2.327 2.332
    33824.9 0.70048 2.34(4) 516. 2.328 2.332
    33835.1 0.70069 2.31(4) 527. 2.329 2.332
    33845.2 0.70090 2.38(4) 512. 2.329 2.332
    33855.4 0.70111 2.32(4) 529. 2.330 2.332
    33865.6 0.70132 2.38(4) 526. 2.331 2.333
    33875.7 0.70153 2.39(4) 506. 2.331 2.335
    33885.9 0.70174 2.32(4) 536. 2.332 2.336
    33896.0 0.70195 2.39(4) 515. 2.333 2.338
    33906.2 0.70216 2.39(4) 529. 2.333 2.340
    33916.4 0.70237 2.36(4) 544. 2.334 2.340
    33926.6 0.70258 2.33(4) 538. 2.335 2.341
    33936.7 0.70279 2.32(4) 550. 2.335 2.342
    33946.9 0.70300 2.35(4) 553. 2.336 2.343
    33957.1 0.70322 2.33(4) 542. 2.337 2.345
    33967.3 0.70343 2.34(4) 537. 2.337 2.346
    33977.5 0.70364 2.30(4) 547. 2.338 2.346
    33987.7 0.70385 2.31(4) 551. 2.339 2.346
    33997.9 0.70406 2.40(4) 524. 2.339 2.345
    34008.1 0.70427 2.33(4) 549. 2.340 2.344
    34018.3 0.70448 2.33(4) 570. 2.341 2.344
    34028.5 0.70469 2.38(4) 545. 2.341 2.344
    34038.7 0.70491 2.43(4) 527. 2.342 2.346
    34048.9 0.70512 2.38(4) 535. 2.343 2.347
    34059.1 0.70533 2.40(4) 524. 2.343 2.348
    34069.3 0.70554 2.41(4) 545. 2.344 2.349
    34079.5 0.70575 2.39(4) 553. 2.345 2.354
    34089.8 0.70596 2.36(4) 551. 2.345 2.361
    34100.0 0.70618 2.36(4) 557. 2.346 2.367
    34110.2 0.70639 2.32(4) 572. 2.347 2.368
    34120.5 0.70660 2.31(4) 591. 2.347 2.366
    34130.7 0.70681 2.43(4) 551. 2.348 2.364
    34140.9 0.70702 2.41(4) 569. 2.349 2.363
    34151.2 0.70724 2.34(4) 594. 2.349 2.362
    34161.4 0.70745 2.39(4) 548. 2.350 2.363
    34171.7 0.70766 2.39(4) 542. 2.350 2.365
    34181.9 0.70787 2.42(4) 553. 2.351 2.366
    34192.2 0.70809 2.35(4) 590. 2.352 2.366
    34202.4 0.70830 2.29(4) 608. 2.352 2.365
    34212.7 0.70851 2.35(4) 574. 2.353 2.364
    34223.0 0.70872 2.36(4) 574. 2.354 2.362
    34233.2 0.70894 2.39(4) 581. 2.354 2.361
    34243.5 0.70915 2.35(4) 597. 2.355 2.360
    34253.8 0.70936 2.35(4) 602. 2.356 2.360
    34264.0 0.70957 2.39(4) 586. 2.356 2.360
    34274.3 0.70979 2.32(4) 604. 2.357 2.360
    34284.6 0.71000 2.31(4) 617. 2.358 2.360
    34294.9 0.71021 2.41(4) 571. 2.358 2.361
    34305.2 0.71043 2.40(4) 582. 2.359 2.362
    34315.5 0.71064 2.45(4) 580. 2.360 2.364
    34325.8 0.71085 2.32(4) 619. 2.360 2.368
    34336.1 0.71107 2.36(4) 606. 2.361 2.372
    34346.4 0.71128 2.45(4) 578. 2.362 2.376
    34356.7 0.71149 2.40(4) 597. 2.362 2.380
    34367.0 0.71171 2.41(4) 592. 2.363 2.384
    34377.3 0.71192 2.41(4) 595. 2.364 2.385
    34387.6 0.71213 2.36(4) 603. 2.364 2.384
    34397.9 0.71235 2.38(4) 593. 2.365 2.381
    34408.2 0.71256 2.39(4) 594. 2.366 2.378
    34418.6 0.71277 2.38(4) 607. 2.366 2.378
    34428.9 0.71299 2.34(4) 632. 2.367 2.378
    34439.2 0.71320 2.44(4) 585. 2.368 2.379
    34449.5 0.71342 2.43(4) 600. 2.368 2.379
    34459.9 0.71363 2.39(4) 619. 2.369 2.379
    34470.2 0.71384 2.44(4) 590. 2.370 2.378
    34480.6 0.71406 2.36(4) 616. 2.370 2.377
    34490.9 0.71427 2.38(4) 627. 2.371 2.378
    34501.2 0.71449 2.30(4) 655. 2.372 2.379
    34511.6 0.71470 2.43(4) 608. 2.372 2.381
    34521.9 0.71492 2.34(4) 638. 2.373 2.382
    34532.3 0.71513 2.36(4) 639. 2.374 2.381
    34542.7 0.71535 2.32(4) 660. 2.374 2.382
    34553.0 0.71556 2.36(4) 634. 2.375 2.382
    34563.4 0.71577 2.37(4) 630. 2.376 2.383
    34573.8 0.71599 2.32(4) 648. 2.376 2.383
    34584.1 0.71620 2.26(4) 678. 2.377 2.387
    34594.5 0.71642 2.33(4) 643. 2.378 2.394
    34604.9 0.71663 2.42(4) 619. 2.378 2.399
    34615.3 0.71685 2.37(4) 651. 2.379 2.401
    34625.7 0.71706 2.41(4) 640. 2.380 2.400
    34636.0 0.71728 2.41(4) 644. 2.380 2.398
    34646.4 0.71750 2.44(4) 627. 2.381 2.397
    34656.8 0.71771 2.43(4) 646. 2.382 2.394
    34667.2 0.71793 2.37(4) 658. 2.383 2.392
    34677.6 0.71814 2.44(4) 623. 2.383 2.390
    34688.0 0.71836 2.39(4) 667. 2.384 2.390
    34698.4 0.71857 2.35(4) 673. 2.385 2.393
    34708.8 0.71879 2.39(4) 664. 2.385 2.402
    34719.3 0.71900 2.41(4) 645. 2.386 2.414
    34729.7 0.71922 2.36(4) 675. 2.387 2.420
    34740.1 0.71944 2.37(4) 668. 2.387 2.419
    34750.5 0.71965 2.34(4) 686. 2.388 2.416
    34760.9 0.71987 2.47(4) 631. 2.389 2.411
    34771.4 0.72008 2.42(4) 661. 2.389 2.407
    34781.8 0.72030 2.33(4) 700. 2.390 2.404
    34792.2 0.72052 2.38(4) 668. 2.391 2.400
    34802.7 0.72073 2.36(4) 683. 2.391 2.398
    34813.1 0.72095 2.34(4) 704. 2.392 2.397
    34823.6 0.72116 2.49(4) 623. 2.393 2.398
    34834.0 0.72138 2.48(4) 633. 2.393 2.399
    34844.5 0.72160 2.44(4) 642. 2.394 2.402
    34854.9 0.72181 2.45(4) 668. 2.395 2.405
    34865.4 0.72203 2.36(4) 667. 2.395 2.406
    34875.8 0.72225 2.39(4) 691. 2.396 2.407
    34886.3 0.72246 2.40(4) 686. 2.397 2.409
    34896.8 0.72268 2.47(4) 635. 2.397 2.409
    34907.2 0.72290 2.37(4) 682. 2.398 2.408
    34917.7 0.72311 2.32(4) 719. 2.399 2.407
    34928.2 0.72333 2.37(4) 690. 2.399 2.407
    34938.6 0.72355 2.47(4) 653. 2.400 2.409
    34949.1 0.72377 2.41(4) 677. 2.401 2.410
    34959.6 0.72398 2.39(4) 694. 2.401 2.410
    34970.1 0.72420 2.47(4) 662. 2.402 2.410
    34980.6 0.72442 2.38(4) 701. 2.403 2.410
    34991.1 0.72463 2.40(4) 684. 2.403 2.410
    35001.6 0.72485 2.39(4) 713. 2.404 2.412
    35012.1 0.72507 2.40(4) 709. 2.405 2.415
    35022.6 0.72529 2.45(4) 685. 2.406 2.420
    35033.1 0.72550 2.44(4) 705. 2.406 2.423
    35043.6 0.72572 2.38(4) 717. 2.407 2.421
    35054.1 0.72594 2.36(4) 724. 2.408 2.417
    35064.6 0.72616 2.38(4) 718. 2.408 2.414
    35075.2 0.72638 2.47(4) 672. 2.409 2.413
    35086. 0.72659 2.41(4) 706. 2.410 2.413
    35096. 0.72681 2.45(4) 696. 2.410 2.413
    35107. 0.72703 2.44(4) 699. 2.411 2.413
    35117. 0.72725 2.48(4) 686. 2.412 2.415
    35128. 0.72747 2.42(4) 710. 2.412 2.417
    35138. 0.72768 2.42(4) 711. 2.413 2.420
    35149. 0.72790 2.44(4) 719. 2.414 2.421
    35159. 0.72812 2.42(4) 718. 2.414 2.421
    35170. 0.72834 2.40(4) 751. 2.415 2.422
    35181. 0.72856 2.42(4) 732. 2.416 2.424
    35191. 0.72878 2.43(4) 712. 2.417 2.427
    35202. 0.72900 2.46(4) 710. 2.417 2.430
    35212. 0.72921 2.39(4) 757. 2.418 2.434
    35223. 0.72943 2.37(4) 758. 2.419 2.438
    35233. 0.72965 2.38(4) 760. 2.419 2.439
    35244. 0.72987 2.46(4) 716. 2.420 2.441
    35254. 0.73009 2.41(4) 723. 2.421 2.444
    35265. 0.73031 2.47(4) 733. 2.421 2.447
    35276. 0.73053 2.45(4) 732. 2.422 2.445
    35286. 0.73075 2.48(4) 727. 2.423 2.440
    35297. 0.73097 2.46(4) 730. 2.423 2.436
    35307. 0.73119 2.38(4) 761. 2.424 2.434
    35318. 0.73141 2.37(4) 769. 2.425 2.435
    35329. 0.73163 2.42(4) 754. 2.426 2.438
    35339. 0.73184 2.43(4) 758. 2.426 2.443
    35350. 0.73206 2.42(4) 750. 2.427 2.452
    35360. 0.73228 2.41(4) 762. 2.428 2.456
    35371. 0.73250 2.48(4) 726. 2.428 2.453
    35382. 0.73272 2.43(4) 761. 2.429 2.449
    35392. 0.73294 2.43(4) 745. 2.430 2.452
    35403. 0.73316 2.46(4) 750. 2.430 2.460
    35413. 0.73338 2.49(4) 732. 2.431 2.463
    35424. 0.73360 2.41(4) 764. 2.432 2.460
    35435. 0.73382 2.39(4) 785. 2.432 2.455
    35445. 0.73404 2.43(4) 775. 2.433 2.453
    35456. 0.73426 2.45(4) 763. 2.434 2.451
    35467. 0.73448 2.43(4) 756. 2.435 2.447
    35477. 0.73470 2.40(4) 782. 2.435 2.445
    35488. 0.73493 2.44(4) 780. 2.436 2.444
    35499. 0.73515 2.48(4) 756. 2.437 2.445
    35509. 0.73537 2.44(4) 784. 2.437 2.445
    35520. 0.73559 2.54(4) 741. 2.438 2.445
    35530. 0.73581 2.54(4) 718. 2.439 2.444
    35541. 0.73603 2.46(4) 768. 2.439 2.445
    35552. 0.73625 2.48(4) 766. 2.440 2.447
    35562. 0.73647 2.42(4) 811. 2.441 2.450
    35573. 0.73669 2.45(4) 781. 2.442 2.454
    35584. 0.73691 2.45(4) 787. 2.442 2.455
    35594. 0.73713 2.40(4) 811. 2.443 2.454
    35605. 0.73735 2.53(4) 752. 2.444 2.452
    35616. 0.73758 2.44(4) 788. 2.444 2.453
    35627. 0.73780 2.48(4) 777. 2.445 2.456
    35637. 0.73802 2.43(4) 796. 2.446 2.458
    35648. 0.73824 2.53(4) 746. 2.446 2.459
    35659. 0.73846 2.52(4) 762. 2.447 2.460
    35669. 0.73868 2.44(4) 811. 2.448 2.460
    35680. 0.73891 2.43(4)   818. 2.4486 2.4580
    35691. 0.73913 2.41(4) 793. 2.449 2.457
    35701. 0.73935 2.43(4) 807. 2.450 2.457
    35712. 0.73957 2.45(4)   822. 2.4507 2.4585
    35723. 0.73979 2.49(4) 792. 2.451 2.459
    35734. 0.74001 2.42(4)   833. 2.4522 2.4595
    35744. 0.74024 2.41(4)   823. 2.4529 2.4593
    35755. 0.74046 2.45(4)   819. 2.4536 2.4607
    35766. 0.74068 2.46(4)   817. 2.4543 2.4659
    35776. 0.74090 2.45(4)   820. 2.4550 2.4729
    35787. 0.74113 2.43(4)   830. 2.4557 2.4758
    35798. 0.74135 2.43(4)   827. 2.4564 2.4740
    35809. 0.74157 2.49(4) 797. 2.457 2.474
    35819. 0.74179 2.49(4) 803. 2.458 2.481
    35830. 0.74202 2.48(4) 807. 2.459 2.490
    35841. 0.74224 2.49(4)   818. 2.4593 2.4916
    35852. 0.74246 2.49(4) 787. 2.460 2.486
    35862. 0.74268 2.45(4)   822. 2.4607 2.4797
    35873. 0.74291 2.45(4)   840. 2.4614 2.4765
    35884. 0.74313 2.43(3)   853. 2.4621 2.4756
    35895. 0.74335 2.48(4) 810. 2.463 2.476
    35905. 0.74358 2.43(3)   853. 2.4636 2.4773
    35916. 0.74380 2.47(4)   839. 2.4643 2.4782
    35927. 0.74402 2.54(4) 812. 2.465 2.478
    35938. 0.74424 2.50(4)   822. 2.4657 2.4763
    35949. 0.74447 2.47(4)   837. 2.4664 2.4757
    35959. 0.74469 2.49(4)   827. 2.4671 2.4761
    35970. 0.74492 2.42(3)   853. 2.4679 2.4764
    35981. 0.74514 2.44(3)   844. 2.4686 2.4760
    35992. 0.74536 2.47(4)   839. 2.4693 2.4762
    36003. 0.74559 2.45(4)   829. 2.4700 2.4783
    36013. 0.74581 2.47(4)   838. 2.4707 2.4820
    36024. 0.74603 2.46(3)   869. 2.4715 2.4865
    36035. 0.74626 2.50(3)   858. 2.4722 2.4911
    36046. 0.74648 2.50(4)   840. 2.4729 2.4944
    36057. 0.74671 2.43(3)   869. 2.4736 2.4949
    36067. 0.74693 2.47(3)   854. 2.4743 2.4930
    36078. 0.74715 2.49(4)   835. 2.4751 2.4904
    36089. 0.74738 2.49(3)   861. 2.4758 2.4888
    36100. 0.74760 2.49(3)   856. 2.4765 2.4897
    36111. 0.74783 2.48(3)   871. 2.4772 2.4915
    36122. 0.74805 2.51(3)   848. 2.4780 2.4915
    36132. 0.74828 2.48(3)   855. 2.4787 2.4902
    36143. 0.74850 2.51(3)   850. 2.4794 2.4884
    36154. 0.74872 2.45(3)   873. 2.4801 2.4864
    36165. 0.74895 2.45(3)   878. 2.4809 2.4852
    36176. 0.74917 2.48(3)   875. 2.4816 2.4851
    36187. 0.74940 2.49(3)   878. 2.4823 2.4859
    36197. 0.74962 2.50(3)   861. 2.4830 2.4876
    36208. 0.74985 2.51(3)   864. 2.4838 2.4898
    36219. 0.75007 2.42(3)   918. 2.4845 2.4919
    36230. 0.75030 2.49(3)   869. 2.4852 2.4946
    36241. 0.75052 2.49(3)   890. 2.4860 2.4973
    36252. 0.75075 2.43(3)   897. 2.4867 2.4976
    36263. 0.75097 2.48(3)   891. 2.4874 2.4959
    36274. 0.75120 2.50(3)   880. 2.4881 2.4950
    36284. 0.75142 2.48(3)   872. 2.4889 2.4960
    36295. 0.75165 2.52(3)   852. 2.4896 2.4994
    36306. 0.75188 2.48(3)   887. 2.4903 2.5057
    36317. 0.75210 2.49(3)   895. 2.4911 2.5117
    36328. 0.75233 2.48(3)   893. 2.4918 2.5124
    36339. 0.75255 2.51(3)   874. 2.4925 2.5104
    36350. 0.75278 2.52(3)   885. 2.4933 2.5089
    36361. 0.75300 2.50(3)   895. 2.4940 2.5068
    36372. 0.75323 2.50(3)   872. 2.4947 2.5045
    36382. 0.75346 2.53(3)   864. 2.4955 2.5037
    36393. 0.75368 2.51(3)   889. 2.4962 2.5042
    36404. 0.75391 2.46(3)   920. 2.4969 2.5049
    36415. 0.75414 2.52(3)   879. 2.4977 2.5056
    36426. 0.75436 2.51(3)   892. 2.4984 2.5076
    36437. 0.75459 2.46(3)   920. 2.4991 2.5113
    36448. 0.75481 2.54(3)   891. 2.4999 2.5152
    36459. 0.75504 2.51(3)   910. 2.5006 2.5215
    36470. 0.75527 2.46(3)   934. 2.5014 2.5303
    36481. 0.75549 2.55(3)   872. 2.5021 2.5350
    36492. 0.75572 2.46(3)   943. 2.5028 2.5317
    36503. 0.75595 2.53(3)   905. 2.5036 2.5246
    36514. 0.75617 2.49(3)   934. 2.5043 2.5191
    36525. 0.75640 2.50(3)   937. 2.5051 2.5174
    36536. 0.75663 2.50(3)   922. 2.5058 2.5192
    36547. 0.75686 2.55(3)   904. 2.5065 2.5230
    36558. 0.75708 2.50(3)   914. 2.5073 2.5271
    36568. 0.75731 2.51(3)   909. 2.5080 2.5291
    36579. 0.75754 2.54(3)   892. 2.5088 2.5296
    36590. 0.75776 2.55(3)   885. 2.5095 2.5310
    36601. 0.75799 2.52(3)   921. 2.5102 2.5325
    36612. 0.75822 2.56(3)   886. 2.5110 2.5312
    36623. 0.75845 2.56(3)   895. 2.5117 2.5272
    36634. 0.75867 2.52(3)   933. 2.5125 2.5236
    36645. 0.75890 2.50(3)   924. 2.5132 2.5216
    36656. 0.75913 2.54(3)   905. 2.5140 2.5208
    36667. 0.75936 2.57(3)   919. 2.5147 2.5220
    36678. 0.75959 2.56(3)   912. 2.5155 2.5264
    36689. 0.75981 2.55(3)   947. 2.5162 2.5331
    36700. 0.76004 2.55(3)   919. 2.5169 2.5398
    36711. 0.76027 2.53(3)   949. 2.5177 2.5434
    36722. 0.76050 2.53(3)   953. 2.5184 2.5456
    36733. 0.76073 2.58(3)   926. 2.5192 2.5504
    36744. 0.76095 2.58(3)   928. 2.5199 2.5571
    36755. 0.76118 2.57(3)   918. 2.5207 2.5599
    36766. 0.76141 2.61(3)   901. 2.5214 2.5585
    36777. 0.76164 2.59(3)   927. 2.5222 2.5592
    36789. 0.76187 2.56(3)   944. 2.5229 2.5644
    36800. 0.76210 2.54(3)   948. 2.5237 2.5680
    36811. 0.76232 2.53(3)   966. 2.5244 2.5650
    36822. 0.76255 2.56(3)   961. 2.5252 2.5626
    36833. 0.76278 2.56(3)   939. 2.5259 2.5642
    36844. 0.76301 2.53(3)   946. 2.5267 2.5664
    36855. 0.76324 2.52(3)   969. 2.5274 2.5669
    36866. 0.76347 2.61(3)   918. 2.5282 2.5646
    36877. 0.76370 2.55(3)   967. 2.5289 2.5625
    36888. 0.76393 2.57(3)   941. 2.5297 2.5641
    36899. 0.76416 2.61(3)   921. 2.5305 2.5638
    36910. 0.76439 2.56(3)   953. 2.5312 2.5572
    36921. 0.76462 2.47(3)   1022. 2.5320 2.5495
    36932. 0.76484 2.55(3)   967. 2.5327 2.5448
    36943. 0.76507 2.51(3)   1009. 2.5335 2.5436
    36954. 0.76530 2.53(3)   986. 2.5342 2.5448
    36966. 0.76553 2.53(3)   982. 2.5350 2.5476
    36977. 0.76576 2.52(3)   1003. 2.5357 2.5519
    36988. 0.76599 2.52(3)   1002. 2.5365 2.5546
    36999. 0.76622 2.55(3)   977. 2.5373 2.5542
    37010. 0.76645 2.52(3)   990. 2.5380 2.5544
    37021. 0.76668 2.52(3)   993. 2.5388 2.5559
    37032. 0.76691 2.57(3)   960. 2.5395 2.5567
    37043. 0.76714 2.56(3)   966. 2.5403 2.5563
    37054. 0.76737 2.55(3)   995. 2.5410 2.5544
    37065. 0.76760 2.53(3)   993. 2.5418 2.5522
    37077. 0.76783 2.55(3)   985. 2.5426 2.5516
    37088. 0.76806 2.55(3)   991. 2.5433 2.5534
    37099. 0.76829 2.50(3)   1018. 2.5441 2.5568
    37110. 0.76853 2.57(3)   990. 2.5448 2.5597
    37121. 0.76876 2.53(3)   1004. 2.5456 2.5606
    37132. 0.76899 2.56(3)   996. 2.5464 2.5603
    37143. 0.76922 2.57(3)   993. 2.5471 2.5606
    37154. 0.76945 2.58(3)   1002. 2.5479 2.5632
    37166. 0.76968 2.56(3)   1004. 2.5487 2.5685
    37177. 0.76991 2.51(3)   1011. 2.5494 2.5737
    37188. 0.77014 2.52(3)   1037. 2.5502 2.5753
    37199. 0.77037 2.62(3)   980. 2.5509 2.5732
    37210. 0.77060 2.60(3)   984. 2.5517 2.5705
    37221. 0.77083 2.61(3)   991. 2.5525 2.5696
    37233. 0.77107 2.57(3)   1009. 2.5532 2.5710
    37244. 0.77130 2.57(3)   998. 2.5540 2.5775
    37255. 0.77153 2.52(3)   1042. 2.5548 2.5876
    37266. 0.77176 2.61(3)   987. 2.5555 2.5910
    37277. 0.77199 2.59(3)   1007. 2.5563 2.5863
    37288. 0.77222 2.60(3)   998. 2.5571 2.5813
    37300. 0.77246 2.58(3)   1012. 2.5578 2.5788
    37311. 0.77269 2.54(3)   1029. 2.5586 2.5774
    37322. 0.77292 2.58(3)   1018. 2.5594 2.5767
    37333. 0.77315 2.62(3)   983. 2.5601 2.5761
    37344. 0.77338 2.60(3)   1024. 2.5609 2.5753
    37356. 0.77362 2.59(3)   1022. 2.5617 2.5741
    37367. 0.77385 2.52(3)   1069. 2.5624 2.5750
    37378. 0.77408 2.57(3)   1046. 2.5632 2.5819
    37389. 0.77431 2.58(3)   1023. 2.5640 2.5959
    37400. 0.77454 2.57(3)   1037. 2.5648 2.6125
    37412. 0.77478 2.57(3)   1011. 2.5655 2.6215
    37423. 0.77501 2.59(3)   1031. 2.5663 2.6176
    37434. 0.77524 2.60(3)   1025. 2.5671 2.6060
    37445. 0.77547 2.55(3)   1073. 2.5678 2.5952
    37457. 0.77571 2.57(3)   1033. 2.5686 2.5885
    37468. 0.77594 2.53(3)   1074. 2.5694 2.5849
    37479. 0.77617 2.55(3)   1059. 2.5702 2.5845
    37490. 0.77641 2.56(3)   1069. 2.5709 2.5884
    37502. 0.77664 2.56(3)   1074. 2.5717 2.5941
    37513. 0.77687 2.56(3)   1063. 2.5725 2.5965
    37524. 0.77710 2.51(3)   1088. 2.5733 2.5966
    37535. 0.77734 2.62(3)   1022. 2.5740 2.5990
    37547. 0.77757 2.60(3)   1028. 2.5748 2.6038
    37558. 0.77780 2.55(3)   1070. 2.5756 2.6081
    37569. 0.77804 2.52(3)   1098. 2.5764 2.6138
    37580. 0.77827 2.59(3)   1048. 2.5771 2.6189
    37592. 0.77850 2.55(3)   1075. 2.5779 2.6160
    37603. 0.77874 2.63(3)   1061. 2.5787 2.6079
    37614. 0.77897 2.61(3)   1060. 2.5795 2.6024
    37626. 0.77921 2.58(3)   1064. 2.5802 2.6008
    37637. 0.77944 2.60(3)   1068. 2.5810 2.6011
    37648. 0.77967 2.60(3)   1057. 2.5818 2.6031
    37659. 0.77991 2.57(3)   1075. 2.5826 2.6053
    37671. 0.78014 2.65(3)   1029. 2.5833 2.6063
    37682. 0.78038 2.57(3)   1090. 2.5841 2.6097
    37693. 0.78061 2.60(3)   1080. 2.5849 2.6144
    37705. 0.78084 2.64(3)   1059. 2.5857 2.6163
    37716. 0.78108 2.56(3)   1096. 2.5865 2.6183
    37727. 0.78131 2.57(3)   1100. 2.5872 2.6189
    37739. 0.78155 2.63(3)   1071. 2.5880 2.6136
    37750. 0.78178 2.60(3)   1089. 2.5888 2.6063
    37761. 0.78202 2.56(3)   1085. 2.5896 2.6013
    37773. 0.78225 2.57(3)   1098. 2.5904 2.5995
    37784. 0.78249 2.60(3)   1086. 2.5911 2.6008
    37795. 0.78272 2.61(3)   1092. 2.5919 2.6033
    37807. 0.78296 2.66(3)   1045. 2.5927 2.6040
    37818. 0.78319 2.58(3)   1094. 2.5935 2.6032
    37829. 0.78343 2.60(3)   1104. 2.5943 2.6041
    37841. 0.78366 2.57(3)   1104. 2.5950 2.6075
    37852. 0.78390 2.60(3)   1098. 2.5958 2.6105
    37863. 0.78413 2.62(3)   1077. 2.5966 2.6117
    37875. 0.78437 2.63(3)   1087. 2.5974 2.6115
    37886. 0.78460 2.59(3)   1116. 2.5982 2.6113
    37897. 0.78484 2.64(3)   1070. 2.5990 2.6112
    37909. 0.78507 2.59(3)   1097. 2.5997 2.6124
    37920. 0.78531 2.59(3)   1112. 2.6005 2.6196
    37931. 0.78554 2.61(3)   1110. 2.6013 2.6341
    37943. 0.78578 2.66(3)   1061. 2.6021 2.6478
    37954. 0.78602 2.69(3)   1065. 2.6029 2.6530
    37966. 0.78625 2.62(3)   1113. 2.6037 2.6530
    37977. 0.78649 2.66(3)   1084. 2.6044 2.6505
    37988. 0.78672 2.60(3)   1130. 2.6052 2.6446
    38000. 0.78696 2.61(3)   1133. 2.6060 2.6386
    38011. 0.78720 2.66(3)   1082. 2.6068 2.6371
    38023. 0.78743 2.64(3)   1096. 2.6076 2.6424
    38034. 0.78767 2.69(3)   1092. 2.6084 2.6538
    38045. 0.78790 2.72(3)   1072. 2.6092 2.6688
    38057. 0.78814 2.67(3)   1094. 2.6099 2.6824
    38068. 0.78838 2.67(3)   1100. 2.6107 2.6858
    38080. 0.78861 2.64(3)   1114. 2.6115 2.6809
    38091. 0.78885 2.71(3)   1076. 2.6123 2.6695
    38103. 0.78909 2.72(3)   1054. 2.6131 2.6568
    38114. 0.78932 2.63(3)   1116. 2.6139 2.6483
    38125. 0.78956 2.67(3)   1105. 2.6147 2.6465
    38137. 0.78980 2.70(3)   1088. 2.6155 2.6543
    38148. 0.79003 2.65(3)   1121. 2.6163 2.6672
    38160. 0.79027 2.68(3)   1098. 2.6170 2.6739
    38171. 0.79051 2.67(3)   1113. 2.6178 2.6738
    38183. 0.79075 2.69(3)   1090. 2.6186 2.6701
    38194. 0.79098 2.69(3)   1099. 2.6194 2.6616
    38206. 0.79122 2.67(3)   1103. 2.6202 2.6508
    38217. 0.79146 2.68(3)   1109. 2.6210 2.6418
    38228. 0.79170 2.69(3)   1093. 2.6218 2.6355
    38240. 0.79193 2.64(3)   1144. 2.6226 2.6316
    38251. 0.79217 2.65(3)   1133. 2.6234 2.6302
    38263. 0.79241 2.68(3)   1116. 2.6241 2.6308
    38274. 0.79265 2.65(3)   1121. 2.6249 2.6320
    38286. 0.79288 2.69(3)   1122. 2.6257 2.6320
    38297. 0.79312 2.66(3)   1147. 2.6265 2.6317
    38309. 0.79336 2.68(3)   1122. 2.6273 2.6322
    38320. 0.79360 2.61(3)   1155. 2.6281 2.6334
    38332. 0.79384 2.68(3)   1142. 2.6289 2.6341
    38343. 0.79407 2.58(3)   1185. 2.6297 2.6340
    38355. 0.79431 2.64(3)   1152. 2.6305 2.6341
    38366. 0.79455 2.64(3)   1141. 2.6313 2.6350
    38378. 0.79479 2.62(3)   1160. 2.6321 2.6377
    38389. 0.79503 2.64(3)   1168. 2.6329 2.6467
    38401. 0.79527 2.71(3)   1100. 2.6337 2.6686
    38412. 0.79550 2.74(3)   1099. 2.6344 2.6999
    38424. 0.79574 2.75(3)   1088. 2.6352 2.7212
    38435. 0.79598 2.66(3)   1159. 2.6360 2.7199
    38447. 0.79622 2.71(3)   1149. 2.6368 2.7017
    38458. 0.79646 2.67(3)   1154. 2.6376 2.6819
    38470. 0.79670 2.61(3)   1211. 2.6384 2.6685
    38482. 0.79694 2.66(3)   1165. 2.6392 2.6613
    38493. 0.79718 2.70(3)   1143. 2.6400 2.6581
    38505. 0.79742 2.67(3)   1153. 2.6408 2.6565
    38516. 0.79766 2.63(3)   1165. 2.6416 2.6547
    38528. 0.79790 2.60(3)   1216. 2.6424 2.6526
    38539. 0.79813 2.64(3)   1166. 2.6432 2.6507
    38551. 0.79837 2.68(3)   1161. 2.6440 2.6494
    38562. 0.79861 2.68(3)   1144. 2.6448 2.6488
    38574. 0.79885 2.65(3)   1176. 2.6456 2.6494
    38586. 0.79909 2.64(3)   1205. 2.6464 2.6522
    38597. 0.79933 2.70(3)   1165. 2.6471 2.6591
    38609. 0.79957 2.71(3)   1158. 2.6479 2.6698
    38620. 0.79981 2.71(3)   1153. 2.6487 2.6789
    38632. 0.80005 2.74(3)   1140. 2.6495 2.6808
    38643. 0.80029 2.71(3)   1169. 2.6503 2.6812
    38655. 0.80053 2.71(3)   1164. 2.6511 2.6871
    38667. 0.80077 2.72(3)   1160. 2.6519 2.6916
    38678. 0.80101 2.67(3)   1158. 2.6527 2.6868
    38690. 0.80125 2.67(3)   1182. 2.6535 2.6784
    38701. 0.80149 2.67(3)   1175. 2.6543 2.6720
    38713. 0.80173 2.66(3)   1192. 2.6551 2.6687
    38725. 0.80198 2.64(3)   1231. 2.6559 2.6699
    38736. 0.80222 2.68(3)   1199. 2.6567 2.6752
    38748. 0.80246 2.71(3)   1168. 2.6575 2.6790
    38760. 0.80270 2.70(3)   1172. 2.6583 2.6774
    38771. 0.80294 2.69(3)   1193. 2.6591 2.6729
    38783. 0.80318 2.67(3)   1196. 2.6599 2.6691
    38794. 0.80342 2.62(3)   1244. 2.6607 2.6671
    38806. 0.80366 2.64(3)   1206. 2.6615 2.6670
    38818. 0.80390 2.70(3)   1186. 2.6623 2.6684
    38829. 0.80414 2.69(3)   1197. 2.6631 2.6703
    38841. 0.80439 2.70(3)   1184. 2.6639 2.6730
    38853. 0.80463 2.67(3)   1205. 2.6647 2.6752
    38864. 0.80487 2.67(3)   1219. 2.6655 2.6749
    38876. 0.80511 2.66(3)   1203. 2.6663 2.6743
    38888. 0.80535 2.67(3)   1200. 2.6671 2.6767
    38899. 0.80559 2.63(3)   1233. 2.6679 2.6828
    38911. 0.80583 2.69(3)   1208. 2.6687 2.6876
    38923. 0.80608 2.67(3)   1223. 2.6695 2.6878
    38934. 0.80632 2.71(3)   1183. 2.6702 2.6879
    38946. 0.80656 2.75(3)   1170. 2.6710 2.6891
    38958. 0.80680 2.75(3)   1211. 2.6718 2.6886
    38969. 0.80704 2.78(3)   1162. 2.6726 2.6864
    38981. 0.80729 2.73(3)   1213. 2.6734 2.6854
    38993. 0.80753 2.79(3)   1167. 2.6742 2.6881
    39005. 0.80777 2.78(3)   1176. 2.6750 2.6952
    39016. 0.80801 2.78(3)   1165. 2.6758 2.7035
    39028. 0.80826 2.69(3)   1226. 2.6766 2.7094
    39040. 0.80850 2.72(3)   1208. 2.6774 2.7095
    39051. 0.80874 2.71(3)   1220. 2.6782 2.7053
    39063. 0.80898 2.71(3)   1235. 2.6790 2.7006
    39075. 0.80923 2.71(3)   1196. 2.6798 2.6964
    39086. 0.80947 2.69(3)   1225. 2.6806 2.6949
    39098. 0.80971 2.71(3)   1240. 2.6814 2.6997
    39110. 0.80996 2.74(3)   1196. 2.6822 2.7143
    39122. 0.81020 2.69(3)   1232. 2.6830 2.7345
    39133. 0.81044 2.77(3)   1187. 2.6838 2.7452
    39145. 0.81068 2.75(3)   1228. 2.6846 2.7389
    39157. 0.81093 2.76(3)   1205. 2.6854 2.7252
    39169. 0.81117 2.70(3)   1236. 2.6862 2.7137
    39180. 0.81141 2.70(3)   1238. 2.6870 2.7061
    39192. 0.81166 2.67(3)   1236. 2.6878 2.7019
    39204. 0.81190 2.71(3)   1221. 2.6886 2.7016
    39216. 0.81215 2.67(3)   1247. 2.6894 2.7044
    39227. 0.81239 2.68(3)   1251. 2.6902 2.7071
    39239. 0.81263 2.71(3)   1234. 2.6910 2.7088
    39251. 0.81288 2.68(3)   1249. 2.6918 2.7124
    39263. 0.81312 2.73(3)   1223. 2.6926 2.7194
    39275. 0.81336 2.74(3)   1232. 2.6934 2.7260
    39286. 0.81361 2.70(3)   1257. 2.6942 2.7275
    39298. 0.81385 2.68(3)   1254. 2.6950 2.7285
    39310. 0.81410 2.77(3)   1224. 2.6958 2.7339
    39322. 0.81434 2.70(3)   1250. 2.6966 2.7398
    39333. 0.81459 2.74(3)   1232. 2.6974 2.7412
    39345. 0.81483 2.69(3)   1267. 2.6982 2.7381
    39357. 0.81507 2.70(3)   1248. 2.6990 2.7296
    39369. 0.81532 2.73(3)   1238. 2.6998 2.7204
    39381. 0.81556 2.71(3)   1236. 2.7006 2.7141
    39393. 0.81581 2.74(3)   1211. 2.7014 2.7106
    39404. 0.81605 2.73(3)   1230. 2.7021 2.7090
    39416. 0.81630 2.73(3)   1234. 2.7029 2.7088
    39428. 0.81654 2.71(3)   1233. 2.7037 2.7092
    39440. 0.81679 2.72(3)   1228. 2.7045 2.7095
    39452. 0.81703 2.71(3)   1250. 2.7053 2.7099
    39463. 0.81728 2.72(3)   1244. 2.7061 2.7109
    39475. 0.81752 2.72(3)   1258. 2.7069 2.7139
    39487. 0.81777 2.73(3)   1261. 2.7077 2.7221
    39499. 0.81801 2.74(3)   1267. 2.7085 2.7366
    39511. 0.81826 2.71(3)   1279. 2.7093 2.7504
    39523. 0.81851 2.70(3)   1271. 2.7101 2.7546
    39535. 0.81875 2.80(3)   1226. 2.7109 2.7514
    39546. 0.81900 2.77(3)   1241. 2.7117 2.7531
    39558. 0.81924 2.76(3)   1249. 2.7125 2.7657
    39570. 0.81949 2.79(3)   1218. 2.7133 2.7825
    39582. 0.81973 2.75(3)   1247. 2.7141 2.7856
    39594. 0.81998 2.78(3)   1255. 2.7149 2.7732
    39606. 0.82023 2.76(3)   1243. 2.7157 2.7588
    39618. 0.82047 2.73(3)   1264. 2.7165 2.7491
    39630. 0.82072 2.72(3)   1280. 2.7173 2.7452
    39641. 0.82096 2.74(3)   1260. 2.7181 2.7448
    39653. 0.82121 2.75(3)   1268. 2.7189 2.7449
    39665. 0.82146 2.71(3)   1291. 2.7197 2.7427
    39677. 0.82170 2.74(3)   1253. 2.7204 2.7384
    39689. 0.82195 2.72(3)   1260. 2.7212 2.7365
    39701. 0.82220 2.73(3)   1282. 2.7220 2.7403
    39713. 0.82244 2.74(3)   1291. 2.7228 2.7499
    39725. 0.82269 2.78(3)   1255. 2.7236 2.7605
    39737. 0.82294 2.77(3)   1256. 2.7244 2.7648
    39749. 0.82318 2.77(3)   1238. 2.7252 2.7612
    39761. 0.82343 2.75(3)   1271. 2.7260 2.7558
    39772. 0.82368 2.78(3)   1256. 2.7268 2.7531
    39784. 0.82393 2.80(3)   1242. 2.7276 2.7514
    39796. 0.82417 2.76(3)   1303. 2.7284 2.7480
    39808. 0.82442 2.75(3)   1348. 2.7292 2.7453
    39820. 0.82467 2.75(3)   1367. 2.7300 2.7444
    39832. 0.82492 2.78(3)   1361. 2.7308 2.7436
    39844. 0.82516 2.78(3)   1368. 2.7315 2.7430
    39856. 0.82541 2.75(3)   1385. 2.7323 2.7450
    39868. 0.82566 2.74(3)   1393. 2.7331 2.7502
    39880. 0.82591 2.78(3)   1362. 2.7339 2.7565
    39892. 0.82615 2.75(3)   1369. 2.7347 2.7598
    39904. 0.82640 2.73(3)   1366. 2.7355 2.7577
    39916. 0.82665 2.74(3)   1344. 2.7363 2.7525
    39928. 0.82690 2.74(3)   1334. 2.7371 2.7481
    39940. 0.82715 2.73(3)   1330. 2.7379 2.7457
    39952. 0.82739 2.76(3)   1290. 2.7387 2.7451
    39964. 0.82764 2.74(3)   1250. 2.7395 2.7454
    39976. 0.82789 2.74(3)   1045. 2.7402 2.7459
    39988. 0.82814 2.70(3)   974. 2.7410 2.7469
    40000. 0.82839 2.76(3)   928. 2.7418 2.7519
    40012. 0.82864 2.78(3)   882. 2.7426 2.7674
    40024. 0.82888 2.78(3)   892. 2.7434 2.7930
    40036. 0.82913 2.78(3)   880. 2.7442 2.8100
    40048. 0.82938 2.79(3)   881. 2.7450 2.8050
    40060. 0.82963 2.79(3)   868. 2.7458 2.7903
    40072. 0.82988 2.79(3)   893. 2.7466 2.7794
    40084. 0.83013 2.77(3)   868. 2.7473 2.7750
    40096. 0.83038 2.77(3)   892. 2.7481 2.7732
    40108. 0.83063 2.79(3)   888. 2.7489 2.7705
    40120. 0.83088 2.77(3)   892. 2.7497 2.7668
    40132. 0.83113 2.75(3)   901. 2.7505 2.7646
    40144. 0.83138 2.76(3)   910. 2.7513 2.7678
    40156. 0.83162 2.77(3)   906. 2.7521 2.7825
    40168. 0.83187 2.81(3)   910. 2.7528 2.8138
    40180. 0.83212 2.88(3)   903. 2.7536 2.8542
    40192. 0.83237 2.95(3)   860. 2.7544 2.8866
    40204. 0.83262 2.90(3)   895. 2.7552 2.9020
    40216. 0.83287 2.86(3)   919. 2.7560 2.8998
    40228. 0.83312 2.81(3)   922. 2.7568 2.8942
    40240. 0.83337 2.93(3)   903. 2.7576 2.8866
    40253. 0.83362 2.85(3)   922. 2.7583 2.8682
    40265. 0.83387 2.85(3)   929. 2.7591 2.8454
    40277. 0.83412 2.82(3)   942. 2.7599 2.8257
    40289. 0.83437 2.82(3)   953. 2.7607 2.8144
    40301. 0.83462 2.82(3)   965. 2.7615 2.8143
    40313. 0.83487 2.84(3)   956. 2.7622 2.8193
    40325. 0.83513 2.78(3)   962. 2.7630 2.8221
    40337. 0.83538 2.87(3)   949. 2.7638 2.8214
    40349. 0.83563 2.86(3)   948. 2.7646 2.8164
    40361. 0.83588 2.88(3)   940. 2.7654 2.8090
    40373. 0.83613 2.82(3)   992. 2.7662 2.8024
    40386. 0.83638 2.86(3)   944. 2.7669 2.7957
    40398. 0.83663 2.81(3)   969. 2.7677 2.7900
    40410. 0.83688 2.80(3)   990. 2.7685 2.7877
    40422. 0.83713 2.89(3)   955. 2.7693 2.7922
    40434. 0.83738 2.89(3)   952. 2.7700 2.8045
    40446. 0.83763 2.80(3)   1003. 2.7708 2.8145
    40458. 0.83789 2.82(3)   1021. 2.7716 2.8122
    40470. 0.83814 2.84(3)   987. 2.7724 2.8047
    40483. 0.83839 2.85(3)   993. 2.7732 2.8024
    40495. 0.83864 2.80(3)   1045. 2.7739 2.8103
    40507. 0.83889 2.84(3)   1064. 2.7747 2.8282
    40519. 0.83914 2.86(3)   1067. 2.7755 2.8464
    40531. 0.83940 2.89(3)   1079. 2.7763 2.8493
    40543. 0.83965 2.80(3)   1138. 2.7770 2.8349
    40555. 0.83990 2.87(3)   1120. 2.7778 2.8178
    40568. 0.84015 2.88(3)   1152. 2.7786 2.8070
    40580. 0.84040 2.85(3)   1159. 2.7794 2.8022
    40592. 0.84066 2.87(3)   1184. 2.7801 2.7986
    40604. 0.84091 2.78(3)   1245. 2.7809 2.7944
    40616. 0.84116 2.84(3)   1251. 2.7817 2.7910
    40629. 0.84141 2.84(3)   1284. 2.7824 2.7892
    40641. 0.84167 2.73(3)   1390. 2.7832 2.7891
    40653. 0.84192 2.83(3)   1314. 2.7840 2.7913
    40665. 0.84217 2.86(3)   1315. 2.7848 2.7951
    40677. 0.84242 2.81(3)   1339. 2.7855 2.7968
    40690. 0.84268 2.82(3)   1327. 2.7863 2.7954
    40702. 0.84293 2.79(3)   1353. 2.7871 2.7935
    40714. 0.84318 2.76(3)   1362. 2.7878 2.7925
    40726. 0.84343 2.80(3)   1347. 2.7886 2.7931
    40738. 0.84369 2.79(3)   1347. 2.7894 2.7955
    40751. 0.84394 2.79(3)   1364. 2.7901 2.7996
    40763. 0.84419 2.81(3)   1349. 2.7909 2.8041
    40775. 0.84445 2.80(3)   1364. 2.7917 2.8083
    40787. 0.84470 2.82(3)   1333. 2.7924 2.8130
    40800. 0.84495 2.88(3)   1309. 2.7932 2.8212
    40812. 0.84521 2.80(3)   1377. 2.7940 2.8310
    40824. 0.84546 2.87(3)   1320. 2.7947 2.8369
    40836. 0.84572 2.86(3)   1337. 2.7955 2.8461
    40849. 0.84597 2.87(3)   1335. 2.7963 2.8644
    40861. 0.84622 2.85(3)   1343. 2.7970 2.8728
    40873. 0.84648 2.86(3)   1337. 2.7978 2.8604
    40885. 0.84673 2.85(3)   1339. 2.7986 2.8425
    40898. 0.84698 2.84(3)   1349. 2.7993 2.8321
    40910. 0.84724 2.88(3)   1315. 2.8001 2.8386
    40922. 0.84749 2.92(3)   1284. 2.8008 2.8706
    40934. 0.84775 2.95(3)   1298. 2.8016 2.9119
    40947. 0.84800 2.91(3)   1296. 2.8024 2.9202
    40959. 0.84826 2.90(3)   1290. 2.8031 2.8945
    40971. 0.84851 2.86(3)   1333. 2.8039 2.8661
    40984. 0.84877 2.82(3)   1359. 2.8046 2.8490
    40996. 0.84902 2.88(3)   1316. 2.8054 2.8422
    41008. 0.84928 2.89(3)   1317. 2.8062 2.8386
    41020. 0.84953 2.86(3)   1345. 2.8069 2.8349
    41033. 0.84978 2.84(3)   1368. 2.8077 2.8356
    41045. 0.85004 2.87(3)   1339. 2.8084 2.8462
    41057. 0.85029 2.89(3)   1315. 2.8092 2.8716
    41070. 0.85055 2.97(3)   1277. 2.8099 2.9154
    41082. 0.85081 2.91(3)   1322. 2.8107 2.9574
    41094. 0.85106 2.90(3)   1338. 2.8114 2.9656
    41107. 0.85132 2.89(3)   1345. 2.8122 2.9424
    41119. 0.85157 2.91(3)   1334. 2.8130 2.9142
    41131. 0.85183 2.89(3)   1330. 2.8137 2.8977
    41144. 0.85208 2.88(3)   1359. 2.8145 2.9020
    41156. 0.85234 2.92(3)   1310. 2.8152 2.9189
    41168. 0.85259 2.92(3)   1312. 2.8160 2.9199
    41181. 0.85285 2.88(3)   1324. 2.8167 2.8991
    41193. 0.85311 2.86(3)   1350. 2.8175 2.8754
    41205. 0.85336 2.84(3)   1363. 2.8182 2.8599
    41218. 0.85362 2.85(3)   1345. 2.8190 2.8532
    41230. 0.85387 2.88(3)   1333. 2.8197 2.8547
    41242. 0.85413 2.86(3)   1353. 2.8205 2.8581
    41255. 0.85439 2.86(3)   1352. 2.8212 2.8569
    41267. 0.85464 2.85(3)   1365. 2.8219 2.8557
    41280. 0.85490 2.87(3)   1352. 2.8227 2.8571
    41292. 0.85516 2.86(3)   1325. 2.8234 2.8562
    41304. 0.85541 2.89(3)   1334. 2.8242 2.8531
    41317. 0.85567 2.87(3)   1352. 2.8249 2.8581
    41329. 0.85593 2.90(3)   1329. 2.8257 2.8765
    41342. 0.85618 2.84(3)   1381. 2.8264 2.8959
    41354. 0.85644 2.85(3)   1351. 2.8271 2.8977
    41366. 0.85670 2.87(3)   1333. 2.8279 2.8856
    41379. 0.85695 2.86(3)   1361. 2.8286 2.8736
    41391. 0.85721 2.87(3)   1342. 2.8294 2.8668
    41404. 0.85747 2.84(3)   1372. 2.8301 2.8654
    41416. 0.85773 2.89(3)   1345. 2.8308 2.8668
    41428. 0.85798 2.90(3)   1328. 2.8316 2.8692
    41441. 0.85824 2.89(3)   1348. 2.8323 2.8723
    41453. 0.85850 2.87(3)   1354. 2.8331 2.8759
    41466. 0.85876 2.90(3)   1342. 2.8338 2.8767
    41478. 0.85901 2.90(3)   1351. 2.8345 2.8739
    41491. 0.85927 2.88(3)   1362. 2.8353 2.8746
    41503. 0.85953 2.90(3)   1339. 2.8360 2.8814
    41516. 0.85979 2.91(3)   1339. 2.8367 2.8878
    41528. 0.86004 2.90(3)   1345. 2.8375 2.8864
    41540. 0.86030 2.90(3)   1350. 2.8382 2.8796
    41553. 0.86056 2.90(3)   1349. 2.8389 2.8787
    41565. 0.86082 2.86(3)   1341. 2.8397 2.8856
    41578. 0.86108 2.90(3)   1342. 2.8404 2.8872
    41590. 0.86134 2.90(3)   1365. 2.8411 2.8782
    41603. 0.86159 2.83(3)   1370. 2.8418 2.8671
    41615. 0.86185 2.84(3)   1406. 2.8426 2.8591
    41628. 0.86211 2.85(3)   1381. 2.8433 2.8543
    41640. 0.86237 2.84(3)   1381. 2.8440 2.8522
    41653. 0.86263 2.83(3)   1391. 2.8447 2.8532
    41665. 0.86289 2.90(3)   1340. 2.8455 2.8573
    41678. 0.86315 2.93(3)   1347. 2.8462 2.8616
    41690. 0.86341 2.83(3)   1392. 2.8469 2.8635
    41703. 0.86366 2.86(3)   1413. 2.8476 2.8674
    41715. 0.86392 2.88(3)   1394. 2.8484 2.8792
    41728. 0.86418 2.86(3)   1388. 2.8491 2.8983
    41740. 0.86444 2.89(3)   1374. 2.8498 2.9160
    41753. 0.86470 2.95(3)   1315. 2.8505 2.9221
    41765. 0.86496 2.93(3)   1349. 2.8512 2.9199
    41778. 0.86522 2.95(3)   1323. 2.8520 2.9170
    41790. 0.86548 2.90(3)   1369. 2.8527 2.9139
    41803. 0.86574 2.86(3)   1380. 2.8534 2.9039
    41815. 0.86600 2.92(3)   1347. 2.8541 2.8910
    41828. 0.86626 2.86(3)   1396. 2.8548 2.8831
    41841. 0.86652 2.89(3)   1361. 2.8555 2.8856
    41853. 0.86678 2.91(3)   1352. 2.8563 2.9005
    41866. 0.86704 2.95(3)   1339. 2.8570 2.9203
    41878. 0.86730 2.95(3)   1330. 2.8577 2.9295
    41891. 0.86756 2.94(3)   1342. 2.8584 2.9240
    41903. 0.86782 2.93(3)   1370. 2.8591 2.9131
    41916. 0.86808 2.92(3)   1365. 2.8598 2.9031
    41929. 0.86834 2.92(3)   1360. 2.8605 2.9001
    41941. 0.86860 2.96(3)   1326. 2.8612 2.9140
    41954. 0.86886 2.98(3)   1325. 2.8619 2.9501
    41966. 0.86912 3.05(3)   1305. 2.8626 3.0091
    41979. 0.86938 3.09(3)   1276. 2.8634 3.0829
    41991. 0.86965 3.10(3)   1261. 2.8641 3.1184
    42004. 0.86991 3.11(3)   1240. 2.8648 3.0912
    42017. 0.87017 3.02(3)   1311. 2.8655 3.0478
    42029. 0.87043 3.01(3)   1313. 2.8662 3.0179
    42042. 0.87069 3.04(3)   1293. 2.8669 2.9908
    42054. 0.87095 3.00(3)   1333. 2.8676 2.9575
    42067. 0.87121 2.98(3)   1327. 2.8683 2.9290
    42080. 0.87147 2.97(3)   1347. 2.8690 2.9100
    42092. 0.87173 3.00(3)   1317. 2.8697 2.8981
    42105. 0.87200 2.95(3)   1337. 2.8704 2.8914
    42118. 0.87226 3.01(3)   1298. 2.8711 2.8891
    42130. 0.87252 3.01(3)   1297. 2.8718 2.8887
    42143. 0.87278 2.96(3)   1337. 2.8725 2.8883
    42156. 0.87304 2.94(3)   1335. 2.8731 2.8870
    42168. 0.87331 2.92(3)   1360. 2.8738 2.8853
    42181. 0.87357 2.94(3)   1334. 2.8745 2.8835
    42193. 0.87383 2.88(3)   1368. 2.8752 2.8822
    42206. 0.87409 2.91(3)   1338. 2.8759 2.8821
    42219. 0.87435 2.96(3)   1312. 2.8766 2.8846
    42231. 0.87462 2.95(3)   1342. 2.8773 2.8948
    42244. 0.87488 2.94(3)   1344. 2.8780 2.9225
    42257. 0.87514 3.02(3)   1284. 2.8787 2.9668
    42269. 0.87540 3.02(3)   1313. 2.8794 3.0055
    42282. 0.87567 3.01(3)   1320. 2.8800 3.0228
    42295. 0.87593 3.01(3)   1313. 2.8807 3.0160
    42308. 0.87619 3.02(3)   1300. 2.8814 3.0039
    42320. 0.87646 3.06(3)   1270. 2.8821 3.0101
    42333. 0.87672 3.02(3)   1318. 2.8828 3.0331
    42346. 0.87698 3.08(3)   1276. 2.8835 3.0501
    42358. 0.87724 3.06(3)   1283. 2.8841 3.0381
    42371. 0.87751 2.98(3)   1334. 2.8848 3.0061
    42384. 0.87777 2.99(3)   1323. 2.8855 2.9785
    42396. 0.87803 2.93(3)   1375. 2.8862 2.9677
    42409. 0.87830 3.01(3)   1314. 2.8868 2.9725
    42422. 0.87856 3.00(3)   1337. 2.8875 2.9987
    42435. 0.87883 3.05(3)   1264. 2.8882 3.0417
    42447. 0.87909 3.05(3)   1295. 2.8889 3.0548
    42460. 0.87935 3.08(3)   1279. 2.8895 3.0270
    42473. 0.87962 2.99(3)   1337. 2.8902 2.9986
    42486. 0.87988 2.95(3)   1366. 2.8909 2.9863
    42498. 0.88014 3.01(3)   1318. 2.8916 2.9794
    42511. 0.88041 3.00(3)   1317. 2.8922 2.9696
    42524. 0.88067 2.95(3)   1357. 2.8929 2.9538
    42537. 0.88094 2.94(3)   1364. 2.8936 2.9388
    42549. 0.88120 2.99(3)   1324. 2.8942 2.9321
    42562. 0.88147 2.95(3)   1367. 2.8949 2.9343
    42575. 0.88173 2.95(3)   1351. 2.8956 2.9396
    42588. 0.88199 2.95(3)   1349. 2.8962 2.9458
    42600. 0.88226 2.99(3)   1339. 2.8969 2.9636
    42613. 0.88252 3.01(3)   1320. 2.8975 2.9951
    42626. 0.88279 3.06(3)   1309. 2.8982 3.0212
    42639. 0.88305 3.05(3)   1302. 2.8989 3.0324
    42652. 0.88332 3.07(3)   1279. 2.8995 3.0239
    42664. 0.88358 3.04(3)   1279. 2.9002 2.9978
    42677. 0.88385 3.00(3)   1326. 2.9008 2.9693
    42690. 0.88411 2.96(3)   1341. 2.9015 2.9513
    42703. 0.88438 2.99(3)   1339. 2.9021 2.9481
    42716. 0.88465 3.00(3)   1325. 2.9028 2.9582
    42728. 0.88491 2.93(3)   1390. 2.9034 2.9773
    42741. 0.88518 3.00(3)   1317. 2.9041 2.9965
    42754. 0.88544 3.02(3)   1299. 2.9047 3.0000
    42767. 0.88571 3.03(3)   1328. 2.9054 2.9895
    42780. 0.88597 3.01(3)   1321. 2.9060 2.9767
    42793. 0.88624 2.98(3)   1355. 2.9067 2.9662
    42805. 0.88651 3.01(3)   1345. 2.9073 2.9575
    42818. 0.88677 2.97(3)   1326. 2.9080 2.9565
    42831. 0.88704 3.03(3)   1319. 2.9086 2.9789
    42844. 0.88730 3.05(3)   1312. 2.9093 3.0294
    42857. 0.88757 3.10(3)   1277. 2.9099 3.0688
    42870. 0.88784 3.09(3)   1292. 2.9106 3.0583
    42882. 0.88810 3.03(3)   1336. 2.9112 3.0251
    42895. 0.88837 2.98(3)   1349. 2.9118 3.0014
    42908. 0.88864 2.97(3)   1355. 2.9125 2.9918
    42921. 0.88890 2.96(3)   1354. 2.9131 2.9861
    42934. 0.88917 2.96(3)   1370. 2.9137 2.9766
    42947. 0.88944 2.92(3)   1397. 2.9144 2.9636
    42960. 0.88970 2.98(3)   1365. 2.9150 2.9554
    42973. 0.88997 2.95(3)   1367. 2.9156 2.9539
    42985. 0.89024 2.94(3)   1364. 2.9163 2.9520
    42998. 0.89050 2.95(3)   1374. 2.9169 2.9507
    43011. 0.89077 3.01(3)   1342. 2.9175 2.9579
    43024. 0.89104 2.98(3)   1346. 2.9182 2.9686
    43037. 0.89131 2.98(3)   1355. 2.9188 2.9698
    43050. 0.89157 2.97(3)   1361. 2.9194 2.9661
    43063. 0.89184 2.96(3)   1382. 2.9200 2.9676
    43076. 0.89211 2.99(3)   1353. 2.9207 2.9711
    43089. 0.89238 2.99(3)   1356. 2.9213 2.9684
    43102. 0.89264 2.94(3)   1374. 2.9219 2.9624
    43115. 0.89291 2.96(3)   1369. 2.9225 2.9625
    43128. 0.89318 2.94(3)   1399. 2.9231 2.9682
    43140. 0.89345 2.94(3)   1371. 2.9238 2.9724
    43153. 0.89372 3.00(3)   1353. 2.9244 2.9728
    43166. 0.89398 2.96(3)   1379. 2.9250 2.9735
    43179. 0.89425 2.95(3)   1381. 2.9256 2.9827
    43192. 0.89452 2.93(3)   1396. 2.9262 2.9999
    43205. 0.89479 3.02(3)   1339. 2.9268 3.0057
    43218. 0.89506 3.02(3)   1343. 2.9274 2.9938
    43231. 0.89533 2.98(3)   1370. 2.9281 2.9789
    43244. 0.89559 2.94(3)   1408. 2.9287 2.9689
    43257. 0.89586 3.00(3)   1357. 2.9293 2.9613
    43270. 0.89613 2.96(3)   1356. 2.9299 2.9563
    43283. 0.89640 2.97(3)   1369. 2.9305 2.9579
    43296. 0.89667 2.95(3)   1398. 2.9311 2.9647
    43309. 0.89694 2.90(3)   1425. 2.9317 2.9694
    43322. 0.89721 3.01(3)   1343. 2.9323 2.9683
    43335. 0.89748 2.97(3)   1396. 2.9329 2.9631
    43348. 0.89775 2.94(3)   1411. 2.9335 2.9565
    43361. 0.89802 2.98(3)   1349. 2.9341 2.9517
    43374. 0.89829 2.97(3)   1372. 2.9347 2.9506
    43387. 0.89855 2.95(3)   1407. 2.9353 2.9589
    43400. 0.89882 2.99(3)   1377. 2.9359 2.9882
    43413. 0.89909 3.03(3)   1339. 2.9365 3.0346
    43426. 0.89936 3.07(3)   1347. 2.9371 3.0635
    43439. 0.89963 3.03(3)   1359. 2.9377 3.0579
    43452. 0.89990 3.06(3)   1334. 2.9382 3.0313
    43465. 0.90017 3.02(3)   1357. 2.9388 3.0033
    43478. 0.90044 2.99(3)   1368. 2.9394 2.9843
    43491. 0.90071 2.96(3)   1400. 2.9400 2.9761
    43504. 0.90098 2.96(3)   1388. 2.9406 2.9768
    43517. 0.90125 2.91(3)   1419. 2.9412 2.9788
    43530. 0.90153 2.95(3)   1378. 2.9418 2.9771
    43544. 0.90180 2.91(3)   1405. 2.9423 2.9731
    43557. 0.90207 2.99(3)   1356. 2.9429 2.9695
    43570. 0.90234 2.95(3)   1386. 2.9435 2.9724
    43583. 0.90261 2.93(3)   1409. 2.9441 2.9825
    43596. 0.90288 2.95(3)   1389. 2.9447 2.9912
    43609. 0.90315 2.98(3)   1368. 2.9452 2.9950
    43622. 0.90342 3.00(3)   1371. 2.9458 2.9951
    43635. 0.90369 2.95(3)   1392. 2.9464 2.9895
    43648. 0.90396 2.95(3)   1397. 2.9470 2.9803
    43661. 0.90423 2.97(3)   1384. 2.9475 2.9726
    43674. 0.90451 2.92(3)   1417. 2.9481 2.9722
    43687. 0.90478 3.02(3)   1359. 2.9487 2.9901
    43701. 0.90505 3.05(3)   1343. 2.9492 3.0367
    43714. 0.90532 3.00(3)   1385. 2.9498 3.0938
    43727. 0.90559 3.05(3)   1354. 2.9504 3.1136
    43740. 0.90586 2.98(3)   1391. 2.9509 3.0844
    43753. 0.90614 3.00(3)   1373. 2.9515 3.0438
    43766. 0.90641 2.98(3)   1387. 2.9520 3.0162
    43779. 0.90668 2.95(3)   1408. 2.9526 3.0060
    43792. 0.90695 3.00(3)   1377. 2.9532 3.0119
    43806. 0.90722 3.04(3)   1349. 2.9537 3.0379
    43819. 0.90750 3.06(3)   1338. 2.9543 3.0805
    43832. 0.90777 3.10(3)   1324. 2.9548 3.0991
    43845. 0.90804 3.08(3)   1320. 2.9554 3.0760
    43858. 0.90831 3.04(3)   1346. 2.9559 3.0470
    43871. 0.90859 3.02(3)   1370. 2.9565 3.0357
    43884. 0.90886 3.00(3)   1367. 2.9570 3.0356
    43898. 0.90913 3.03(3)   1352. 2.9576 3.0310
    43911. 0.90940 3.02(3)   1389. 2.9581 3.0197
    43924. 0.90968 2.99(3)   1370. 2.9587 3.0056
    43937. 0.90995 2.99(3)   1357. 2.9592 2.9934
    43950. 0.91022 2.97(3)   1363. 2.9598 2.9838
    43963. 0.91050 2.91(3)   1429. 2.9603 2.9766
    43977. 0.91077 2.96(3)   1390. 2.9608 2.9719
    43990. 0.91104 2.95(3)   1370. 2.9614 2.9693
    44003. 0.91132 2.97(3)   1390. 2.9619 2.9689
    44016. 0.91159 2.94(3)   1412. 2.9624 2.9732
    44029. 0.91186 2.92(3)   1434. 2.9630 2.9867
    44043. 0.91214 3.05(3)   1357. 2.9635 3.0080
    44056. 0.91241 3.00(3)   1397. 2.9640 3.0248
    44069. 0.91268 3.02(3)   1367. 2.9646 3.0314
    44082. 0.91296 3.07(3)   1353. 2.9651 3.0251
    44096. 0.91323 3.04(3)   1368. 2.9656 3.0101
    44109. 0.91351 3.00(3)   1396. 2.9662 2.9972
    44122. 0.91378 2.96(3)   1395. 2.9667 2.9933
    44135. 0.91405 3.01(3)   1369. 2.9672 3.0048
    44148. 0.91433 3.05(3)   1338. 2.9677 3.0287
    44162. 0.91460 3.08(3)   1352. 2.9683 3.0415
    44175. 0.91488 3.07(3)   1364. 2.9688 3.0324
    44188. 0.91515 3.01(3)   1386. 2.9693 3.0186
    44201. 0.91543 2.99(3)   1409. 2.9698 3.0111
    44215. 0.91570 3.02(3)   1375. 2.9703 3.0064
    44228. 0.91598 2.97(3)   1409. 2.9708 2.9998
    44241. 0.91625 2.97(3)   1418. 2.9713 2.9925
    44255. 0.91653 2.99(3)   1408. 2.9719 2.9873
    44268. 0.91680 2.95(3)   1410. 2.9724 2.9870
    44281. 0.91708 2.96(3)   1409. 2.9729 2.9991
    44294. 0.91735 3.02(3)   1386. 2.9734 3.0318
    44308. 0.91763 3.08(3)   1347. 2.9739 3.0712
    44321. 0.91790 3.09(3)   1339. 2.9744 3.0826
    44334. 0.91818 3.03(3)   1366. 2.9749 3.0642
    44348. 0.91845 3.01(3)   1396. 2.9754 3.0410
    44361. 0.91873 2.95(3)   1432. 2.9759 3.0247
    44374. 0.91900 2.93(3)   1461. 2.9764 3.0142
    44387. 0.91928 2.99(3)   1404. 2.9769 3.0067
    44401. 0.91955 2.98(3)   1419. 2.9774 3.0003
    44414. 0.91983 2.99(3)   1401. 2.9779 2.9959
    44427. 0.92011 2.94(3)   1437. 2.9784 2.9979
    44441. 0.92038 2.97(3)   1411. 2.9789 3.0127
    44454. 0.92066 3.03(3)   1391. 2.9794 3.0370
    44467. 0.92094 3.03(3)   1391. 2.9798 3.0500
    44481. 0.92121 3.07(3)   1369. 2.9803 3.0423
    44494. 0.92149 3.08(3)   1352. 2.9808 3.0302
    44507. 0.92176 3.01(3)   1409. 2.9813 3.0259
    44521. 0.92204 3.02(3)   1401. 2.9818 3.0264
    44534. 0.92232 3.04(3)   1381. 2.9823 3.0238
    44548. 0.92259 3.03(3)   1387. 2.9827 3.0168
    44561. 0.92287 2.98(3)   1414. 2.9832 3.0104
    44574. 0.92315 2.93(3)   1453. 2.9837 3.0132
    44588. 0.92343 2.98(3)   1412. 2.9842 3.0289
    44601. 0.92370 3.03(3)   1389. 2.9847 3.0454
    44614. 0.92398 3.02(3)   1412. 2.9851 3.0494
    44628. 0.92426 3.04(3)   1407. 2.9856 3.0537
    44641. 0.92453 3.04(3)   1383. 2.9861 3.0652
    44655. 0.92481 3.04(3)   1389. 2.9865 3.0697
    44668. 0.92509 3.04(3)   1396. 2.9870 3.0621
    44681. 0.92537 3.07(3)   1388. 2.9875 3.0535
    44695. 0.92564 3.08(3)   1396. 2.9879 3.0609
    44708. 0.92592 3.10(3)   1368. 2.9884 3.0994
    44722. 0.92620 3.12(3)   1343. 2.9889 3.1440
    44735. 0.92648 3.11(3)   1373. 2.9893 3.1436
    44748. 0.92676 3.09(3)   1362. 2.9898 3.1134
    44762. 0.92703 3.09(3)   1367. 2.9902 3.0954
    44775. 0.92731 3.06(3)   1393. 2.9907 3.0958
    44789. 0.92759 3.08(3)   1391. 2.9911 3.0956
    44802. 0.92787 3.13(3)   1357. 2.9916 3.0960
    44816. 0.92815 3.15(3)   1336. 2.9920 3.1164
    44829. 0.92843 3.19(3)   1335. 2.9925 3.1465
    44842. 0.92870 3.17(3)   1345. 2.9929 3.1598
    44856. 0.92898 3.19(3)   1357. 2.9934 3.1809
    44869. 0.92926 3.29(3)   1289. 2.9938 3.2342
    44883. 0.92954 3.31(3)   1278. 2.9943 3.2576
    44896. 0.92982 3.25(3)   1297. 2.9947 3.2132
    44910. 0.93010 3.18(3)   1328. 2.9952 3.1502
    44923. 0.93038 3.14(3)   1357. 2.9956 3.1026
    44937. 0.93066 3.09(3)   1384. 2.9960 3.0767
    44950. 0.93094 3.07(3)   1393. 2.9965 3.0654
    44964. 0.93122 3.06(3)   1385. 2.9969 3.0570
    44977. 0.93149 3.07(3)   1394. 2.9973 3.0492
    44991. 0.93177 3.05(3)   1398. 2.9978 3.0458
    45004. 0.93205 3.07(3)   1371. 2.9982 3.0520
    45018. 0.93233 3.08(3)   1375. 2.9986 3.0669
    45031. 0.93261 3.12(3)   1386. 2.9990 3.0853
    45045. 0.93289 3.17(3)   1333. 2.9995 3.1045
    45058. 0.93317 3.15(3)   1373. 2.9999 3.1350
    45072. 0.93345 3.25(3)   1328. 3.0003 3.1927
    45085. 0.93373 3.29(3)   1276. 3.0007 3.2458
    45099. 0.93401 3.25(3)   1291. 3.0012 3.2522
    45112. 0.93429 3.22(3)   1323. 3.0016 3.2181
    45126. 0.93457 3.15(3)   1340. 3.0020 3.1721
    45139. 0.93485 3.06(3)   1409. 3.0024 3.1317
    45153. 0.93514 3.02(3)   1438. 3.0028 3.0971
    45166. 0.93542 3.04(3)   1422. 3.0032 3.0679
    45180. 0.93570 3.01(3)   1445. 3.0036 3.0478
    45194. 0.93598 3.06(3)   1404. 3.0040 3.0403
    45207. 0.93626 3.06(3)   1397. 3.0044 3.0517
    45221. 0.93654 3.08(3)   1365. 3.0049 3.0822
    45234. 0.93682 3.08(3)   1380. 3.0053 3.1058
    45248. 0.93710 3.10(3)   1374. 3.0057 3.0980
    45261. 0.93738 3.08(3)   1385. 3.0061 3.0741
    45275. 0.93766 3.05(3)   1415. 3.0065 3.0538
    45289. 0.93794 3.04(3)   1426. 3.0069 3.0464
    45302. 0.93823 3.05(3)   1416. 3.0072 3.0631
    45316. 0.93851 3.11(3)   1385. 3.0076 3.1097
    45329. 0.93879 3.17(3)   1332. 3.0080 3.1539
    45343. 0.93907 3.16(3)   1354. 3.0084 3.1625
    45357. 0.93935 3.16(3)   1348. 3.0088 3.1632
    45370. 0.93963 3.15(3)   1358. 3.0092 3.1674
    45384. 0.93992 3.14(3)   1368. 3.0096 3.1548
    45397. 0.94020 3.13(3)   1371. 3.0100 3.1397
    45411. 0.94048 3.17(3)   1363. 3.0104 3.1564
    45425. 0.94076 3.18(3)   1366. 3.0107 3.1996
    45438. 0.94105 3.19(3)   1352. 3.0111 3.2463
    45452. 0.94133 3.27(3)   1318. 3.0115 3.3070
    45466. 0.94161 3.34(3)   1282. 3.0119 3.3430
    45479. 0.94189 3.31(3)   1273. 3.0122 3.3113
    45493. 0.94218 3.24(3)   1320. 3.0126 3.2497
    45506. 0.94246 3.19(3)   1346. 3.0130 3.1937
    45520. 0.94274 3.15(3)   1375. 3.0134 3.1482
    45534. 0.94302 3.12(3)   1379. 3.0137 3.1184
    45547. 0.94331 3.11(3)   1398. 3.0141 3.1165
    45561. 0.94359 3.20(3)   1351. 3.0144 3.1639
    45575. 0.94387 3.25(3)   1318. 3.0148 3.2614
    45588. 0.94416 3.26(3)   1319. 3.0152 3.3276
    45602. 0.94444 3.27(3)   1306. 3.0155 3.2966
    45616. 0.94472 3.23(3)   1322. 3.0159 3.2241
    45629. 0.94501 3.16(3)   1377. 3.0162 3.1699
    45643. 0.94529 3.13(3)   1360. 3.0166 3.1459
    45657. 0.94557 3.15(3)   1352. 3.0170 3.1310
    45671. 0.94586 3.06(3)   1405. 3.0173 3.1076
    45684. 0.94614 3.05(3)   1408. 3.0177 3.0854
    45698. 0.94643 3.06(3)   1414. 3.0180 3.0718
    45712. 0.94671 3.03(3)   1417. 3.0184 3.0642
    45725. 0.94699 3.06(3)   1429. 3.0187 3.0623
    45739. 0.94728 3.03(3)   1434. 3.0190 3.0633
    45753. 0.94756 3.08(3)   1406. 3.0194 3.0661
    45767. 0.94785 3.07(3)   1427. 3.0197 3.0841
    45780. 0.94813 3.12(3)   1389. 3.0201 3.1388
    45794. 0.94841 3.24(3)   1340. 3.0204 3.2292
    45808. 0.94870 3.31(3)   1267. 3.0207 3.2954
    45821. 0.94898 3.24(3)   1345. 3.0211 3.2789
    45835. 0.94927 3.26(3)   1308. 3.0214 3.2196
    45849. 0.94955 3.15(3)   1379. 3.0217 3.1808
    45863. 0.94984 3.22(3)   1337. 3.0221 3.1891
    45876. 0.95012 3.19(3)   1356. 3.0224 3.2203
    45890. 0.95041 3.22(3)   1330. 3.0227 3.2416
    45904. 0.95069 3.17(3)   1388. 3.0230 3.2650
    45918. 0.95098 3.26(3)   1329. 3.0234 3.2705
    45932. 0.95126 3.16(3)   1359. 3.0237 3.2274
    45945. 0.95155 3.14(3)   1381. 3.0240 3.1706
    45959. 0.95184 3.16(3)   1371. 3.0243 3.1336
    45973. 0.95212 3.16(3)   1373. 3.0246 3.1320
    45987. 0.95241 3.21(3)   1367. 3.0249 3.1774
    46001. 0.95269 3.23(3)   1336. 3.0252 3.2341
    46014. 0.95298 3.18(3)   1355. 3.0256 3.2308
    46028. 0.95326 3.17(3)   1357. 3.0259 3.1826
    46042. 0.95355 3.13(3)   1386. 3.0262 3.1390
    46056. 0.95384 3.13(3)   1397. 3.0265 3.1102
    46070. 0.95412 3.11(3)   1386. 3.0268 3.0871
    46083. 0.95441 3.12(3)   1398. 3.0271 3.0683
    46097. 0.95470 3.10(3)   1402. 3.0274 3.0555
    46111. 0.95498 3.13(3)   1398. 3.0277 3.0489
    46125. 0.95527 3.11(3)   1417. 3.0280 3.0523
    46139. 0.95556 3.15(3)   1389. 3.0283 3.0792
    46153. 0.95584 3.24(3)   1339. 3.0286 3.1351
    46166. 0.95613 3.24(3)   1350. 3.0289 3.1785
    46180. 0.95642 3.26(3)   1328. 3.0291 3.1672
    46194. 0.95670 3.15(3)   1375. 3.0294 3.1292
    46208. 0.95699 3.16(3)   1369. 3.0297 3.0973
    46222. 0.95728 3.11(3)   1397. 3.0300 3.0806
    46236. 0.95756 3.11(3)   1403. 3.0303 3.0841
    46250. 0.95785 3.15(3)   1393. 3.0306 3.1205
    46263. 0.95814 3.22(3)   1370. 3.0308 3.2082
    46277. 0.95843 3.43(3)   1242. 3.0311 3.3309
    46291. 0.95871 3.46(3)   1240. 3.0314 3.3871
    46305. 0.95900 3.36(3)   1295. 3.0317 3.3318
    46319. 0.95929 3.32(3)   1321. 3.0319 3.2492
    46333. 0.95958 3.25(3)   1347. 3.0322 3.1988
    46347. 0.95987 3.26(3)   1318. 3.0325 3.1828
    46361. 0.96015 3.24(3)   1329. 3.0328 3.1746
    46375. 0.96044 3.20(3)   1350. 3.0330 3.1634
    46388. 0.96073 3.20(3)   1368. 3.0333 3.1610
    46402. 0.96102 3.12(3)   1401. 3.0335 3.1591
    46416. 0.96131 3.12(3)   1395. 3.0338 3.1513
    46430. 0.96159 3.15(3)   1355. 3.0341 3.1477
    46444. 0.96188 3.15(3)   1376. 3.0343 3.1428
    46458. 0.96217 3.11(3)   1384. 3.0346 3.1310
    46472. 0.96246 3.05(3)   1425. 3.0348 3.1303
    46486. 0.96275 3.08(3)   1411. 3.0351 3.1416
    46500. 0.96304 3.11(3)   1390. 3.0353 3.1375
    46514. 0.96333 3.03(3)   1437. 3.0356 3.1164
    46528. 0.96362 3.10(3)   1416. 3.0358 3.0980
    46542. 0.96391 3.06(3)   1443. 3.0361 3.0866
    46556. 0.96419 3.08(3)   1401. 3.0363 3.0790
    46570. 0.96448 3.04(3)   1413. 3.0365 3.0794
    46584. 0.96477 3.04(3)   1417. 3.0368 3.0865
    46598. 0.96506 3.08(3)   1413. 3.0370 3.0871
    46612. 0.96535 3.15(3)   1358. 3.0373 3.0800
    46626. 0.96564 3.11(3)   1406. 3.0375 3.0803
    46640. 0.96593 3.11(3)   1405. 3.0377 3.1068
    46654. 0.96622 3.21(3)   1347. 3.0380 3.1731
    46668. 0.96651 3.25(3)   1335. 3.0382 3.2488
    46682. 0.96680 3.24(3)   1329. 3.0384 3.2604
    46696. 0.96709 3.21(3)   1358. 3.0386 3.2153
    46710. 0.96738 3.19(3)   1356. 3.0389 3.1779
    46724. 0.96767 3.20(3)   1351. 3.0391 3.1735
    46738. 0.96796 3.21(3)   1337. 3.0393 3.1775
    46752. 0.96825 3.19(3)   1360. 3.0395 3.1666
    46766. 0.96854 3.14(3)   1374. 3.0397 3.1590
    46780. 0.96883 3.16(3)   1366. 3.0400 3.1627
    46794. 0.96912 3.15(3)   1373. 3.0402 3.1612
    46808. 0.96942 3.14(3)   1387. 3.0404 3.1471
    46822. 0.96971 3.18(3)   1344. 3.0406 3.1294
    46836. 0.97000 3.16(3)   1357. 3.0408 3.1149
    46850. 0.97029 3.08(3)   1404. 3.0410 3.0984
    46864. 0.97058 3.04(3)   1442. 3.0412 3.0823
    46878. 0.97087 3.12(3)   1382. 3.0414 3.0738
    46892. 0.97116 3.11(3)   1393. 3.0416 3.0808
    46906. 0.97145 3.13(3)   1408. 3.0418 3.1104
    46920. 0.97175 3.16(3)   1357. 3.0420 3.1476
    46934. 0.97204 3.12(3)   1386. 3.0422 3.1553
    46948. 0.97233 3.16(3)   1378. 3.0424 3.1313
    46962. 0.97262 3.10(3)   1415. 3.0426 3.1032
    46977. 0.97291 3.09(3)   1413. 3.0428 3.0831
    46991. 0.97320 3.09(3)   1415. 3.0430 3.0704
    47005. 0.97350 3.07(3)   1431. 3.0431 3.0625
    47019. 0.97379 3.02(3)   1452. 3.0433 3.0580
    47033. 0.97408 3.02(3)   1436. 3.0435 3.0561
    47047. 0.97437 3.04(3)   1453. 3.0437 3.0579
    47061. 0.97467 3.09(3)   1397. 3.0439 3.0702
    47075. 0.97496 3.13(3)   1409. 3.0441 3.1086
    47089. 0.97525 3.22(3)   1369. 3.0442 3.1964
    47104. 0.97554 3.33(3)   1308. 3.0444 3.3463
    47118. 0.97584 3.49(3)   1249. 3.0446 3.4940
    47132. 0.97613 3.52(3)   1234. 3.0447 3.5142
    47146. 0.97642 3.51(3)   1249. 3.0449 3.4394
    47160. 0.97671 3.45(3)   1252. 3.0451 3.3699
    47174. 0.97701 3.36(3)   1298. 3.0452 3.3176
    47188. 0.97730 3.28(3)   1334. 3.0454 3.2551
    47203. 0.97759 3.27(3)   1327. 3.0456 3.1972
    47217. 0.97789 3.18(3)   1381. 3.0457 3.1726
    47231. 0.97818 3.22(3)   1335. 3.0459 3.1971
    47245. 0.97847 3.19(3)   1394. 3.0460 3.2567
    47259. 0.97877 3.28(3)   1302. 3.0462 3.3067
    47273. 0.97906 3.31(3)   1309. 3.0463 3.3017
    47288. 0.97935 3.23(3)   1365. 3.0465 3.2533
    47302. 0.97965 3.24(3)   1372. 3.0466 3.2369
    47316. 0.97994 3.34(3)   1328. 3.0468 3.3284
    47330. 0.98024 3.56(3)   1216. 3.0469 3.5177
    47344. 0.98053 3.62(3)   1200. 3.0471 3.6329
    47359. 0.98083 3.52(3)   1247. 3.0472 3.5758
    47373. 0.98112 3.40(3)   1291. 3.0474 3.4451
    47387. 0.98141 3.27(3)   1342. 3.0475 3.3214
    47401. 0.98171 3.18(3)   1383. 3.0476 3.2286
    47415. 0.98200 3.13(3)   1419. 3.0478 3.1699
    47430. 0.98230 3.14(3)   1394. 3.0479 3.1397
    47444. 0.98259 3.12(3)   1402. 3.0480 3.1238
    47458. 0.98289 3.09(3)   1433. 3.0482 3.1095
    47472. 0.98318 3.10(3)   1417. 3.0483 3.1036
    47487. 0.98348 3.14(3)   1388. 3.0484 3.1209
    47501. 0.98377 3.20(3)   1352. 3.0485 3.1543
    47515. 0.98407 3.15(3)   1398. 3.0487 3.1757
    47529. 0.98436 3.14(3)   1393. 3.0488 3.1862
    47544. 0.98466 3.14(3)   1384. 3.0489 3.1890
    47558. 0.98495 3.10(3)   1420. 3.0490 3.1695
    47572. 0.98525 3.10(3)   1409. 3.0491 3.1378
    47586. 0.98554 3.08(3)   1422. 3.0492 3.1110
    47601. 0.98584 3.12(3)   1401. 3.0493 3.0993
    47615. 0.98614 3.10(3)   1400. 3.0495 3.1105
    47629. 0.98643 3.19(3)   1364. 3.0496 3.1377
    47644. 0.98673 3.14(3)   1400. 3.0497 3.1527
    47658. 0.98702 3.17(3)   1377. 3.0498 3.1540
    47672. 0.98732 3.16(3)   1380. 3.0499 3.1615
    47686. 0.98762 3.11(3)   1420. 3.0500 3.1677
    47701. 0.98791 3.21(3)   1352. 3.0501 3.1602
    47715. 0.98821 3.14(3)   1386. 3.0502 3.1458
    47729. 0.98851 3.07(3)   1423. 3.0503 3.1306
    47744. 0.98880 3.10(3)   1403. 3.0503 3.1126
    47758. 0.98910 3.09(3)   1402. 3.0504 3.0982
    47772. 0.98940 3.11(3)   1403. 3.0505 3.0950
    47787. 0.98969 3.12(3)   1400. 3.0506 3.1127
    47801. 0.98999 3.18(3)   1382. 3.0507 3.1680
    47815. 0.99029 3.30(3)   1328. 3.0508 3.2505
    47830. 0.99058 3.36(3)   1293. 3.0509 3.2898
    47844. 0.99088 3.31(3)   1309. 3.0509 3.2664
    47858. 0.99118 3.26(3)   1325. 3.0510 3.2327
    47873. 0.99148 3.21(3)   1370. 3.0511 3.2023
    47887. 0.99177 3.13(3)   1407. 3.0512 3.1647
    47901. 0.99207 3.12(3)   1400. 3.0512 3.1297
    47916. 0.99237 3.10(3)   1412. 3.0513 3.1059
    47930. 0.99267 3.13(3)   1377. 3.0514 3.0946
    47945. 0.99296 3.10(3)   1434. 3.0514 3.1084
    47959. 0.99326 3.22(3)   1370. 3.0515 3.1982
    47973. 0.99356 3.46(3)   1257. 3.0516 3.4155
    47988. 0.99386 3.69(3)   1158. 3.0516 3.6435
    48002. 0.99416 3.62(3)   1203. 3.0517 3.6612
    48017. 0.99446 3.46(3)   1263. 3.0518 3.5236
    48031. 0.99475 3.35(3)   1298. 3.0518 3.3881
    48045. 0.99505 3.25(3)   1344. 3.0519 3.2959
    48060. 0.99535 3.22(3)   1366. 3.0519 3.2269
    48074. 0.99565 3.15(3)   1417. 3.0520 3.1830
    48089. 0.99595 3.25(3)   1369. 3.0520 3.1980
    48103. 0.99625 3.37(3)   1300. 3.0521 3.3190
    48117. 0.99655 3.55(3)   1213. 3.0521 3.4953
    48132. 0.99685 3.55(3)   1216. 3.0521 3.5430
    48146. 0.99714 3.44(3)   1261. 3.0522 3.4400
    48161. 0.99744 3.34(3)   1293. 3.0522 3.3141
    48175. 0.99774 3.24(3)   1349. 3.0523 3.2250
    48190. 0.99804 3.22(3)   1352. 3.0523 3.1757
    48204. 0.99834 3.15(3)   1402. 3.0523 3.1727
    48219. 0.99864 3.23(3)   1360. 3.0524 3.2442
    48233. 0.99894 3.37(3)   1295. 3.0524 3.3762
    48248. 0.99924 3.44(3)   1255. 3.0524 3.4495
    48262. 0.99954 3.32(3)   1326. 3.0525 3.3955
    48277. 0.99984 3.28(3)   1334. 3.0525 3.2944
    48291. 1.00014 3.18(3)   1382. 3.0525 3.2151
    48305. 1.00044 3.15(3)   1386. 3.0525 3.1676
    48320. 1.00074 3.15(3)   1380. 3.0525 3.1380
    48334. 1.00104 3.05(3)   1451. 3.0526 3.1138
    48349. 1.00134 3.11(3)   1402. 3.0526 3.0945
    48363. 1.00164 3.09(3)   1416. 3.0526 3.0814
    48378. 1.00194 3.02(3)   1452. 3.0526 3.0734
    48392. 1.00224 3.03(3)   1444. 3.0526 3.0698
    48407. 1.00254 3.05(3)   1424. 3.0526 3.0735
    48422. 1.00284 3.16(3)   1400. 3.0526 3.1011
    48436. 1.00315 3.25(3)   1356. 3.0526 3.1862
    48451. 1.00345 3.34(3)   1289. 3.0526 3.3240
    48465. 1.00375 3.44(3)   1272. 3.0526 3.4197
    48480. 1.00405 3.40(3)   1273. 3.0526 3.4088
    48494. 1.00435 3.33(3)   1310. 3.0526 3.3319
    48509. 1.00465 3.24(3)   1357. 3.0526 3.2458
    48523. 1.00495 3.13(3)   1407. 3.0526 3.1787
    48538. 1.00525 3.05(3)   1427. 3.0526 3.1340
    48552. 1.00556 3.05(3)   1439. 3.0526 3.1075
    48567. 1.00586 3.11(3)   1385. 3.0526 3.0999
    48582. 1.00616 3.08(3)   1427. 3.0526 3.1147
    48596. 1.00646 3.07(3)   1411. 3.0526 3.1377
    48611. 1.00676 3.08(3)   1429. 3.0525 3.1387
    48625. 1.00707 3.06(3)   1445. 3.0525 3.1218
    48640. 1.00737 3.12(3)   1403. 3.0525 3.1125
    48654. 1.00767 3.05(3)   1438. 3.0525 3.1183
    48669. 1.00797 3.05(3)   1427. 3.0524 3.1223
    48684. 1.00827 3.03(3)   1454. 3.0524 3.1132
    48698. 1.00858 3.02(3)   1469. 3.0524 3.1013
    48713. 1.00888 2.99(3)   1484. 3.0524 3.0928
    48728. 1.00918 3.04(3)   1436. 3.0523 3.0882
    48742. 1.00949 3.03(3)   1439. 3.0523 3.0842
    48757. 1.00979 3.02(3)   1452. 3.0523 3.0774
    48771. 1.01009 3.08(3)   1430. 3.0522 3.0707
    48786. 1.01039 3.03(3)   1449. 3.0522 3.0662
    48801. 1.01070 3.03(3)   1447. 3.0521 3.0634
    48815. 1.01100 3.01(3)   1459. 3.0521 3.0636
    48830. 1.01130 3.03(3)   1461. 3.0521 3.0712
    48845. 1.01161 3.05(3)   1444. 3.0520 3.0924
    48859. 1.01191 3.09(3)   1415. 3.0520 3.1233
    48874. 1.01222 3.11(3)   1400. 3.0519 3.1418
    48889. 1.01252 3.12(3)   1377. 3.0519 3.1327
    48903. 1.01282 3.08(3)   1448. 3.0518 3.1108
    48918. 1.01313 3.05(3)   1429. 3.0517 3.0917
    48933. 1.01343 3.06(3)   1426. 3.0517 3.0802
    48947. 1.01373 3.04(3)   1453. 3.0516 3.0786
    48962. 1.01404 3.08(3)   1430. 3.0516 3.0896
    48977. 1.01434 3.10(3)   1405. 3.0515 3.1094
    48991. 1.01465 3.10(3)   1403. 3.0514 3.1409
    49006. 1.01495 3.20(3)   1361. 3.0514 3.2085
    49021. 1.01526 3.26(3)   1308. 3.0513 3.2849
    49035. 1.01556 3.25(3)   1323. 3.0512 3.2886
    49050. 1.01587 3.18(3)   1376. 3.0512 3.2324
    49065. 1.01617 3.11(3)   1391. 3.0511 3.1776
    49080. 1.01648 3.05(3)   1457. 3.0510 3.1429
    49094. 1.01678 3.12(3)   1386. 3.0509 3.1187
    49109. 1.01709 3.04(3)   1445. 3.0509 3.1001
    49124. 1.01739 3.03(3)   1443. 3.0508 3.0929
    49138. 1.01770 3.09(3)   1422. 3.0507 3.1152
    49153. 1.01800 3.17(3)   1405. 3.0506 3.1944
    49168. 1.01831 3.29(3)   1311. 3.0505 3.3103
    49183. 1.01861 3.32(3)   1307. 3.0504 3.3708
    49197. 1.01892 3.31(3)   1294. 3.0503 3.3520
    49212. 1.01922 3.23(3)   1359. 3.0503 3.3327
    49227. 1.01953 3.31(3)   1297. 3.0502 3.3354
    49242. 1.01984 3.26(3)   1323. 3.0501 3.3020
    49257. 1.02014 3.18(3)   1371. 3.0500 3.2336
    49271. 1.02045 3.10(3)   1401. 3.0499 3.1721
    49286. 1.02075 3.17(3)   1376. 3.0498 3.1329
    49301. 1.02106 3.13(3)   1385. 3.0497 3.1174
    49316. 1.02137 3.12(3)   1388. 3.0496 3.1348
    49330. 1.02167 3.18(3)   1375. 3.0495 3.1904
    49345. 1.02198 3.21(3)   1344. 3.0493 3.2503
    49360. 1.02229 3.23(3)   1352. 3.0492 3.2685
    49375. 1.02259 3.20(3)   1348. 3.0491 3.2413
    49390. 1.02290 3.15(3)   1374. 3.0490 3.1896
    49405. 1.02321 3.11(3)   1399. 3.0489 3.1427
    49419. 1.02351 3.13(3)   1402. 3.0488 3.1118
    49434. 1.02382 3.06(3)   1432. 3.0487 3.0988
    49449. 1.02413 3.11(3)   1410. 3.0485 3.1082
    49464. 1.02444 3.10(3)   1402. 3.0484 3.1388
    49479. 1.02474 3.13(3)   1402. 3.0483 3.1665
    49494. 1.02505 3.10(3)   1423. 3.0482 3.1650
    49508. 1.02536 3.12(3)   1377. 3.0480 3.1468
    49523. 1.02567 3.10(3)   1404. 3.0479 3.1374
    49538. 1.02597 3.12(3)   1423. 3.0478 3.1520
    49553. 1.02628 3.21(3)   1353. 3.0476 3.1857
    49568. 1.02659 3.21(3)   1354. 3.0475 3.1978
    49583. 1.02690 3.18(3)   1378. 3.0474 3.1711
    49598. 1.02721 3.14(3)   1381. 3.0472 3.1389
    49612. 1.02751 3.12(3)   1408. 3.0471 3.1383
    49627. 1.02782 3.19(3)   1387. 3.0470 3.2160
    49642. 1.02813 3.41(3)   1254. 3.0468 3.3787
    49657. 1.02844 3.52(3)   1210. 3.0467 3.4902
    49672. 1.02875 3.40(3)   1261. 3.0465 3.4417
    49687. 1.02906 3.30(3)   1313. 3.0464 3.3268
    49702. 1.02936 3.20(3)   1350. 3.0462 3.2345
    49717. 1.02967 3.18(3)   1388. 3.0461 3.1785
    49732. 1.02998 3.12(3)   1414. 3.0459 3.1425
    49747. 1.03029 3.14(3)   1388. 3.0458 3.1160
    49761. 1.03060 3.09(3)   1435. 3.0456 3.1048
    49776. 1.03091 3.13(3)   1393. 3.0454 3.1222
    49791. 1.03122 3.20(3)   1358. 3.0453 3.1611
    49806. 1.03153 3.13(3)   1405. 3.0451 3.1799
    49821. 1.03184 3.21(3)   1346. 3.0449 3.1645
    49836. 1.03215 3.13(3)   1389. 3.0448 3.1369
    49851. 1.03246 3.09(3)   1430. 3.0446 3.1100
    49866. 1.03277 3.11(3)   1403. 3.0444 3.0922
    49881. 1.03308 3.04(3)   1427. 3.0443 3.0873
    49896. 1.03339 3.10(3)   1391. 3.0441 3.0883
    49911. 1.03370 3.11(3)   1376. 3.0439 3.0836
    49926. 1.03401 3.06(3)   1431. 3.0437 3.0747
    49941. 1.03432 3.04(3)   1441. 3.0436 3.0675
    49956. 1.03463 3.05(3)   1432. 3.0434 3.0620
    49971. 1.03494 3.01(3)   1455. 3.0432 3.0581
    49986. 1.03525 3.05(3)   1439. 3.0430 3.0592
    50001. 1.03556 3.08(3)   1430. 3.0428 3.0723
    50016. 1.03587 3.08(3)   1406. 3.0426 3.0987
    50031. 1.03618 3.09(3)   1418. 3.0425 3.1217
    50046. 1.03649 3.15(3)   1385. 3.0423 3.1346
    50061. 1.03680 3.15(3)   1391. 3.0421 3.1474
    50076. 1.03711 3.15(3)   1386. 3.0419 3.1481
    50091. 1.03743 3.10(3)   1433. 3.0417 3.1314
    50106. 1.03774 3.12(3)   1396. 3.0415 3.1236
    50121. 1.03805 3.17(3)   1384. 3.0413 3.1434
    50136. 1.03836 3.17(3)   1376. 3.0411 3.1738
    50151. 1.03867 3.18(3)   1376. 3.0409 3.1932
    50166. 1.03898 3.21(3)   1376. 3.0407 3.2273
    50181. 1.03930 3.34(3)   1291. 3.0405 3.2834
    50196. 1.03961 3.40(3)   1274. 3.0403 3.3129
    50211. 1.03992 3.34(3)   1293. 3.0400 3.2926
    50226. 1.04023 3.35(3)   1305. 3.0398 3.2756
    50241. 1.04054 3.28(3)   1353. 3.0396 3.2780
    50256. 1.04086 3.31(3)   1320. 3.0394 3.2846
    50272. 1.04117 3.35(3)   1300. 3.0392 3.2977
    50287. 1.04148 3.28(3)   1334. 3.0390 3.2839
    50302. 1.04179 3.24(3)   1337. 3.0387 3.2403
    50317. 1.04211 3.25(3)   1342. 3.0385 3.2333
    50332. 1.04242 3.30(3)   1328. 3.0383 3.3210
    50347. 1.04273 3.41(3)   1238. 3.0381 3.4454
    50362. 1.04304 3.42(3)   1269. 3.0378 3.4562
    50377. 1.04336 3.34(3)   1300. 3.0376 3.3624
    50392. 1.04367 3.28(3)   1331. 3.0374 3.2625
    50407. 1.04398 3.20(3)   1357. 3.0372 3.1973
    50423. 1.04430 3.10(3)   1435. 3.0369 3.1668
    50438. 1.04461 3.12(3)   1391. 3.0367 3.1517
    50453. 1.04492 3.09(3)   1405. 3.0364 3.1299
    50468. 1.04524 3.08(3)   1431. 3.0362 3.1062
    50483. 1.04555 3.13(3)   1402. 3.0360 3.0962
    50498. 1.04586 3.19(3)   1372. 3.0357 3.1332
    50513. 1.04618 3.31(3)   1325. 3.0355 3.2913
    50529. 1.04649 3.57(3)   1212. 3.0352 3.5738
    50544. 1.04681 3.77(3)   1125. 3.0350 3.7574
    50559. 1.04712 3.64(3)   1198. 3.0347 3.6991
    50574. 1.04743 3.59(3)   1194. 3.0345 3.5575
    50589. 1.04775 3.48(3)   1252. 3.0342 3.4528
    50604. 1.04806 3.42(3)   1262. 3.0340 3.3943
    50620. 1.04838 3.40(3)   1265. 3.0337 3.3357
    50635. 1.04869 3.27(3)   1324. 3.0335 3.2560
    50650. 1.04901 3.23(3)   1329. 3.0332 3.1819
    50665. 1.04932 3.16(3)   1367. 3.0329 3.1301
    50680. 1.04964 3.10(3)   1386. 3.0327 3.0999
    50696. 1.04995 3.13(3)   1388. 3.0324 3.0931
    50711. 1.05027 3.07(3)   1413. 3.0322 3.1170
    50726. 1.05058 3.18(3)   1375. 3.0319 3.1699
    50741. 1.05090 3.27(3)   1322. 3.0316 3.2412
    50756. 1.05121 3.28(3)   1308. 3.0313 3.3115
    50772. 1.05153 3.26(3)   1316. 3.0311 3.3151
    50787. 1.05184 3.19(3)   1357. 3.0308 3.2497
    50802. 1.05216 3.14(3)   1387. 3.0305 3.1777
    50817. 1.05247 3.09(3)   1401. 3.0302 3.1269
    50833. 1.05279 3.09(3)   1379. 3.0300 3.0954
    50848. 1.05311 3.05(3)   1427. 3.0297 3.0759
    50863. 1.05342 3.01(3)   1456. 3.0294 3.0616
    50878. 1.05374 3.03(3)   1432. 3.0291 3.0509
    50894. 1.05405 3.08(3)   1404. 3.0288 3.0436
    50909. 1.05437 3.03(3)   1432. 3.0285 3.0389
    50924. 1.05469 3.02(3)   1435. 3.0283 3.0361
    50939. 1.05500 3.02(3)   1446. 3.0280 3.0349
    50955. 1.05532 3.06(3)   1419. 3.0277 3.0345
    50970. 1.05564 3.02(3)   1438. 3.0274 3.0341
    50985. 1.05595 3.03(3)   1437. 3.0271 3.0335
    51001. 1.05627 3.04(3)   1409. 3.0268 3.0327
    51016. 1.05659 3.03(3)   1419. 3.0265 3.0319
    51031. 1.05690 3.02(3)   1422. 3.0262 3.0324
    51046. 1.05722 3.01(3)   1448. 3.0259 3.0359
    51062. 1.05754 3.06(3)   1401. 3.0256 3.0527
    51077. 1.05786 3.11(3)   1385. 3.0253 3.1048
    51092. 1.05817 3.22(3)   1341. 3.0250 3.2025
    51108. 1.05849 3.30(3)   1305. 3.0247 3.3107
    51123. 1.05881 3.37(3)   1274. 3.0243 3.3699
    51138. 1.05913 3.34(3)   1301. 3.0240 3.3383
    51154. 1.05944 3.33(3)   1294. 3.0237 3.2599
    51169. 1.05976 3.24(3)   1331. 3.0234 3.1985
    51184. 1.06008 3.19(3)   1368. 3.0231 3.1667
    51200. 1.06040 3.17(3)   1353. 3.0228 3.1493
    51215. 1.06072 3.13(3)   1384. 3.0225 3.1415
    51231. 1.06103 3.14(3)   1391. 3.0221 3.1409
    51246. 1.06135 3.12(3)   1378. 3.0218 3.1489
    51261. 1.06167 3.11(3)   1382. 3.0215 3.1536
    51277. 1.06199 3.16(3)   1345. 3.0212 3.1488
    51292. 1.06231 3.15(3)   1374. 3.0208 3.1551
    51307. 1.06263 3.15(3)   1369. 3.0205 3.1646
    51323. 1.06295 3.15(3)   1363. 3.0202 3.1583
    51338. 1.06326 3.13(3)   1395. 3.0198 3.1388
    51354. 1.06358 3.09(3)   1394. 3.0195 3.1120
    51369. 1.06390 3.10(3)   1384. 3.0192 3.0854
    51384. 1.06422 3.05(3)   1411. 3.0188 3.0675
    51400. 1.06454 3.06(3)   1401. 3.0185 3.0619
    51415. 1.06486 3.05(3)   1434. 3.0181 3.0644
    51431. 1.06518 3.05(3)   1405. 3.0178 3.0743
    51446. 1.06550 3.07(3)   1409. 3.0175 3.1125
    51462. 1.06582 3.18(3)   1334. 3.0171 3.1773
    51477. 1.06614 3.20(3)   1335. 3.0168 3.2060
    51492. 1.06646 3.13(3)   1371. 3.0164 3.1741
    51508. 1.06678 3.14(3)   1357. 3.0161 3.1276
    51523. 1.06710 3.12(3)   1378. 3.0157 3.0950
    51539. 1.06742 3.10(3)   1385. 3.0154 3.0856
    51554. 1.06774 3.17(3)   1363. 3.0150 3.1123
    51570. 1.06806 3.27(3)   1316. 3.0147 3.1755
    51585. 1.06838 3.35(3)   1265. 3.0143 3.2331
    51601. 1.06870 3.36(3)   1240. 3.0139 3.2289
    51616. 1.06902 3.27(3)   1297. 3.0136 3.1848
    51632. 1.06934 3.21(3)   1315. 3.0132 3.1442
    51647. 1.06966 3.17(3)   1344. 3.0129 3.1137
    51663. 1.06998 3.15(3)   1350. 3.0125 3.0929
    51678. 1.07031 3.07(3)   1407. 3.0121 3.0846
    51694. 1.07063 3.09(3)   1367. 3.0118 3.0789
    51709. 1.07095 3.05(3)   1433. 3.0114 3.0751
    51725. 1.07127 3.07(3)   1405. 3.0110 3.0887
    51740. 1.07159 3.09(3)   1385. 3.0106 3.1125
    51756. 1.07191 3.14(3)   1343. 3.0103 3.1125
    51771. 1.07223 3.11(3)   1353. 3.0099 3.0884
    51787. 1.07256 3.03(3)   1415. 3.0095 3.0633
    51802. 1.07288 3.05(3)   1397. 3.0091 3.0461
    51818. 1.07320 3.06(3)   1383. 3.0088 3.0359
    51833. 1.07352 3.05(3)   1400. 3.0084 3.0312
    51849. 1.07384 3.08(3)   1368. 3.0080 3.0331
    51864. 1.07417 3.09(3)   1384. 3.0076 3.0497
    51880. 1.07449 3.14(3)   1368. 3.0072 3.1055
    51896. 1.07481 3.28(3)   1314. 3.0068 3.2546
    51911. 1.07513 3.50(3)   1212. 3.0065 3.5160
    51927. 1.07546 3.73(3)   1133. 3.0061 3.7168
    51942. 1.07578 3.75(3)   1141. 3.0057 3.6988
    51958. 1.07610 3.67(3)   1169. 3.0053 3.6734
    51974. 1.07642 3.81(3)   1119. 3.0049 3.8362
    51989. 1.07675 3.97(3)   1052. 3.0045 3.9957
    52005. 1.07707 3.87(3)   1090. 3.0041 3.8802
    52020. 1.07739 3.58(3)   1182. 3.0037 3.6207
    52036. 1.07772 3.42(3)   1214. 3.0033 3.3997
    52052. 1.07804 3.27(3)   1294. 3.0029 3.2535
    52067. 1.07836 3.19(3)   1316. 3.0025 3.1623
    52083. 1.07869 3.09(3)   1380. 3.0021 3.1078
    52098. 1.07901 3.01(3)   1419. 3.0017 3.0775
    52114. 1.07933 3.00(3)   1435. 3.0013 3.0632
    52130. 1.07966 3.06(3)   1390. 3.0009 3.0638
    52145. 1.07998 3.04(3)   1406. 3.0004 3.0746
    52161. 1.08031 3.04(3)   1393. 3.0000 3.0751
    52177. 1.08063 3.03(3)   1406. 2.9996 3.0621
    52192. 1.08096 3.09(3)   1365. 2.9992 3.0551
    52208. 1.08128 3.10(3)   1371. 2.9988 3.0633
    52224. 1.08160 3.08(3)   1369. 2.9984 3.0710
    52239. 1.08193 3.05(3)   1394. 2.9980 3.0627
    52255. 1.08225 3.07(3)   1394. 2.9975 3.0473
    52271. 1.08258 3.04(3)   1409. 2.9971 3.0425
    52286. 1.08290 3.09(3)   1377. 2.9967 3.0755
    52302. 1.08323 3.23(3)   1331. 2.9963 3.1770
    52318. 1.08355 3.34(3)   1274. 2.9958 3.2975
    52333. 1.08388 3.36(3)   1241. 2.9954 3.3154
    52349. 1.08420 3.22(3)   1320. 2.9950 3.2443
    52365. 1.08453 3.23(3)   1308. 2.9946 3.1809
    52380. 1.08485 3.22(3)   1298. 2.9941 3.1752
    52396. 1.08518 3.18(3)   1356. 2.9937 3.2079
    52412. 1.08550 3.20(3)   1327. 2.9933 3.2161
    52428. 1.08583 3.22(3)   1316. 2.9928 3.2057
    52443. 1.08616 3.22(3)   1308. 2.9924 3.2211
    52459. 1.08648 3.26(3)   1282. 2.9919 3.2335
    52475. 1.08681 3.22(3)   1302. 2.9915 3.2086
    52491. 1.08713 3.19(3)   1328. 2.9911 3.1877
    52506. 1.08746 3.23(3)   1308. 2.9906 3.2176
    52522. 1.08779 3.28(3)   1287. 2.9902 3.2817
    52538. 1.08811 3.35(3)   1249. 2.9897 3.3244
    52554. 1.08844 3.35(3)   1253. 2.9893 3.3301
    52569. 1.08877 3.34(3)   1262. 2.9888 3.3233
    52585. 1.08909 3.27(3)   1297. 2.9884 3.2940
    52601. 1.08942 3.27(3)   1290. 2.9879 3.2366
    52617. 1.08975 3.21(3)   1306. 2.9875 3.1693
    52632. 1.09007 3.14(3)   1345. 2.9870 3.1170
    52648. 1.09040 3.14(3)   1343. 2.9866 3.0886
    52664. 1.09073 3.09(3)   1383. 2.9861 3.0808
    52680. 1.09106 3.07(3)   1393. 2.9857 3.0850
    52696. 1.09138 3.13(3)   1365. 2.9852 3.1221
    52711. 1.09171 3.23(3)   1300. 2.9847 3.2251
    52727. 1.09204 3.31(3)   1287. 2.9843 3.3320
    52743. 1.09237 3.34(3)   1259. 2.9838 3.3286
    52759. 1.09269 3.21(3)   1311. 2.9834 3.2423
    52775. 1.09302 3.17(3)   1329. 2.9829 3.1566
    52791. 1.09335 3.12(3)   1351. 2.9824 3.0983
    52806. 1.09368 3.08(3)   1378. 2.9820 3.0600
    52822. 1.09401 3.10(3)   1368. 2.9815 3.0335
    52838. 1.09433 3.02(3)   1421. 2.9810 3.0162
    52854. 1.09466 3.04(3)   1390. 2.9805 3.0081
    52870. 1.09499 3.07(3)   1385. 2.9801 3.0167
    52886. 1.09532 3.01(3)   1415. 2.9796 3.0582
    52901. 1.09565 3.04(3)   1391. 2.9791 3.1235
    52917. 1.09598 3.12(3)   1361. 2.9786 3.1529
    52933. 1.09631 3.11(3)   1370. 2.9782 3.1282
    52949. 1.09663 3.03(3)   1423. 2.9777 3.0914
    52965. 1.09696 2.99(3)   1436. 2.9772 3.0601
    52981. 1.09729 3.02(3)   1404. 2.9767 3.0356
    52997. 1.09762 3.03(3)   1400. 2.9762 3.0260
    53013. 1.09795 3.04(3)   1406. 2.9758 3.0410
    53029. 1.09828 3.06(3)   1408. 2.9753 3.0698
    53044. 1.09861 3.06(3)   1394. 2.9748 3.0759
    53060. 1.09894 3.05(3)   1380. 2.9743 3.0562
    53076. 1.09927 3.05(3)   1373. 2.9738 3.0389
    53092. 1.09960 2.98(3)   1437. 2.9733 3.0343
    53108. 1.09993 3.02(3)   1399. 2.9728 3.0299
    53124. 1.10026 3.00(3)   1421. 2.9723 3.0200
    53140. 1.10059 3.02(3)   1400. 2.9718 3.0190
    53156. 1.10092 3.01(3)   1430. 2.9713 3.0386
    53172. 1.10125 3.07(3)   1389. 2.9708 3.0621
    53188. 1.10158 3.05(3)   1375. 2.9703 3.0587
    53204. 1.10191 3.01(3)   1423. 2.9698 3.0354
    53220. 1.10224 3.01(3)   1420. 2.9693 3.0127
    53236. 1.10257 2.98(3)   1420. 2.9688 2.9972
    53252. 1.10290 2.99(3)   1422. 2.9683 2.9876
    53268. 1.10323 2.97(3)   1437. 2.9678 2.9819
    53284. 1.10357 3.02(3)   1400. 2.9673 2.9798
    53300. 1.10390 2.99(3)   1423. 2.9668 2.9863
    53316. 1.10423 3.01(3)   1407. 2.9663 3.0210
    53332. 1.10456 3.12(3)   1361. 2.9658 3.1033
    53348. 1.10489 3.14(3)   1344. 2.9653 3.1936
    53364. 1.10522 3.17(3)   1336. 2.9648 3.2157
    53380. 1.10555 3.20(3)   1334. 2.9643 3.1796
    53396. 1.10589 3.13(3)   1355. 2.9638 3.1446
    53412. 1.10622 3.16(3)   1329. 2.9632 3.1321
    53428. 1.10655 3.15(3)   1339. 2.9627 3.1438
    53444. 1.10688 3.22(3)   1308. 2.9622 3.1819
    53460. 1.10721 3.23(3)   1293. 2.9617 3.1980
    53476. 1.10755 3.21(3)   1301. 2.9612 3.1603
    53492. 1.10788 3.16(3)   1334. 2.9607 3.1130
    53508. 1.10821 3.13(3)   1336. 2.9601 3.0847
    53524. 1.10854 3.09(3)   1365. 2.9596 3.0604
    53540. 1.10888 3.04(3)   1383. 2.9591 3.0341
    53556. 1.10921 3.06(3)   1371. 2.9586 3.0145
    53572. 1.10954 2.97(3)   1412. 2.9580 3.0008
    53588. 1.10987 3.00(3)   1403. 2.9575 2.9883
    53604. 1.11021 3.04(3)   1361. 2.9570 2.9779
    53620. 1.11054 3.02(3)   1363. 2.9565 2.9709
    53636. 1.11087 2.98(3)   1401. 2.9559 2.9672
    53653. 1.11121 2.99(3)   1420. 2.9554 2.9649
    53669. 1.11154 2.97(3)   1435. 2.9549 2.9629
    53685. 1.11187 2.96(3)   1429. 2.9543 2.9609
    53701. 1.11221 2.98(3)   1396. 2.9538 2.9593
    53717. 1.11254 2.96(3)   1396. 2.9533 2.9581
    53733. 1.11287 2.96(3)   1406. 2.9527 2.9574
    53749. 1.11321 2.98(3)   1392. 2.9522 2.9570
    53765. 1.11354 3.00(3)   1389. 2.9516 2.9567
    53781. 1.11388 3.02(3)   1387. 2.9511 2.9567
    53798. 1.11421 2.94(3)   1437. 2.9506 2.9569
    53814. 1.11455 3.00(3)   1394. 2.9500 2.9575
    53830. 1.11488 3.05(3)   1349. 2.9495 2.9589
    53846. 1.11521 3.01(3)   1382. 2.9489 2.9629
    53862. 1.11555 2.97(3)   1417. 2.9484 2.9720
    53878. 1.11588 3.02(3)   1386. 2.9478 2.9907
    53895. 1.11622 3.13(3)   1346. 2.9473 3.0485
    53911. 1.11655 3.23(3)   1285. 2.9467 3.2110
    53927. 1.11689 3.43(3)   1228. 2.9462 3.4617
    53943. 1.11722 3.67(3)   1104. 2.9456 3.6344
    53959. 1.11756 3.68(3)   1133. 2.9451 3.6765
    53975. 1.11789 3.72(3)   1128. 2.9445 3.6871
    53992. 1.11823 3.75(3)   1100. 2.9440 3.7662
    54008. 1.11857 3.80(3)   1073. 2.9434 3.8065
    54024. 1.11890 3.59(3)   1167. 2.9429 3.6663
    54040. 1.11924 3.36(3)   1262. 2.9423 3.4554
    54056. 1.11957 3.24(3)   1297. 2.9418 3.2848
    54073. 1.11991 3.20(3)   1307. 2.9412 3.1901
    54089. 1.12024 3.21(3)   1324. 2.9406 3.2225
    54105. 1.12058 3.48(3)   1215. 2.9401 3.4796
    54121. 1.12092 3.84(3)   1069. 2.9395 3.8750
    54138. 1.12125 3.92(3)   1033. 2.9390 4.0237
    54154. 1.12159 3.71(3)   1128. 2.9384 3.8228
    54170. 1.12193 3.49(3)   1204. 2.9378 3.5417
    54186. 1.12226 3.38(3)   1228. 2.9373 3.3555
    54203. 1.12260 3.33(3)   1253. 2.9367 3.3150
    54219. 1.12294 3.38(3)   1227. 2.9361 3.4001
    54235. 1.12327 3.46(3)   1184. 2.9356 3.4655
    54251. 1.12361 3.44(3)   1187. 2.9350 3.3959
    54268. 1.12395 3.29(3)   1275. 2.9344 3.2760
    54284. 1.12428 3.23(3)   1295. 2.9338 3.1930
    54300. 1.12462 3.21(3)   1296. 2.9333 3.1427
    54316. 1.12496 3.15(3)   1318. 2.9327 3.0941
    54333. 1.12530 3.09(3)   1326. 2.9321 3.0453
    54349. 1.12563 3.04(3)   1364. 2.9315 3.0079
    54365. 1.12597 3.04(3)   1370. 2.9310 2.9836
    54382. 1.12631 2.97(3)   1417. 2.9304 2.9688
    54398. 1.12665 2.98(3)   1398. 2.9298 2.9603
    54414. 1.12699 2.97(3)   1396. 2.9292 2.9560
    54431. 1.12732 2.98(3)   1409. 2.9287 2.9559
    54447. 1.12766 3.01(3)   1367. 2.9281 2.9638
    54463. 1.12800 3.03(3)   1379. 2.9275 3.0037
    54480. 1.12834 3.15(3)   1318. 2.9269 3.1262
    54496. 1.12868 3.39(3)   1222. 2.9263 3.3362
    54512. 1.12902 3.68(3)   1147. 2.9257 3.5944
    54529. 1.12936 4.10(3)   1035. 2.9252 4.1019
    54545. 1.12969 4.92(4)   827. 2.9246 4.9449
    54561. 1.13003 5.32(4) 744. 2.924 5.382
    54578. 1.13037 4.93(4) 810. 2.923 4.986
    54594. 1.13071 4.32(3)   948. 2.9228 4.3232
    54611. 1.13105 3.84(3)   1065. 2.9222 3.8065
    54627. 1.13139 3.45(3)   1223. 2.9216 3.4739
    54643. 1.13173 3.30(3)   1255. 2.9210 3.2673
    54660. 1.13207 3.12(3)   1335. 2.9204 3.1390
    54676. 1.13241 3.08(3)   1355. 2.9198 3.0598
    54692. 1.13275 3.00(3)   1402. 2.9193 3.0106
    54709. 1.13309 3.00(3)   1375. 2.9187 2.9798
    54725. 1.13343 3.00(3)   1379. 2.9181 2.9606
    54742. 1.13377 2.99(3)   1368. 2.9175 2.9485
    54758. 1.13411 2.99(3)   1389. 2.9169 2.9410
    54775. 1.13445 2.98(3)   1370. 2.9163 2.9374
    54791. 1.13479 2.98(3)   1387. 2.9157 2.9403
    54807. 1.13513 2.97(3)   1394. 2.9151 2.9600
    54824. 1.13547 2.99(3)   1384. 2.9145 3.0001
    54840. 1.13581 3.02(3)   1358. 2.9139 3.0306
    54857. 1.13615 2.98(3)   1381. 2.9133 3.0232
    54873. 1.13649 2.96(3)   1423. 2.9127 2.9994
    54890. 1.13683 3.00(3)   1389. 2.9121 2.9835
    54906. 1.13718 3.00(3)   1395. 2.9115 2.9943
    54923. 1.13752 3.19(3)   1339. 2.9108 3.1153
    54939. 1.13786 3.59(3)   1211. 2.9102 3.5776
    54956. 1.13820 4.41(3)   936. 2.9096 4.4567
    54972. 1.13854 5.11(4) 776. 2.909 5.088
    54989. 1.13888 4.89(4)   821. 2.9084 4.8862
    55005. 1.13922 4.33(3)   951. 2.9078 4.3348
    55022. 1.13957 3.96(3)   1029. 2.9072 3.9088
    55038. 1.13991 3.69(3)   1100. 2.9066 3.6378
    55055. 1.14025 3.48(3)   1175. 2.9060 3.4384
    55071. 1.14059 3.31(3)   1231. 2.9054 3.2872
    55088. 1.14093 3.23(3)   1255. 2.9048 3.1660
    55104. 1.14128 3.11(3)   1324. 2.9041 3.0750
    55121. 1.14162 3.04(3)   1341. 2.9035 3.0148
    55137. 1.14196 3.00(3)   1375. 2.9029 2.9818
    55154. 1.14230 3.01(3)   1365. 2.9023 2.9736
    55170. 1.14265 2.96(3)   1387. 2.9017 2.9801
    55187. 1.14299 2.95(3)   1388. 2.9011 2.9802
    55203. 1.14333 2.94(3)   1410. 2.9004 2.9666
    55220. 1.14368 2.97(3)   1379. 2.8998 2.9520
    55237. 1.14402 2.95(3)   1399. 2.8992 2.9529
    55253. 1.14436 2.97(3)   1369. 2.8986 2.9719
    55270. 1.14471 2.91(3)   1405. 2.8980 2.9839
    55286. 1.14505 2.95(3)   1368. 2.8973 2.9722
    55303. 1.14539 2.93(3)   1415. 2.8967 2.9517
    55319. 1.14574 2.93(3)   1396. 2.8961 2.9373
    55336. 1.14608 2.92(3)   1392. 2.8955 2.9306
    55353. 1.14642 2.97(3)   1350. 2.8948 2.9265
    55369. 1.14677 2.95(3)   1355. 2.8942 2.9200
    55386. 1.14711 2.95(3)   1367. 2.8936 2.9128
    55402. 1.14746 2.92(3)   1398. 2.8930 2.9076
    55419. 1.14780 2.89(3)   1423. 2.8923 2.9055
    55436. 1.14815 2.91(3)   1413. 2.8917 2.9099
    55452. 1.14849 2.94(3)   1401. 2.8911 2.9318
    55469. 1.14883 3.01(3)   1350. 2.8905 2.9855
    55486. 1.14918 3.04(3)   1334. 2.8898 3.0605
    55502. 1.14952 3.07(3)   1324. 2.8892 3.0985
    55519. 1.14987 3.07(3)   1327. 2.8886 3.0696
    55536. 1.15021 2.99(3)   1369. 2.8879 3.0195
    55552. 1.15056 2.99(3)   1346. 2.8873 2.9832
    55569. 1.15090 2.96(3)   1396. 2.8867 2.9718
    55586. 1.15125 2.96(3)   1391. 2.8860 3.0046
    55602. 1.15160 3.05(3)   1339. 2.8854 3.0764
    55619. 1.15194 3.11(3)   1309. 2.8848 3.1139
    55636. 1.15229 3.13(3)   1273. 2.8841 3.0822
    55652. 1.15263 3.07(3)   1308. 2.8835 3.0319
    55669. 1.15298 2.99(3)   1375. 2.8829 2.9995
    55686. 1.15332 3.13(3)   1321. 2.8822 3.0272
    55702. 1.15367 3.25(3)   1288. 2.8816 3.2381
    55719. 1.15402 3.75(3)   1092. 2.8809 3.7165
    55736. 1.15436 4.18(3)   944. 2.8803 4.1403
    55753. 1.15471 4.10(3)   975. 2.8797 4.0827
    55769. 1.15506 3.75(3)   1076. 2.8790 3.7419
    55786. 1.15540 3.44(3)   1181. 2.8784 3.4311
    55803. 1.15575 3.22(3)   1258. 2.8777 3.2307
    55820. 1.15610 3.16(3)   1270. 2.8771 3.1239
    55836. 1.15644 3.07(3)   1332. 2.8765 3.0756
    55853. 1.15679 3.05(3)   1322. 2.8758 3.0381
    55870. 1.15714 2.99(3)   1356. 2.8752 2.9941
    55887. 1.15748 2.93(3)   1376. 2.8745 2.9561
    55903. 1.15783 2.93(3)   1389. 2.8739 2.9303
    55920. 1.15818 2.92(3)   1386. 2.8732 2.9140
    55937. 1.15853 2.98(3)   1342. 2.8726 2.9037
    55954. 1.15887 2.96(3)   1377. 2.8719 2.9000
    55970. 1.15922 2.94(3)   1401. 2.8713 2.9170
    55987. 1.15957 3.02(3)   1363. 2.8706 3.0045
    56004. 1.15992 3.21(3)   1250. 2.8700 3.2048
    56021. 1.16027 3.30(3)   1227. 2.8694 3.3970
    56038. 1.16061 3.35(3)   1199. 2.8687 3.3903
    56054. 1.16096 3.21(3)   1256. 2.8681 3.2512
    56071. 1.16131 3.13(3)   1277. 2.8674 3.1176
    56088. 1.16166 3.07(3)   1314. 2.8668 3.0263
    56105. 1.16201 3.01(3)   1315. 2.8661 2.9688
    56122. 1.16236 2.95(3)   1360. 2.8655 2.9371
    56139. 1.16270 2.97(3)   1375. 2.8648 2.9390
    56155. 1.16305 2.98(3)   1366. 2.8642 2.9998
    56172. 1.16340 3.13(3)   1258. 2.8635 3.1030
    56189. 1.16375 3.12(3)   1261. 2.8628 3.1449
    56206. 1.16410 3.06(3)   1305. 2.8622 3.0920
    56223. 1.16445 2.99(3)   1331. 2.8615 3.0167
    56240. 1.16480 2.96(3)   1363. 2.8609 2.9614
    56257. 1.16515 2.96(3)   1350. 2.8602 2.9310
    56273. 1.16550 2.93(3)   1375. 2.8596 2.9376
    56290. 1.16585 3.02(3)   1345. 2.8589 3.0027
    56307. 1.16620 3.13(3)   1261. 2.8583 3.1031
    56324. 1.16655 3.15(3)   1276. 2.8576 3.1521
    56341. 1.16690 3.17(3)   1257. 2.8570 3.1311
    56358. 1.16725 3.15(3)   1256. 2.8563 3.0720
    56375. 1.16760 3.01(3)   1344. 2.8556 3.0048
    56392. 1.16795 2.96(3)   1341. 2.8550 2.9515
    56409. 1.16830 2.92(3)   1386. 2.8543 2.9163
    56426. 1.16865 2.91(3)   1372. 2.8537 2.8943
    56442. 1.16900 2.93(3)   1367. 2.8530 2.8809
    56459. 1.16935 2.90(3)   1364. 2.8523 2.8730
    56476. 1.16970 2.86(3)   1373. 2.8517 2.8688
    56493. 1.17005 2.90(3)   1385. 2.8510 2.8680
    56510. 1.17040 2.92(3)   1376. 2.8504 2.8768
    56527. 1.17076 2.95(3)   1382. 2.8497 2.9280
    56544. 1.17111 3.11(3)   1303. 2.8490 3.0836
    56561. 1.17146 3.27(3)   1218. 2.8484 3.3151
    56578. 1.17181 3.51(3)   1105. 2.8477 3.4169
    56595. 1.17216 3.40(3)   1165. 2.8471 3.3404
    56612. 1.17251 3.26(3)   1233. 2.8464 3.2632
    56629. 1.17286 3.30(3)   1213. 2.8457 3.2564
    56646. 1.17322 3.26(3)   1226. 2.8451 3.2261
    56663. 1.17357 3.12(3)   1280. 2.8444 3.1349
    56680. 1.17392 3.09(3)   1296. 2.8437 3.0445
    56697. 1.17427 3.02(3)   1322. 2.8431 2.9872
    56714. 1.17463 3.01(3)   1325. 2.8424 2.9758
    56731. 1.17498 3.07(3)   1324. 2.8417 3.0704
    56748. 1.17533 3.26(3)   1220. 2.8411 3.3160
    56765. 1.17568 3.53(3)   1110. 2.8404 3.5371
    56782. 1.17604 3.47(3)   1137. 2.8397 3.5015
    56799. 1.17639 3.28(3)   1220. 2.8391 3.3173
    56816. 1.17674 3.17(3)   1237. 2.8384 3.1553
    56833. 1.17709 3.01(3)   1334. 2.8377 3.0550
    56850. 1.17745 3.01(3)   1327. 2.8371 3.0107
    56867. 1.17780 3.05(3)   1318. 2.8364 3.0548
    56884. 1.17815 3.19(3)   1251. 2.8357 3.2063
    56901. 1.17851 3.30(3)   1196. 2.8351 3.3306
    56919. 1.17886 3.26(3)   1211. 2.8344 3.2856
    56936. 1.17922 3.21(3)   1208. 2.8337 3.1566
    56953. 1.17957 3.10(3)   1280. 2.8331 3.0576
    56970. 1.17992 3.09(3)   1313. 2.8324 3.0557
    56987. 1.18028 3.30(3)   1230. 2.8317 3.2418
    57004. 1.18063 3.58(3)   1113. 2.8311 3.5853
    57021. 1.18099 3.74(3)   1049. 2.8304 3.7561
    57038. 1.18134 3.67(3)   1068. 2.8297 3.6005
    57055. 1.18169 3.37(3)   1196. 2.8291 3.3494
    57072. 1.18205 3.16(3)   1262. 2.8284 3.1576
    57089. 1.18240 3.05(3)   1327. 2.8277 3.0391
    57107. 1.18276 2.99(3)   1340. 2.8270 2.9702
    57124. 1.18311 2.97(3)   1327. 2.8264 2.9263
    57141. 1.18347 2.90(3)   1364. 2.8257 2.8981
    57158. 1.18382 2.89(3)   1371. 2.8250 2.8947
    57175. 1.18418 2.89(3)   1387. 2.8244 2.9342
    57192. 1.18453 2.99(3)   1318. 2.8237 2.9986
    57209. 1.18489 3.03(3)   1300. 2.8230 3.0170
    57227. 1.18525 3.02(3)   1298. 2.8223 2.9771
    57244. 1.18560 2.99(3)   1317. 2.8217 2.9280
    57261. 1.18596 2.92(3)   1383. 2.8210 2.8960
    57278. 1.18631 2.87(3)   1398. 2.8203 2.8909
    57295. 1.18667 2.90(3)   1369. 2.8197 2.9237
    57313. 1.18702 3.00(3)   1316. 2.8190 2.9763
    57330. 1.18738 2.96(3)   1351. 2.8183 2.9923
    57347. 1.18774 2.99(3)   1329. 2.8176 2.9847
    57364. 1.18809 3.08(3)   1305. 2.8170 3.0664
    57381. 1.18845 3.35(3)   1197. 2.8163 3.3590
    57399. 1.18881 3.71(3)   1053. 2.8156 3.7350
    57416. 1.18916 3.79(3)   1019. 2.8149 3.8163
    57433. 1.18952 3.53(3)   1108. 2.8143 3.6068
    57450. 1.18988 3.31(3)   1186. 2.8136 3.3589
    57467. 1.19023 3.17(3)   1245. 2.8129 3.1778
    57485. 1.19059 3.09(3)   1285. 2.8123 3.0833
    57502. 1.19095 3.19(3)   1262. 2.8116 3.1539
    57519. 1.19131 3.67(3)   1125. 2.8109 3.6342
    57536. 1.19166 4.64(3)   849. 2.8102 4.6092
    57554. 1.19202 5.37(4) 701. 2.810 5.335
    57571. 1.19238 5.20(4) 729. 2.809 5.107
    57588. 1.19274 4.46(3)   874. 2.8082 4.4296
    57606. 1.19309 3.85(3)   1022. 2.8075 3.8474
    57623. 1.19345 3.46(3)   1141. 2.8069 3.4611
    57640. 1.19381 3.22(3)   1224. 2.8062 3.2177
    57657. 1.19417 3.04(3)   1315. 2.8055 3.0648
    57675. 1.19453 2.95(3)   1340. 2.8048 2.9698
    57692. 1.19489 2.93(3)   1326. 2.8042 2.9113
    57709. 1.19524 2.89(3)   1366. 2.8035 2.8748
    57727. 1.19560 2.89(3)   1371. 2.8028 2.8524
    57744. 1.19596 2.83(3)   1401. 2.8021 2.8416
    57761. 1.19632 2.82(3)   1403. 2.8015 2.8374
    57779. 1.19668 2.81(3)   1390. 2.8008 2.8318
    57796. 1.19704 2.83(3)   1389. 2.8001 2.8239
    57813. 1.19740 2.85(3)   1377. 2.7994 2.8168
    57831. 1.19776 2.80(3)   1410. 2.7988 2.8118
    57848. 1.19812 2.84(3)   1382. 2.7981 2.8084
    57865. 1.19848 2.85(3)   1375. 2.7974 2.8063
    57883. 1.19884 2.78(3)   1434. 2.7967 2.8056
    57900. 1.19920 2.78(3)   1411. 2.7961 2.8064
    57917. 1.19955 2.81(3)   1395. 2.7954 2.8079
    57935. 1.19991 2.85(3)   1370. 2.7947 2.8137
    57952. 1.20027 2.83(3)   1386. 2.7940 2.8320
    57970. 1.20063 2.94(3)   1322. 2.7934 2.8554
    57987. 1.20100 2.89(3)   1344. 2.7927 2.8660
    58004. 1.20136 2.88(3)   1344. 2.7920 2.8751
    58022. 1.20172 2.89(3)   1355. 2.7913 2.8996
    58039. 1.20208 2.96(3)   1310. 2.7907 2.9172
    58057. 1.20244 2.92(3)   1345. 2.7900 2.9267
    58074. 1.20280 2.99(3)   1305. 2.7893 2.9910
    58091. 1.20316 3.13(3)   1251. 2.7886 3.1286
    58109. 1.20352 3.34(3)   1157. 2.7880 3.2356
    58126. 1.20388 3.33(3)   1175. 2.7873 3.3021
    58144. 1.20424 3.35(3)   1166. 2.7866 3.4035
    58161. 1.20460 3.37(3)   1156. 2.7859 3.4212
    58179. 1.20497 3.27(3)   1182. 2.7853 3.2879
    58196. 1.20533 3.09(3)   1266. 2.7846 3.1222
    58213. 1.20569 3.03(3)   1278. 2.7839 2.9976
    58231. 1.20605 2.95(3)   1310. 2.7832 2.9174
    58248. 1.20641 2.92(3)   1332. 2.7826 2.8680
    58266. 1.20677 2.88(3)   1350. 2.7819 2.8383
    58283. 1.20714 2.83(3)   1363. 2.7812 2.8212
    58301. 1.20750 2.81(3)   1396. 2.7805 2.8118
    58318. 1.20786 2.86(3)   1356. 2.7799 2.8084
    58336. 1.20822 2.84(3)   1373. 2.7792 2.8201
    58353. 1.20859 2.93(3)   1347. 2.7785 2.8967
    58371. 1.20895 3.15(3)   1259. 2.7778 3.1349
    58388. 1.20931 3.45(3)   1126. 2.7772 3.4955
    58406. 1.20967 3.62(3)   1061. 2.7765 3.6691
    58423. 1.21004 3.48(3)   1109. 2.7758 3.5454
    58441. 1.21040 3.28(3)   1176. 2.7751 3.3293
    58458. 1.21076 3.08(3)   1268. 2.7745 3.1479
    58476. 1.21113 2.92(3)   1352. 2.7738 3.0148
    58494. 1.21149 2.91(3)   1331. 2.7731 2.9249
    58511. 1.21185 2.85(3)   1351. 2.7725 2.8685
    58529. 1.21222 2.87(3)   1346. 2.7718 2.8341
    58546. 1.21258 2.79(3)   1399. 2.7711 2.8138
    58564. 1.21294 2.85(3)   1352. 2.7704 2.8050
    58581. 1.21331 2.85(3)   1341. 2.7698 2.8148
    58599. 1.21367 2.85(3)   1350. 2.7691 2.8532
    58616. 1.21404 2.91(3)   1324. 2.7684 2.8996
    58634. 1.21440 2.94(3)   1309. 2.7678 2.9150
    58652. 1.21477 3.00(3)   1299. 2.7671 2.9486
    58669. 1.21513 3.23(3)   1192. 2.7664 3.1263
    58687. 1.21549 3.54(3)   1078. 2.7657 3.4438
    58704. 1.21586 3.60(3)   1055. 2.7651 3.6083
    58722. 1.21622 3.60(3)   1048. 2.7644 3.4869
    58740. 1.21659 3.35(3)   1130. 2.7637 3.2988
    58757. 1.21695 3.19(3)   1212. 2.7631 3.1683
    58775. 1.21732 3.08(3)   1239. 2.7624 3.0698
    58793. 1.21768 3.06(3)   1241. 2.7617 2.9832
    58810. 1.21805 2.97(3)   1277. 2.7611 2.9275
    58828. 1.21842 2.93(3)   1306. 2.7604 2.9230
    58846. 1.21878 2.94(3)   1287. 2.7597 2.9462
    58863. 1.21915 2.97(3)   1270. 2.7590 2.9414
    58881. 1.21951 2.98(3)   1272. 2.7584 2.9215
    58898. 1.21988 2.99(3)   1261. 2.7577 2.9254
    58916. 1.22024 2.99(3)   1244. 2.7570 2.9274
    58934. 1.22061 2.92(3)   1280. 2.7564 2.8969
    58952. 1.22098 2.87(3)   1332. 2.7557 2.8578
    58969. 1.22134 2.84(3)   1344. 2.7550 2.8287
    58987. 1.22171 2.82(3)   1329. 2.7544 2.8062
    59005. 1.22208 2.79(3)   1373. 2.7537 2.7884
    59022. 1.22244 2.80(3)   1346. 2.7530 2.7767
    59040. 1.22281 2.84(3)   1338. 2.7524 2.7710
    59058. 1.22318 2.84(3)   1331. 2.7517 2.7695
    59075. 1.22354 2.79(3)   1343. 2.7510 2.7676
    59093. 1.22391 2.77(3)   1356. 2.7504 2.7639
    59111. 1.22428 2.78(3)   1355. 2.7497 2.7602
    59129. 1.22465 2.77(3)   1359. 2.7491 2.7576
    59146. 1.22501 2.77(3)   1336. 2.7484 2.7560
    59164. 1.22538 2.75(3)   1354. 2.7477 2.7554
    59182. 1.22575 2.78(3)   1340. 2.7471 2.7565
    59200. 1.22612 2.84(3)   1294. 2.7464 2.7612
    59217. 1.22648 2.79(3)   1331. 2.7457 2.7701
    59235. 1.22685 2.78(3)   1357. 2.7451 2.7810
    59253. 1.22722 2.84(3)   1330. 2.7444 2.8094
    59271. 1.22759 2.97(3)   1274. 2.7437 2.9369
    59288. 1.22796 3.21(3)   1161. 2.7431 3.2555
    59306. 1.22833 3.59(3)   994. 2.7424 3.6049
    59324. 1.22869 3.58(3)   1007. 2.7418 3.6456
    59342. 1.22906 3.42(3)   1066. 2.7411 3.4391
    59360. 1.22943 3.22(3)   1145. 2.7404 3.2112
    59377. 1.22980 3.08(3)   1197. 2.7398 3.0393
    59395. 1.23017 2.99(3)   1214. 2.7391 2.9254
    59413. 1.23054 2.89(3)   1286. 2.7385 2.8544
    59431. 1.23091 2.88(3)   1281. 2.7378 2.8116
    59449. 1.23128 2.89(3)   1285. 2.7372 2.7876
    59467. 1.23165 2.91(3)   1290. 2.7365 2.7840
    59484. 1.23202 2.94(3)   1294. 2.7358 2.8174
    59502. 1.23239 3.05(3)   1259. 2.7352 2.8868
    59520. 1.23276 3.16(3)   1194. 2.7345 2.9303
    59538. 1.23313 3.24(3)   1168. 2.7339 2.9160
    59556. 1.23350 3.31(3)   1127. 2.7332 2.9188
    59574. 1.23387 3.38(3)   1079. 2.7326 3.0032
    59592. 1.23424 3.44(3)   1042. 2.7319 3.0997
    59609. 1.23461 3.27(3)   1113. 2.7312 3.0823
    59627. 1.23498 3.12(3)   1176. 2.7306 2.9898
    59645. 1.23535 2.99(3)   1238. 2.7299 2.9079
    59663. 1.23572 2.95(3)   1245. 2.7293 2.8513
    59681. 1.23609 2.85(3)   1293. 2.7286 2.8093
    59699. 1.23646 2.85(3)   1322. 2.7280 2.7796
    59717. 1.23683 2.85(3)   1363. 2.7273 2.7604
    59735. 1.23720 2.85(3)   1391. 2.7267 2.7488
    59753. 1.23757 2.81(3)   1422. 2.7260 2.7418
    59771. 1.23794 2.78(3)   1439. 2.7254 2.7381
    59788. 1.23832 2.86(3)   1405. 2.7247 2.7392
    59806. 1.23869 2.82(3)   1415. 2.7241 2.7470
    59824. 1.23906 2.82(3)   1420. 2.7234 2.7557
    59842. 1.23943 2.81(3)   1429. 2.7228 2.7550
    59860. 1.23980 2.75(3)   1440. 2.7221 2.7488
    59878. 1.24017 2.80(3)   1398. 2.7215 2.7461
    59896. 1.24055 2.84(3)   1251. 2.7208 2.7628
    59914. 1.24092 2.92(3)   1101. 2.7202 2.8299
    59932. 1.24129 2.97(3)   1058. 2.7195 2.9505
    59950. 1.24166 3.05(3)   991. 2.7189 3.0468
    59968. 1.24204 3.09(3)   963. 2.7183 3.0643
    59986. 1.24241 2.97(3)   1000. 2.7176 3.0144
    60004. 1.24278 2.90(3)   1034. 2.7170 2.9361
    60022. 1.24315 2.85(3)   1046. 2.7163 2.8713
    60040. 1.24353 2.89(3)   1017. 2.7157 2.8403
    60058. 1.24390 2.87(3)   1053. 2.7150 2.8893
    60076. 1.24427 3.08(3)   952. 2.7144 3.0973
    60094. 1.24465 3.44(3)   849. 2.7138 3.4207
    60112. 1.24502 3.63(4) 783. 2.713 3.597
    60130. 1.24539 3.52(4)   819. 2.7125 3.4861
    60148. 1.24577 3.23(3)   902. 2.7118 3.2492
    60166. 1.24614 3.08(3)   965. 2.7112 3.0514
    60184. 1.24652 2.91(3)   1026. 2.7106 2.9248
    60202. 1.24689 2.84(3)   1057. 2.7099 2.8534
    60220. 1.24726 2.92(3)   1039. 2.7093 2.8400
    60239. 1.24764 2.95(3)   1054. 2.7086 2.9521
    60257. 1.24801 3.27(3)   937. 2.7080 3.2761
    60275. 1.24839 3.76(4) 787. 2.707 3.676
    60293. 1.24876 3.83(4) 770. 2.707 3.809
    60311. 1.24914 3.58(4)   839. 2.7061 3.6119
    60329. 1.24951 3.32(3)   907. 2.7055 3.3171
    60347. 1.24989 3.09(3)   970. 2.7048 3.0869
    60365. 1.25026 2.93(3)   1049. 2.7042 2.9391
    60383. 1.25064 2.81(3)   1091. 2.7036 2.8485
    60401. 1.25101 2.79(3)   1095. 2.7029 2.7934
    60419. 1.25139 2.82(3)   1074. 2.7023 2.7601
    60438. 1.25176 2.74(3)   1128. 2.7017 2.7405
    60456. 1.25214 2.74(3)   1119. 2.7010 2.7329
    60474. 1.25251 2.73(3)   1155. 2.7004 2.7462
    60492. 1.25289 2.76(3)   1134. 2.6998 2.7887
    60510. 1.25327 2.85(3)   1082. 2.6991 2.8303
    60528. 1.25364 2.85(3)   1093. 2.6985 2.8275
    60546. 1.25402 2.80(3)   1129. 2.6979 2.8018
    60565. 1.25439 2.77(3)   1125. 2.6973 2.7880
    60583. 1.25477 2.78(3)   1136. 2.6966 2.7852
    60601. 1.25515 2.77(3)   1119. 2.6960 2.7881
    60619. 1.25552 2.75(3)   1160. 2.6954 2.8103
    60637. 1.25590 2.79(3)   1132. 2.6948 2.8356
    60656. 1.25628 2.76(3)   1146. 2.6941 2.8340
    60674. 1.25665 2.77(3)   1125. 2.6935 2.8140
    60692. 1.25703 2.71(3)   1172. 2.6929 2.7845
    60710. 1.25741 2.72(3)   1153. 2.6923 2.7538
    60728. 1.25779 2.73(3)   1183. 2.6917 2.7307
    60747. 1.25816 2.75(3)   1172. 2.6910 2.7160
    60765. 1.25854 2.69(3)   1243. 2.6904 2.7074
    60783. 1.25892 2.68(3)   1268. 2.6898 2.7020
    60801. 1.25930 2.67(3)   1258. 2.6892 2.6977
    60820. 1.25967 2.61(3)   1334. 2.6886 2.6947
    60838. 1.26005 2.64(3)   1365. 2.6879 2.6930
    60856. 1.26043 2.66(3)   1337. 2.6873 2.6932
    60874. 1.26081 2.67(3)   1369. 2.6867 2.7008
    60893. 1.26119 2.65(3)   1428. 2.6861 2.7281
    60911. 1.26156 2.73(3)   1394. 2.6855 2.7728
    60929. 1.26194 2.75(3)   1358. 2.6849 2.7953
    60947. 1.26232 2.72(3)   1384. 2.6843 2.7788
    60966. 1.26270 2.74(3)   1393. 2.6836 2.7566
    60984. 1.26308 2.74(3)   1389. 2.6830 2.7522
    61002. 1.26346 2.76(3)   1396. 2.6824 2.7548
    61021. 1.26384 2.69(3)   1435. 2.6818 2.7441
    61039. 1.26422 2.66(3)   1429. 2.6812 2.7247
    61057. 1.26460 2.70(3)   1400. 2.6806 2.7085
    61075. 1.26498 2.72(3)   1371. 2.6800 2.6980
    61094. 1.26536 2.67(3)   1408. 2.6794 2.6917
    61112. 1.26573 2.67(3)   1398. 2.6788 2.6884
    61130. 1.26611 2.66(3)   1432. 2.6782 2.6898
    61149. 1.26649 2.65(3)   1426. 2.6776 2.7060
    61167. 1.26687 2.72(3)   1417. 2.6770 2.7567
    61185. 1.26725 2.80(3)   1345. 2.6764 2.8394
    61204. 1.26763 2.88(3)   1290. 2.6758 2.8927
    61222. 1.26802 2.83(3)   1341. 2.6752 2.8691
    61241. 1.26840 2.77(3)   1381. 2.6746 2.8093
    61259. 1.26878 2.74(3)   1393. 2.6740 2.7596
    61277. 1.26916 2.72(3)   1379. 2.6734 2.7310
    61296. 1.26954 2.70(3)   1410. 2.6728 2.7204
    61314. 1.26992 2.64(3)   1454. 2.6722 2.7272
    61332. 1.27030 2.68(3)   1414. 2.6716 2.7495
    61351. 1.27068 2.69(3)   1414. 2.6710 2.7649
    61369. 1.27106 2.72(3)   1376. 2.6704 2.7516
    61388. 1.27144 2.69(3)   1403. 2.6698 2.7261
    61406. 1.27183 2.65(3)   1418. 2.6692 2.7057
    61425. 1.27221 2.65(3)   1410. 2.6686 2.6946
    61443. 1.27259 2.69(3)   1393. 2.6680 2.6946
    61461. 1.27297 2.67(3)   1434. 2.6674 2.7047
    61480. 1.27335 2.73(3)   1376. 2.6668 2.7140
    61498. 1.27373 2.73(3)   1378. 2.6662 2.7145
    61517. 1.27412 2.70(3)   1413. 2.6656 2.7114
    61535. 1.27450 2.66(3)   1439. 2.6650 2.7145
    61554. 1.27488 2.75(3)   1353. 2.6645 2.7370
    61572. 1.27526 2.73(3)   1371. 2.6639 2.7701
    61591. 1.27565 2.71(3)   1397. 2.6633 2.7782
    61609. 1.27603 2.72(3)   1366. 2.6627 2.7582
    61628. 1.27641 2.77(3)   1326. 2.6621 2.7492
    61646. 1.27680 2.82(3)   1347. 2.6615 2.8101
    61665. 1.27718 2.96(3)   1257. 2.6609 2.9759
    61683. 1.27756 3.11(3)   1178. 2.6604 3.1307
    61702. 1.27795 3.12(3)   1190. 2.6598 3.1114
    61720. 1.27833 2.93(3)   1280. 2.6592 2.9887
    61739. 1.27871 2.84(3)   1330. 2.6586 2.8864
    61757. 1.27910 2.85(3)   1336. 2.6580 2.8510
    61776. 1.27948 2.90(3)   1297. 2.6575 2.9390
    61794. 1.27986 3.13(3)   1179. 2.6569 3.1952
    61813. 1.28025 3.39(3)   1075. 2.6563 3.4295
    61831. 1.28063 3.41(3)   1083. 2.6557 3.3981
    61850. 1.28102 3.21(3)   1143. 2.6552 3.2485
    61868. 1.28140 3.18(3)   1165. 2.6546 3.1802
    61887. 1.28178 3.20(3)   1148. 2.6540 3.1576
    61905. 1.28217 3.10(3)   1199. 2.6535 3.0835
    61924. 1.28255 2.99(3)   1248. 2.6529 2.9827
    61943. 1.28294 2.89(3)   1269. 2.6523 2.8843
    61961. 1.28332 2.82(3)   1298. 2.6517 2.8031
    61980. 1.28371 2.75(3)   1343. 2.6512 2.7481
    61998. 1.28409 2.73(3)   1360. 2.6506 2.7153
    62017. 1.28448 2.68(3)   1388. 2.6500 2.6949
    62036. 1.28486 2.62(3)   1434. 2.6495 2.6812
    62054. 1.28525 2.67(3)   1372. 2.6489 2.6729
    62073. 1.28564 2.60(3)   1416. 2.6483 2.6715
    62091. 1.28602 2.68(3)   1368. 2.6478 2.6918
    62110. 1.28641 2.76(3)   1346. 2.6472 2.7811
    62129. 1.28679 2.95(3)   1228. 2.6467 2.9691
    62147. 1.28718 3.08(3)   1205. 2.6461 3.1321
    62166. 1.28757 3.11(3)   1171. 2.6455 3.1104
    62185. 1.28795 2.95(3)   1241. 2.6450 2.9759
    62203. 1.28834 2.85(3)   1292. 2.6444 2.8520
    62222. 1.28873 2.72(3)   1342. 2.6439 2.7708
    62241. 1.28911 2.67(3)   1358. 2.6433 2.7220
    62259. 1.28950 2.68(3)   1348. 2.6428 2.6943
    62278. 1.28989 2.69(3)   1383. 2.6422 2.6874
    62297. 1.29027 2.70(3)   1362. 2.6417 2.7167
    62315. 1.29066 2.72(3)   1349. 2.6411 2.7872
    62334. 1.29105 2.77(3)   1313. 2.6406 2.8462
    62353. 1.29143 2.77(3)   1283. 2.6400 2.8430
    62371. 1.29182 2.72(3)   1329. 2.6395 2.7974
    62390. 1.29221 2.67(3)   1392. 2.6389 2.7448
    62409. 1.29260 2.64(3)   1380. 2.6384 2.7066
    62428. 1.29299 2.65(3)   1379. 2.6378 2.6901
    62446. 1.29337 2.67(3)   1366. 2.6373 2.7037
    62465. 1.29376 2.71(3)   1354. 2.6367 2.7407
    62484. 1.29415 2.75(3)   1319. 2.6362 2.7587
    62502. 1.29454 2.68(3)   1367. 2.6356 2.7369
    62521. 1.29493 2.63(3)   1399. 2.6351 2.7028
    62540. 1.29532 2.66(3)   1371. 2.6346 2.6765
    62559. 1.29570 2.63(3)   1384. 2.6340 2.6598
    62578. 1.29609 2.63(3)   1380. 2.6335 2.6497
    62596. 1.29648 2.62(3)   1400. 2.6329 2.6435
    62615. 1.29687 2.58(3)   1424. 2.6324 2.6400
    62634. 1.29726 2.58(3)   1403. 2.6319 2.6401
    62653. 1.29765 2.59(3)   1405. 2.6313 2.6485
    62671. 1.29804 2.62(3)   1394. 2.6308 2.6671
    62690. 1.29843 2.63(3)   1366. 2.6303 2.6810
    62709. 1.29882 2.68(3)   1313. 2.6297 2.6755
    62728. 1.29921 2.60(3)   1405. 2.6292 2.6609
    62747. 1.29960 2.63(3)   1391. 2.6287 2.6488
    62766. 1.29999 2.60(3)   1390. 2.6281 2.6419
    62784. 1.30038 2.62(3)   1372. 2.6276 2.6411
    62803. 1.30077 2.60(3)   1385. 2.6271 2.6460
    62822. 1.30116 2.62(3)   1375. 2.6266 2.6497
    62841. 1.30155 2.60(3)   1369. 2.6260 2.6462
    62860. 1.30194 2.61(3)   1370. 2.6255 2.6395
    62879. 1.30233 2.58(3)   1416. 2.6250 2.6342
    62897. 1.30272 2.56(3)   1427. 2.6245 2.6307
    62916. 1.30311 2.56(3)   1403. 2.6240 2.6284
    62935. 1.30350 2.60(3)   1385. 2.6234 2.6272
    62954. 1.30389 2.55(3)   1424. 2.6229 2.6267
    62973. 1.30428 2.62(3)   1356. 2.6224 2.6283
    62992. 1.30468 2.64(3)   1351. 2.6219 2.6392
    63011. 1.30507 2.63(3)   1376. 2.6214 2.6780
    63030. 1.30546 2.70(3)   1334. 2.6209 2.7501
    63049. 1.30585 2.74(3)   1307. 2.6203 2.8023
    63067. 1.30624 2.72(3)   1317. 2.6198 2.7843
    63086. 1.30663 2.68(3)   1320. 2.6193 2.7328
    63105. 1.30703 2.66(3)   1372. 2.6188 2.6891
    63124. 1.30742 2.62(3)   1382. 2.6183 2.6611
    63143. 1.30781 2.58(3)   1391. 2.6178 2.6444
    63162. 1.30820 2.59(3)   1378. 2.6173 2.6346
    63181. 1.30860 2.59(3)   1415. 2.6168 2.6297
    63200. 1.30899 2.61(3)   1365. 2.6163 2.6329
    63219. 1.30938 2.63(3)   1361. 2.6158 2.6582
    63238. 1.30977 2.72(3)   1307. 2.6153 2.7158
    63257. 1.31017 2.75(3)   1288. 2.6148 2.7684
    63276. 1.31056 2.81(3)   1261. 2.6143 2.7649
    63295. 1.31095 2.70(3)   1334. 2.6138 2.7238
    63314. 1.31135 2.66(3)   1339. 2.6133 2.6840
    63333. 1.31174 2.61(3)   1369. 2.6128 2.6599
    63352. 1.31213 2.60(3)   1394. 2.6123 2.6576
    63371. 1.31253 2.60(3)   1361. 2.6118 2.6830
    63390. 1.31292 2.61(3)   1360. 2.6113 2.7152
    63409. 1.31331 2.63(3)   1378. 2.6108 2.7142
    63428. 1.31371 2.61(3)   1370. 2.6103 2.6865
    63447. 1.31410 2.62(3)   1365. 2.6098 2.6609
    63466. 1.31450 2.59(3)   1363. 2.6093 2.6473
    63485. 1.31489 2.65(3)   1350. 2.6088 2.6413
    63504. 1.31529 2.64(3)   1350. 2.6083 2.6377
    63523. 1.31568 2.63(3)   1336. 2.6078 2.6399
    63542. 1.31608 2.64(3)   1358. 2.6074 2.6460
    63561. 1.31647 2.61(3)   1373. 2.6069 2.6446
    63580. 1.31687 2.60(3)   1356. 2.6064 2.6354
    63599. 1.31726 2.60(3)   1374. 2.6059 2.6261
    63618. 1.31766 2.61(3)   1348. 2.6054 2.6196
    63638. 1.31805 2.54(3)   1394. 2.6049 2.6159
    63657. 1.31845 2.57(3)   1381. 2.6045 2.6143
    63676. 1.31884 2.55(3)   1399. 2.6040 2.6150
    63695. 1.31924 2.56(3)   1395. 2.6035 2.6229
    63714. 1.31963 2.54(3)   1428. 2.6030 2.6512
    63733. 1.32003 2.62(3)   1375. 2.6026 2.7054
    63752. 1.32043 2.65(3)   1365. 2.6021 2.7700
    63771. 1.32082 2.81(3)   1272. 2.6016 2.8882
    63790. 1.32122 3.07(3)   1162. 2.6011 3.1461
    63810. 1.32162 3.37(3)   1043. 2.6007 3.4313
    63829. 1.32201 3.52(3)   972. 2.6002 3.4992
    63848. 1.32241 3.35(3)   1040. 2.5997 3.3192
    63867. 1.32281 3.16(3)   1107. 2.5993 3.0747
    63886. 1.32320 2.90(3)   1217. 2.5988 2.8916
    63905. 1.32360 2.77(3)   1273. 2.5983 2.7805
    63925. 1.32400 2.72(3)   1304. 2.5979 2.7145
    63944. 1.32439 2.65(3)   1346. 2.5974 2.6719
    63963. 1.32479 2.60(3)   1368. 2.5969 2.6440
    63982. 1.32519 2.61(3)   1340. 2.5965 2.6267
    64001. 1.32559 2.55(3)   1402. 2.5960 2.6172
    64020. 1.32598 2.59(3)   1352. 2.5956 2.6165
    64040. 1.32638 2.60(3)   1354. 2.5951 2.6316
    64059. 1.32678 2.64(3)   1319. 2.5947 2.6600
    64078. 1.32718 2.66(3)   1317. 2.5942 2.6739
    64097. 1.32758 2.65(3)   1318. 2.5937 2.6601
    64117. 1.32797 2.58(3)   1373. 2.5933 2.6386
    64136. 1.32837 2.58(3)   1370. 2.5928 2.6238
    64155. 1.32877 2.57(3)   1380. 2.5924 2.6232
    64174. 1.32917 2.63(3)   1330. 2.5919 2.6542
    64194. 1.32957 2.68(3)   1284. 2.5915 2.7255
    64213. 1.32997 2.70(3)   1289. 2.5910 2.7809
    64232. 1.33037 2.68(3)   1313. 2.5906 2.7635
    64251. 1.33077 2.65(3)   1299. 2.5902 2.7096
    64271. 1.33117 2.63(3)   1326. 2.5897 2.6638
    64290. 1.33157 2.56(3)   1377. 2.5893 2.6348
    64309. 1.33196 2.59(3)   1345. 2.5888 2.6179
    64328. 1.33236 2.58(3)   1353. 2.5884 2.6094
    64348. 1.33276 2.60(3)   1342. 2.5880 2.6088
    64367. 1.33316 2.61(3)   1328. 2.5875 2.6159
    64386. 1.33356 2.63(3)   1327. 2.5871 2.6294
    64406. 1.33396 2.63(3)   1310. 2.5866 2.6513
    64425. 1.33436 2.70(3)   1265. 2.5862 2.6737
    64444. 1.33476 2.66(3)   1296. 2.5858 2.6740
    64464. 1.33517 2.67(3)   1309. 2.5853 2.6572
    64483. 1.33557 2.64(3)   1291. 2.5849 2.6482
    64502. 1.33597 2.63(3)   1310. 2.5845 2.6798
    64522. 1.33637 2.67(3)   1288. 2.5841 2.7640
    64541. 1.33677 2.72(3)   1273. 2.5836 2.8312
    64560. 1.33717 2.78(3)   1225. 2.5832 2.8116
    64580. 1.33757 2.71(3)   1251. 2.5828 2.7557
    64599. 1.33797 2.65(3)   1272. 2.5824 2.7265
    64619. 1.33837 2.71(3)   1251. 2.5819 2.7228
    64638. 1.33878 2.70(3)   1266. 2.5815 2.7075
    64657. 1.33918 2.63(3)   1327. 2.5811 2.6766
    64677. 1.33958 2.66(3)   1306. 2.5807 2.6601
    64696. 1.33998 2.75(3)   1256. 2.5803 2.7081
    64716. 1.34038 2.88(3)   1214. 2.5798 2.8839
    64735. 1.34079 3.08(3)   1134. 2.5794 3.1325
    64754. 1.34119 3.23(3)   1055. 2.5790 3.2499
    64774. 1.34159 3.20(3)   1068. 2.5786 3.1827
    64793. 1.34199 3.01(3)   1112. 2.5782 3.0210
    64813. 1.34240 2.83(3)   1194. 2.5778 2.8624
    64832. 1.34280 2.69(3)   1271. 2.5774 2.7503
    64852. 1.34320 2.66(3)   1295. 2.5770 2.6812
    64871. 1.34360 2.63(3)   1320. 2.5766 2.6401
    64890. 1.34401 2.61(3)   1293. 2.5761 2.6160
    64910. 1.34441 2.61(3)   1330. 2.5757 2.6027
    64929. 1.34481 2.59(3)   1304. 2.5753 2.6010
    64949. 1.34522 2.59(3)   1331. 2.5749 2.6237
    64968. 1.34562 2.61(3)   1317. 2.5745 2.6789
    64988. 1.34602 2.71(3)   1236. 2.5741 2.7252
    65007. 1.34643 2.64(3)   1296. 2.5737 2.7134
    65027. 1.34683 2.58(3)   1357. 2.5733 2.6704
    65046. 1.34724 2.61(3)   1299. 2.5729 2.6335
    65066. 1.34764 2.58(3)   1315. 2.5725 2.6095
    65085. 1.34805 2.58(3)   1318. 2.5722 2.5950
    65105. 1.34845 2.58(3)   1302. 2.5718 2.5863
    65124. 1.34885 2.50(3)   1353. 2.5714 2.5810
    65144. 1.34926 2.54(3)   1329. 2.5710 2.5777
    65164. 1.34966 2.54(3)   1330. 2.5706 2.5757
    65183. 1.35007 2.54(3)   1338. 2.5702 2.5744
    65203. 1.35047 2.59(3)   1314. 2.5698 2.5735
    65222. 1.35088 2.54(3)   1319. 2.5694 2.5731
    65242. 1.35128 2.54(3)   1337. 2.5690 2.5728
    65261. 1.35169 2.57(3)   1298. 2.5687 2.5727
    65281. 1.35210 2.60(3)   1298. 2.5683 2.5728
    65301. 1.35250 2.53(3)   1329. 2.5679 2.5739
    65320. 1.35291 2.56(3)   1329. 2.5675 2.5782
    65340. 1.35331 2.59(3)   1308. 2.5671 2.6006
    65359. 1.35372 2.69(3)   1247. 2.5668 2.6626
    65379. 1.35413 2.75(3)   1198. 2.5664 2.7421
    65399. 1.35453 2.82(3)   1175. 2.5660 2.7619
    65418. 1.35494 2.75(3)   1210. 2.5656 2.7183
    65438. 1.35534 2.65(3)   1247. 2.5653 2.6670
    65457. 1.35575 2.63(3)   1269. 2.5649 2.6310
    65477. 1.35616 2.56(3)   1330. 2.5645 2.6085
    65497. 1.35657 2.59(3)   1305. 2.5642 2.5957
    65516. 1.35697 2.58(3)   1292. 2.5638 2.5895
    65536. 1.35738 2.58(3)   1299. 2.5634 2.5881
    65556. 1.35779 2.64(3)   1236. 2.5631 2.5930
    65575. 1.35819 2.64(3)   1268. 2.5627 2.6243
    65595. 1.35860 2.88(3)   1195. 2.5623 2.7823
    65615. 1.35901 3.33(3)   1028. 2.5620 3.2490
    65634. 1.35942 4.01(4)   819. 2.5616 3.9036
    65654. 1.35982 4.29(4) 745. 2.561 4.124
    65674. 1.36023 3.95(4)   840. 2.5609 3.7893
    65693. 1.36064 3.35(3)   990. 2.5605 3.3537
    65713. 1.36105 3.05(3)   1087. 2.5602 3.0593
    65733. 1.36146 2.89(3)   1156. 2.5598 2.9083
    65753. 1.36187 2.78(3)   1194. 2.5595 2.8464
    65772. 1.36227 2.83(3)   1200. 2.5591 2.8671
    65792. 1.36268 3.00(3)   1123. 2.5588 2.9932
    65812. 1.36309 3.18(3)   1026. 2.5584 3.0991
    65832. 1.36350 3.13(3)   1047. 2.5581 3.0449
    65851. 1.36391 2.98(3)   1110. 2.5577 2.9510
    65871. 1.36432 2.97(3)   1108. 2.5574 2.9772
    65891. 1.36473 3.00(3)   1102. 2.5570 3.0891
    65911. 1.36514 3.08(3)   1047. 2.5567 3.0961
    65930. 1.36555 2.93(3)   1107. 2.5564 2.9788
    65950. 1.36596 2.80(3)   1191. 2.5560 2.8604
    65970. 1.36637 2.80(3)   1187. 2.5557 2.8135
    65990. 1.36678 2.83(3)   1170. 2.5553 2.8228
    66009. 1.36719 2.90(3)   1126. 2.5550 2.8608
    66029. 1.36760 2.97(3)   1116. 2.5547 2.9891
    66049. 1.36801 3.20(3)   1009. 2.5543 3.1620
    66069. 1.36842 3.23(3)   994. 2.5540 3.1634
    66089. 1.36883 3.03(3)   1065. 2.5537 3.0012
    66109. 1.36924 2.80(3)   1187. 2.5533 2.8338
    66128. 1.36965 2.69(3)   1200. 2.5530 2.7217
    66148. 1.37006 2.65(3)   1229. 2.5527 2.6546
    66168. 1.37047 2.62(3)   1238. 2.5524 2.6152
    66188. 1.37088 2.57(3)   1279. 2.5520 2.5921
    66208. 1.37130 2.55(3)   1280. 2.5517 2.5785
    66228. 1.37171 2.55(3)   1293. 2.5514 2.5698
    66247. 1.37212 2.55(3)   1295. 2.5511 2.5653
    66267. 1.37253 2.56(3)   1280. 2.5507 2.5631
    66287. 1.37294 2.58(3)   1257. 2.5504 2.5625
    66307. 1.37335 2.58(3)   1263. 2.5501 2.5636
    66327. 1.37377 2.58(3)   1272. 2.5498 2.5691
    66347. 1.37418 2.64(3)   1233. 2.5495 2.5988
    66367. 1.37459 2.75(3)   1193. 2.5492 2.7169
    66387. 1.37500 2.99(3)   1086. 2.5488 2.9724
    66407. 1.37542 3.18(3)   998. 2.5485 3.2300
    66427. 1.37583 3.29(3)   995. 2.5482 3.3337
    66447. 1.37624 3.37(3)   946. 2.5479 3.3500
    66466. 1.37665 3.33(3)   949. 2.5476 3.2535
    66486. 1.37707 3.08(3)   1047. 2.5473 3.0513
    66506. 1.37748 2.85(3)   1138. 2.5470 2.8614
    66526. 1.37789 2.69(3)   1222. 2.5467 2.7347
    66546. 1.37831 2.68(3)   1208. 2.5464 2.6602
    66566. 1.37872 2.62(3)   1260. 2.5461 2.6203
    66586. 1.37914 2.62(3)   1244. 2.5458 2.6011
    66606. 1.37955 2.59(3)   1273. 2.5455 2.5883
    66626. 1.37996 2.53(3)   1281. 2.5452 2.5753
    66646. 1.38038 2.54(3)   1260. 2.5449 2.5648
    66666. 1.38079 2.56(3)   1251. 2.5446 2.5577
    66686. 1.38121 2.56(3)   1242. 2.5443 2.5534
    66706. 1.38162 2.54(3)   1256. 2.5440 2.5506
    66726. 1.38203 2.53(3)   1279. 2.5437 2.5489
    66746. 1.38245 2.55(3)   1266. 2.5434 2.5478
    66766. 1.38286 2.59(3)   1224. 2.5431 2.5471
    66786. 1.38328 2.53(3)   1278. 2.5428 2.5467
    66806. 1.38369 2.55(3)   1260. 2.5425 2.5465
    66826. 1.38411 2.54(3)   1266. 2.5423 2.5466
    66846. 1.38452 2.52(3)   1286. 2.5420 2.5480
    66866. 1.38494 2.58(3)   1234. 2.5417 2.5542
    66886. 1.38536 2.61(3)   1236. 2.5414 2.5704
    66907. 1.38577 2.67(3)   1171. 2.5411 2.5899
    66927. 1.38619 2.60(3)   1246. 2.5408 2.5953
    66947. 1.38660 2.62(3)   1246. 2.5406 2.5944
    66967. 1.38702 2.68(3)   1224. 2.5403 2.6343
    66987. 1.38743 2.78(3)   1168. 2.5400 2.7852
    67007. 1.38785 3.05(3)   1036. 2.5397 3.0240
    67027. 1.38827 3.16(3)   1009. 2.5395 3.1519
    67047. 1.38868 3.05(3)   1043. 2.5392 3.0904
    67067. 1.38910 2.93(3)   1088. 2.5389 2.9398
    67087. 1.38952 2.81(3)   1144. 2.5387 2.7962
    67107. 1.38993 2.71(3)   1183. 2.5384 2.6987
    67128. 1.39035 2.69(3)   1174. 2.5381 2.6400
    67148. 1.39077 2.60(3)   1224. 2.5378 2.6024
    67168. 1.39119 2.59(3)   1230. 2.5376 2.5777
    67188. 1.39160 2.57(3)   1223. 2.5373 2.5622
    67208. 1.39202 2.56(3)   1246. 2.5371 2.5530
    67228. 1.39244 2.57(3)   1226. 2.5368 2.5475
    67249. 1.39286 2.54(3)   1262. 2.5365 2.5442
    67269. 1.39327 2.55(3)   1251. 2.5363 2.5424
    67289. 1.39369 2.56(3)   1240. 2.5360 2.5418
    67309. 1.39411 2.57(3)   1239. 2.5358 2.5446
    67329. 1.39453 2.61(3)   1201. 2.5355 2.5608
    67349. 1.39495 2.65(3)   1196. 2.5352 2.6030
    67370. 1.39537 2.68(3)   1191. 2.5350 2.6510
    67390. 1.39578 2.68(3)   1181. 2.5347 2.6560
    67410. 1.39620 2.57(3)   1257. 2.5345 2.6243
    67430. 1.39662 2.55(3)   1250. 2.5342 2.5911
    67451. 1.39704 2.55(3)   1250. 2.5340 2.5694
    67471. 1.39746 2.52(3)   1267. 2.5337 2.5574
    67491. 1.39788 2.56(3)   1232. 2.5335 2.5549
    67511. 1.39830 2.60(3)   1223. 2.5333 2.5770
    67532. 1.39872 2.65(3)   1212. 2.5330 2.6599
    67552. 1.39914 2.78(3)   1131. 2.5328 2.7927
    67572. 1.39956 2.86(3)   1070. 2.5325 2.8540
    67592. 1.39998 2.75(3)   1136. 2.5323 2.7953
    67613. 1.40040 2.68(3)   1178. 2.5320 2.7060
    67633. 1.40082 2.60(3)   1219. 2.5318 2.6415
    67653. 1.40124 2.60(3)   1210. 2.5316 2.6002
    67673. 1.40166 2.61(3)   1206. 2.5313 2.5735
    67694. 1.40208 2.55(3)   1257. 2.5311 2.5570
    67714. 1.40250 2.62(3)   1196. 2.5309 2.5474
    67734. 1.40292 2.61(3)   1183. 2.5306 2.5427
    67755. 1.40334 2.55(3)   1223. 2.5304 2.5421
    67775. 1.40376 2.56(3)   1226. 2.5302 2.5445
    67795. 1.40419 2.57(3)   1208. 2.5300 2.5466
    67816. 1.40461 2.59(3)   1194. 2.5297 2.5492
    67836. 1.40503 2.57(3)   1194. 2.5295 2.5543
    67856. 1.40545 2.55(3)   1221. 2.5293 2.5559
    67877. 1.40587 2.54(3)   1239. 2.5291 2.5508
    67897. 1.40629 2.47(3)   1275. 2.5288 2.5442
    67918. 1.40671 2.54(3)   1217. 2.5286 2.5396
    67938. 1.40714 2.52(3)   1219. 2.5284 2.5369
    67958. 1.40756 2.50(3)   1231. 2.5282 2.5356
    67979. 1.40798 2.52(3)   1242. 2.5280 2.5351
    67999. 1.40840 2.58(3)   1200. 2.5277 2.5353
    68019. 1.40883 2.51(3)   1257. 2.5275 2.5359
    68040. 1.40925 2.57(3)   1206. 2.5273 2.5371
    68060. 1.40967 2.58(3)   1194. 2.5271 2.5389
    68081. 1.41010 2.54(3)   1209. 2.5269 2.5418
    68101. 1.41052 2.59(3)   1173. 2.5267 2.5475
    68122. 1.41094 2.57(3)   1198. 2.5265 2.5668
    68142. 1.41137 2.65(3)   1177. 2.5263 2.6476
    68162. 1.41179 2.82(3)   1114. 2.5261 2.8687
    68183. 1.41221 3.23(3)   956. 2.5258 3.2058
    68203. 1.41264 3.62(3)   860. 2.5256 3.5672
    68224. 1.41306 4.03(4) 764. 2.525 4.024
    68244. 1.41348 4.31(4) 703. 2.525 4.318
    68265. 1.41391 4.09(4) 748. 2.525 4.084
    68285. 1.41433 3.60(3)   859. 2.5248 3.6213
    68306. 1.41476 3.29(3)   946. 2.5246 3.3004
    68326. 1.41518 3.16(3)   976. 2.5244 3.1800
    68347. 1.41561 3.09(3)   980. 2.5242 3.0921
    68367. 1.41603 2.92(3)   1043. 2.5241 2.9390
    68388. 1.41646 2.78(3)   1123. 2.5239 2.7882
    68408. 1.41688 2.69(3)   1141. 2.5237 2.6857
    68429. 1.41731 2.63(3)   1159. 2.5235 2.6241
    68449. 1.41773 2.56(3)   1191. 2.5233 2.5879
    68470. 1.41816 2.63(3)   1180. 2.5231 2.5697
    68490. 1.41858 2.57(3)   1207. 2.5229 2.5786
    68511. 1.41901 2.64(3)   1179. 2.5227 2.6515
    68531. 1.41943 2.77(3)   1093. 2.5225 2.7965
    68552. 1.41986 2.89(3)   1033. 2.5223 2.8931
    68573. 1.42028 2.82(3)   1068. 2.5222 2.8450
    68593. 1.42071 2.77(3)   1105. 2.5220 2.7375
    68614. 1.42114 2.62(3)   1179. 2.5218 2.6517
    68634. 1.42156 2.60(3)   1177. 2.5216 2.5988
    68655. 1.42199 2.54(3)   1206. 2.5214 2.5680
    68675. 1.42242 2.51(3)   1220. 2.5213 2.5501
    68696. 1.42284 2.50(3)   1207. 2.5211 2.5397
    68717. 1.42327 2.48(3)   1223. 2.5209 2.5338
    68737. 1.42370 2.46(3)   1268. 2.5207 2.5304
    68758. 1.42412 2.54(3)   1196. 2.5206 2.5285
    68779. 1.42455 2.53(3)   1196. 2.5204 2.5279
    68799. 1.42498 2.54(3)   1172. 2.5202 2.5293
    68820. 1.42541 2.56(3)   1200. 2.5201 2.5406
    68840. 1.42584 2.57(3)   1191. 2.5199 2.5897
    68861. 1.42626 2.71(3)   1140. 2.5197 2.6964
    68882. 1.42669 2.87(3)   1033. 2.5196 2.7895
    68902. 1.42712 2.82(3)   1063. 2.5194 2.7746
    68923. 1.42755 2.72(3)   1111. 2.5192 2.6961
    68944. 1.42798 2.66(3)   1130. 2.5191 2.6265
    68964. 1.42840 2.58(3)   1168. 2.5189 2.5827
    68985. 1.42883 2.65(3)   1106. 2.5187 2.5573
    69006. 1.42926 2.56(3)   1182. 2.5186 2.5425
    69027. 1.42969 2.56(3)   1163. 2.5184 2.5346
    69047. 1.43012 2.54(3)   1189. 2.5183 2.5336
    69068. 1.43055 2.53(3)   1195. 2.5181 2.5423
    69089. 1.43098 2.55(3)   1181. 2.5180 2.5562
    69109. 1.43141 2.56(3)   1159. 2.5178 2.5592
    69130. 1.43184 2.61(3)   1138. 2.5177 2.5498
    69151. 1.43227 2.49(3)   1197. 2.5175 2.5389
    69172. 1.43270 2.59(3)   1135. 2.5173 2.5315
    69192. 1.43313 2.54(3)   1157. 2.5172 2.5275
    69213. 1.43356 2.53(3)   1172. 2.5171 2.5260
    69234. 1.43399 2.51(3)   1156. 2.5169 2.5275
    69255. 1.43442 2.61(3)   1121. 2.5168 2.5415
    69275. 1.43485 2.59(3)   1165. 2.5166 2.5997
    69296. 1.43528 2.64(3)   1141. 2.5165 2.7266
    69317. 1.43571 2.82(3)   1028. 2.5163 2.8407
    69338. 1.43614 2.80(3)   1055. 2.5162 2.8258
    69359. 1.43657 2.68(3)   1106. 2.5160 2.7321
    69379. 1.43700 2.65(3)   1133. 2.5159 2.6480
    69400. 1.43743 2.60(3)   1138. 2.5158 2.5955
    69421. 1.43786 2.60(3)   1134. 2.5156 2.5694
    69442. 1.43829 2.55(3)   1174. 2.5155 2.5715
    69463. 1.43873 2.57(3)   1136. 2.5154 2.6069
    69484. 1.43916 2.64(3)   1116. 2.5152 2.6464
    69504. 1.43959 2.69(3)   1096. 2.5151 2.6439
    69525. 1.44002 2.62(3)   1136. 2.5150 2.6139
    69546. 1.44045 2.58(3)   1167. 2.5148 2.5937
    69567. 1.44089 2.67(3)   1114. 2.5147 2.6258
    69588. 1.44132 2.82(3)   1052. 2.5146 2.7913
    69609. 1.44175 3.08(3)   961. 2.5144 3.1083
    69630. 1.44218 3.27(3)   895. 2.5143 3.3640
    69651. 1.44262 3.29(3)   896. 2.5142 3.3511
    69671. 1.44305 3.15(3)   941. 2.5141 3.1378
    69692. 1.44348 2.93(3)   1011. 2.5139 2.9199
    69713. 1.44392 2.79(3)   1056. 2.5138 2.7801
    69734. 1.44435 2.71(3)   1096. 2.5137 2.6930
    69755. 1.44478 2.61(3)   1135. 2.5136 2.6286
    69776. 1.44522 2.60(3)   1140. 2.5135 2.5835
    69797. 1.44565 2.52(3)   1169. 2.5133 2.5556
    69818. 1.44608 2.55(3)   1158. 2.5132 2.5391
    69839. 1.44652 2.54(3)   1158. 2.5131 2.5295
    69860. 1.44695 2.55(3)   1171. 2.5130 2.5238
    69881. 1.44738 2.58(3)   1139. 2.5129 2.5204
    69902. 1.44782 2.56(3)   1176. 2.5128 2.5183
    69923. 1.44825 2.58(3)   1132. 2.5127 2.5170
    69944. 1.44869 2.54(3)   1158. 2.5126 2.5162
    69965. 1.44912 2.53(3)   1158. 2.5124 2.5170
    69986. 1.44956 2.53(3)   1176. 2.5123 2.5229
    70007. 1.44999 2.52(3)   1177. 2.5122 2.5399
    70028. 1.45043 2.57(3)   1148. 2.5121 2.5610
    70049. 1.45086 2.56(3)   1145. 2.5120 2.5648
    70070. 1.45130 2.54(3)   1165. 2.5119 2.5515
    70091. 1.45173 2.55(3)   1139. 2.5118 2.5366
    70112. 1.45217 2.55(3)   1165. 2.5117 2.5265
    70133. 1.45260 2.54(3)   1167. 2.5116 2.5206
    70154. 1.45304 2.50(3)   1188. 2.5115 2.5174
    70175. 1.45348 2.53(3)   1160. 2.5114 2.5167
    70196. 1.45391 2.50(3)   1175. 2.5113 2.5191
    70217. 1.45435 2.60(3)   1110. 2.5112 2.5228
    70238. 1.45479 2.56(3)   1172. 2.5111 2.5242
    70259. 1.45522 2.54(3)   1175. 2.5110 2.5219
    70280. 1.45566 2.56(3)   1161. 2.5109 2.5188
    70301. 1.45610 2.60(3)   1132. 2.5108 2.5178
    70322. 1.45653 2.57(3)   1153. 2.5107 2.5211
    70343. 1.45697 2.56(3)   1146. 2.5107 2.5316
    70364. 1.45741 2.55(3)   1149. 2.5106 2.5451
    70386. 1.45784 2.61(3)   1116. 2.5105 2.5505
    70407. 1.45828 2.61(3)   1121. 2.5104 2.5445
    70428. 1.45872 2.61(3)   1102. 2.5103 2.5343
    70449. 1.45916 2.49(3)   1170. 2.5102 2.5263
    70470. 1.45959 2.54(3)   1178. 2.5101 2.5216
    70491. 1.46003 2.58(3)   1118. 2.5100 2.5192
    70512. 1.46047 2.57(3)   1135. 2.5100 2.5180
    70534. 1.46091 2.52(3)   1171. 2.5099 2.5177
    70555. 1.46135 2.55(3)   1153. 2.5098 2.5187
    70576. 1.46179 2.58(3)   1123. 2.5097 2.5194
    70597. 1.46222 2.54(3)   1156. 2.5096 2.5206
    70618. 1.46266 2.60(3)   1122. 2.5096 2.5222
    70639. 1.46310 2.59(3)   1125. 2.5095 2.5244
    70661. 1.46354 2.53(3)   1157. 2.5094 2.5274
    70682. 1.46398 2.53(3)   1152. 2.5093 2.5316
    70703. 1.46442 2.56(3)   1146. 2.5093 2.5381
    70724. 1.46486 2.57(3)   1129. 2.5092 2.5474
    70745. 1.46530 2.64(3)   1123. 2.5091 2.5668
    70767. 1.46574 2.77(3)   1080. 2.5090 2.6443
    70788. 1.46618 3.20(3)   950. 2.5090 2.9933
    70809. 1.46662 4.06(4) 739. 2.509 3.987
    70830. 1.46706 5.34(4) 538. 2.509 5.462
    70852. 1.46750 6.28(5) 441. 2.509 6.303
    70873. 1.46794 5.92(5) 470. 2.509 5.892
    70894. 1.46838 4.74(4) 608. 2.509 4.840
    70915. 1.46882 3.92(4) 736. 2.509 3.919
    70937. 1.46926 3.32(3)   879. 2.5085 3.3429
    70958. 1.46970 2.96(3)   1008. 2.5084 3.0487
    70979. 1.47014 2.99(3)   975. 2.5084 2.9532
    71001. 1.47058 2.95(3)   978. 2.5083 2.9319
    71022. 1.47102 2.87(3)   1010. 2.5083 2.8606
    71043. 1.47147 2.79(3)   1050. 2.5082 2.7551
    71064. 1.47191 2.72(3)   1064. 2.5081 2.6754
    71086. 1.47235 2.77(3)   1056. 2.5081 2.6559
    71107. 1.47279 2.89(3)   1011. 2.5080 2.7931
    71128. 1.47323 3.28(3)   904. 2.5080 3.2669
    71150. 1.47367 3.85(4) 743. 2.508 3.932
    71171. 1.47412 4.11(4) 675. 2.508 4.134
    71192. 1.47456 3.82(4) 740. 2.508 3.771
    71214. 1.47500 3.36(3)   867. 2.5078 3.3405
    71235. 1.47544 3.10(3)   939. 2.5077 3.1010
    71257. 1.47589 3.05(3)   971. 2.5077 3.0630
    71278. 1.47633 3.23(3)   904. 2.5076 3.2429
    71299. 1.47677 3.47(4)   823. 2.5076 3.5448
    71321. 1.47722 3.62(4) 783. 2.508 3.589
    71342. 1.47766 3.31(3)   867. 2.5075 3.3237
    71363. 1.47810 3.12(3)   916. 2.5074 3.0480
    71385. 1.47855 2.95(3)   969. 2.5074 2.9362
    71406. 1.47899 2.99(3)   966. 2.5073 2.9634
    71428. 1.47943 3.03(3)   936. 2.5073 2.9605
    71449. 1.47988 2.97(3)   958. 2.5073 2.8525
    71471. 1.48032 2.80(3)   1025. 2.5072 2.7254
    71492. 1.48077 2.62(3)   1090. 2.5072 2.6366
    71514. 1.48121 2.61(3)   1070. 2.5071 2.5846
    71535. 1.48165 2.58(3)   1103. 2.5071 2.5548
    71556. 1.48210 2.58(3)   1124. 2.5071 2.5379
    71578. 1.48254 2.56(3)   1110. 2.5070 2.5283
    71599. 1.48299 2.54(3)   1116. 2.5070 2.5229
    71621. 1.48343 2.49(3)   1151. 2.5069 2.5204
    71642. 1.48388 2.57(3)   1106. 2.5069 2.5217
    71664. 1.48432 2.54(3)   1124. 2.5069 2.5335
    71685. 1.48477 2.59(3)   1090. 2.5069 2.5627
    71707. 1.48521 2.55(3)   1119. 2.5068 2.5930
    71728. 1.48566 2.55(3)   1121. 2.5068 2.5977
    71750. 1.48611 2.64(3)   1088. 2.5068 2.6055
    71771. 1.48655 2.75(3)   1052. 2.5067 2.7135
    71793. 1.48700 2.99(3)   948. 2.5067 3.0091
    71814. 1.48744 3.29(3)   843. 2.5067 3.3220
    71836. 1.48789 3.28(3)   856. 2.5066 3.3203
    71858. 1.48834 3.05(3)   930. 2.5066 3.0834
    71879. 1.48878 2.87(3)   984. 2.5066 2.8537
    71901. 1.48923 2.75(3)   1027. 2.5066 2.7065
    71922. 1.48968 2.64(3)   1066. 2.5066 2.6218
    71944. 1.49012 2.56(3)   1114. 2.5065 2.5734
    71965. 1.49057 2.55(3)   1113. 2.5065 2.5463
    71987. 1.49102 2.56(3)   1095. 2.5065 2.5307
    72009. 1.49147 2.57(3)   1085. 2.5065 2.5218
    72030. 1.49191 2.53(3)   1099. 2.5064 2.5166
    72052. 1.49236 2.54(3)   1092. 2.5064 2.5134
    72073. 1.49281 2.54(3)   1101. 2.5064 2.5118
    72095. 1.49326 2.59(3)   1076. 2.5064 2.5118
    72117. 1.49370 2.59(3)   1047. 2.5064 2.5167
    72138. 1.49415 2.59(3)   1060. 2.5064 2.5313
    72160. 1.49460 2.63(3)   1039. 2.5064 2.5490
    72182. 1.49505 2.62(3)   1047. 2.5063 2.5519
    72203. 1.49550 2.58(3)   1080. 2.5063 2.5407
    72225. 1.49595 2.53(3)   1122. 2.5063 2.5300
    72247. 1.49640 2.60(3)   1054. 2.5063 2.5238
    72268. 1.49685 2.61(3)   1052. 2.5063 2.5196
    72290. 1.49729 2.53(3)   1095. 2.5063 2.5156
    72312. 1.49774 2.58(3)   1061. 2.5063 2.5126
    72333. 1.49819 2.51(3)   1118. 2.5063 2.5107
    72355. 1.49864 2.53(3)   1083. 2.5063 2.5097
    72377. 1.49909 2.54(3)   1083. 2.5063 2.5092
    72398. 1.49954 2.55(3)   1063. 2.5062 2.5090
    72420. 1.49999 2.52(3)   1104. 2.5062 2.5091
    72442. 1.50044 2.55(3)   1055. 2.5062 2.5090
    72464. 1.50089 2.61(3)   1013. 2.5062 2.5097
    72485. 1.50134 2.57(3)   1055. 2.5062 2.5122
    72507. 1.50179 2.58(3)   1062. 2.5062 2.5244
    72529. 1.50224 2.64(3)   1014. 2.5062 2.5683
    72551. 1.50269 2.69(3)   1005. 2.5062 2.6493
    72572. 1.50315 2.75(3)   962. 2.5062 2.7025
    72594. 1.50360 2.68(3)   1008. 2.5062 2.6767
    72616. 1.50405 2.63(3)   1041. 2.5062 2.6190
    72638. 1.50450 2.56(3)   1066. 2.5062 2.5736
    72659. 1.50495 2.55(3)   1047. 2.5062 2.5465
    72681. 1.50540 2.56(3)   1039. 2.5062 2.5316
    72703. 1.50585 2.56(3)   1041. 2.5063 2.5238
    72725. 1.50630 2.55(3)   1043. 2.5063 2.5203
    72747. 1.50676 2.51(3)   1068. 2.5063 2.5196
    72769. 1.50721 2.55(3)   1036. 2.5063 2.5219
    72790. 1.50766 2.57(3)   1027. 2.5063 2.5336
    72812. 1.50811 2.60(3)   1012. 2.5063 2.5964
    72834. 1.50857 2.84(3)   927. 2.5063 2.8214
    72856. 1.50902 3.21(4) 810. 2.506 3.229
    72878. 1.50947 3.54(4) 711. 2.506 3.484
    72900. 1.50992 3.35(4) 769. 2.506 3.344
    72921. 1.51038 3.09(3)   841. 2.5063 3.0518
    72943. 1.51083 2.92(3)   875. 2.5064 2.8247
    72965. 1.51128 2.69(3)   976. 2.5064 2.6886
    72987. 1.51174 2.70(3)   948. 2.5064 2.6118
    73009. 1.51219 2.62(3)   986. 2.5064 2.5687
    73031. 1.51265 2.62(3)   973. 2.5064 2.5445
    73053. 1.51310 2.58(3)   999. 2.5064 2.5309
    73075. 1.51355 2.61(3)   995. 2.5064 2.5234
    73097. 1.51401 2.63(3)   977. 2.5065 2.5194
    73119. 1.51446 2.63(3)   966. 2.5065 2.5176
    73141. 1.51492 2.63(3)   976. 2.5065 2.5173
    73162. 1.51537 2.60(3)   984. 2.5065 2.5185
    73184. 1.51583 2.62(3)   951. 2.5065 2.5229
    73206. 1.51628 2.67(3)   965. 2.5066 2.5444
    73228. 1.51673 2.79(3)   919. 2.5066 2.6427
    73250. 1.51719 2.98(3)   845. 2.5066 2.8994
    73272. 1.51765 3.25(4) 755. 2.507 3.201
    73294. 1.51810 3.37(4) 729. 2.507 3.245
    73316. 1.51856 3.17(4) 780. 2.507 3.066
    73338. 1.51901 3.01(4)   823. 2.5067 2.9152
    73360. 1.51947 2.88(3)   860. 2.5067 2.8828
    73382. 1.51992 2.83(3)   886. 2.5068 2.8778
    73404. 1.52038 2.74(3)   936. 2.5068 2.8052
    73426. 1.52084 2.72(3)   906. 2.5068 2.7020
    73448. 1.52129 2.58(3)   968. 2.5068 2.6232
    73470. 1.52175 2.57(3)   981. 2.5069 2.5768
    73492. 1.52221 2.50(3)   1025. 2.5069 2.5520
    73514. 1.52266 2.55(3)   989. 2.5069 2.5446
    73537. 1.52312 2.59(3)   983. 2.5070 2.5623
    73559. 1.52358 2.62(3)   966. 2.5070 2.6186
    73581. 1.52403 2.69(3)   928. 2.5070 2.6746
    73603. 1.52449 2.67(3)   942. 2.5070 2.6680
    73625. 1.52495 2.60(3)   981. 2.5071 2.6195
    73647. 1.52541 2.58(3)   970. 2.5071 2.5753
    73669. 1.52586 2.59(3)   968. 2.5072 2.5476
    73691. 1.52632 2.54(3)   987. 2.5072 2.5320
    73713. 1.52678 2.57(3)   984. 2.5072 2.5233
    73735. 1.52724 2.51(3)   1030. 2.5073 2.5186
    73757. 1.52770 2.51(3)   1036. 2.5073 2.5161
    73780. 1.52815 2.50(3)   1020. 2.5073 2.5150
    73802. 1.52861 2.54(3)   994. 2.5074 2.5147
    73824. 1.52907 2.49(3)   1034. 2.5074 2.5150
    73846. 1.52953 2.52(3)   1031. 2.5074 2.5158
    73868. 1.52999 2.56(3)   997. 2.5075 2.5179
    73890. 1.53045 2.58(3)   986. 2.5075 2.5265
    73912. 1.53091 2.58(3)   999. 2.5076 2.5621
    73935. 1.53137 2.63(3)   983. 2.5076 2.6475
    73957. 1.53183 2.74(3)   939. 2.5077 2.7365
    73979. 1.53229 2.72(3)   952. 2.5077 2.7389
    74001. 1.53275 2.70(3)   957. 2.5077 2.6771
    74023. 1.53321 2.64(3)   976. 2.5078 2.6190
    74046. 1.53367 2.57(3)   1013. 2.5078 2.5856
    74068. 1.53413 2.59(3)   1007. 2.5079 2.5751
    74090. 1.53459 2.66(3)   1004. 2.5079 2.6069
    74112. 1.53505 2.89(3)   934. 2.5080 2.8216
    74134. 1.53551 3.57(4) 743. 2.508 3.535
    74157. 1.53597 4.57(4) 552. 2.508 4.669
    74179. 1.53643 5.16(5) 476. 2.508 5.195
    74201. 1.53689 4.73(4) 533. 2.508 4.676
    74223. 1.53735 3.85(4) 665. 2.508 3.878
    74246. 1.53781 3.31(4) 781. 2.508 3.315
    74268. 1.53827 3.03(3)   865. 2.5083 3.0375
    74290. 1.53873 2.95(3)   898. 2.5083 2.9603
    74313. 1.53920 2.98(3)   864. 2.5084 2.9285
    74335. 1.53966 2.86(3)   903. 2.5084 2.8333
    74357. 1.54012 2.71(3)   975. 2.5085 2.7201
    74379. 1.54058 2.68(3)   961. 2.5086 2.6442
    74402. 1.54104 2.70(3)   955. 2.5086 2.6274
    74424. 1.54151 2.72(3)   950. 2.5087 2.6883
    74446. 1.54197 2.79(3)   914. 2.5087 2.7857
    74469. 1.54243 2.73(3)   960. 2.5088 2.8027
    74491. 1.54290 2.75(3)   936. 2.5088 2.7318
    74513. 1.54336 2.66(3)   966. 2.5089 2.6571
    74536. 1.54382 2.63(3)   999. 2.5089 2.6320
    74558. 1.54428 2.71(3)   976. 2.5090 2.7139
    74581. 1.54475 2.90(3)   912. 2.5090 2.9636
    74603. 1.54521 3.11(4)   826. 2.5091 3.2569
    74625. 1.54567 3.25(4) 796. 2.509 3.339
    74648. 1.54614 3.26(4) 783. 2.509 3.318
    74670. 1.54660 3.41(4) 744. 2.509 3.378
    74692. 1.54707 3.40(4) 743. 2.509 3.345
    74715. 1.54753 3.19(4) 797. 2.509 3.125
    74737. 1.54799 2.91(3)   894. 2.5095 2.8876
    74760. 1.54846 2.77(3)   933. 2.5095 2.7274
    74782. 1.54892 2.59(3)   997. 2.5096 2.6359
    74805. 1.54939 2.55(3)   1037. 2.5096 2.5856
    74827. 1.54985 2.50(3)   1042. 2.5097 2.5606
    74849. 1.55032 2.49(3)   1034. 2.5098 2.5459
    74872. 1.55078 2.55(3)   982. 2.5098 2.5350
    74894. 1.55125 2.52(3)   1023. 2.5099 2.5275
    74917. 1.55171 2.48(3)   1056. 2.5100 2.5242
    74939. 1.55218 2.55(3)   981. 2.5100 2.5275
    74962. 1.55265 2.62(3)   963. 2.5101 2.5432
    74984. 1.55311 2.59(3)   968. 2.5102 2.5840
    75007. 1.55358 2.64(3)   967. 2.5102 2.6627
    75029. 1.55404 2.72(3)   938. 2.5103 2.7440
    75052. 1.55451 2.73(3)   920. 2.5104 2.7440
    75074. 1.55498 2.63(3)   954. 2.5104 2.6780
    75097. 1.55544 2.54(3)   1024. 2.5105 2.6120
    75119. 1.55591 2.52(3)   1001. 2.5106 2.5699
    75142. 1.55638 2.55(3)   994. 2.5106 2.5463
    75164. 1.55684 2.55(3)   980. 2.5107 2.5335
    75187. 1.55731 2.55(3)   974. 2.5108 2.5270
    75210. 1.55778 2.53(3)   1007. 2.5108 2.5254
    75232. 1.55825 2.52(3)   1009. 2.5109 2.5326
    75255. 1.55871 2.58(3)   988. 2.5110 2.5726
    75277. 1.55918 2.69(3)   930. 2.5110 2.6678
    75300. 1.55965 2.80(3)   905. 2.5111 2.7619
    75322. 1.56012 2.79(3)   893. 2.5112 2.7570
    75345. 1.56059 2.82(3)   892. 2.5113 2.6841
    75368. 1.56105 2.65(3)   950. 2.5113 2.6164
    75390. 1.56152 2.58(3)   986. 2.5114 2.5745
    75413. 1.56199 2.48(3)   1048. 2.5115 2.5517
    75436. 1.56246 2.56(3)   986. 2.5115 2.5402
    75458. 1.56293 2.52(3)   996. 2.5116 2.5353
    75481. 1.56340 2.52(3)   1009. 2.5117 2.5349
    75503. 1.56387 2.49(3)   1023. 2.5118 2.5401
    75526. 1.56434 2.59(3)   986. 2.5118 2.5690
    75549. 1.56480 2.73(3)   950. 2.5119 2.7051
    75571. 1.56527 3.02(3)   845. 2.5120 3.0771
    75594. 1.56574 3.55(4) 698. 2.512 3.544
    75617. 1.56621 3.73(4) 645. 2.512 3.643
    75639. 1.56668 3.38(4) 740. 2.512 3.368
    75662. 1.56715 3.16(4) 787. 2.512 3.104
    75685. 1.56762 3.16(4)   815. 2.5124 3.1612
    75708. 1.56809 3.65(4) 688. 2.512 3.704
    75730. 1.56856 4.35(4) 551. 2.513 4.345
    75753. 1.56904 4.46(4) 531. 2.513 4.331
    75776. 1.56951 3.86(4) 632. 2.513 3.808
    75798. 1.56998 3.36(4) 747. 2.513 3.360
    75821. 1.57045 3.24(4) 769. 2.513 3.267
    75844. 1.57092 3.45(4) 715. 2.513 3.476
    75867. 1.57139 3.55(4) 674. 2.513 3.585
    75889. 1.57186 3.34(4) 732. 2.513 3.365
    75912. 1.57233 3.04(4) 795. 2.513 3.050
    75935. 1.57281 2.81(3)   867. 2.5133 2.8224
    75958. 1.57328 2.65(3)   928. 2.5133 2.6896
    75981. 1.57375 2.63(3)   939. 2.5134 2.6185
    76003. 1.57422 2.57(3)   957. 2.5135 2.5775
    76026. 1.57469 2.57(3)   962. 2.5136 2.5545
    76049. 1.57517 2.54(3)   960. 2.5137 2.5416
    76072. 1.57564 2.50(3)   975. 2.5138 2.5342
    76095. 1.57611 2.55(3)   954. 2.5138 2.5300
    76117. 1.57659 2.50(3)   972. 2.5139 2.5276
    76140. 1.57706 2.50(3)   990. 2.5140 2.5263
    76163. 1.57753 2.46(3)   994. 2.5141 2.5257
    76186. 1.57800 2.54(3)   945. 2.5142 2.5255
    76209. 1.57848 2.55(3)   963. 2.5143 2.5257
    76232. 1.57895 2.49(3)   958. 2.5144 2.5257
    76255. 1.57943 2.48(3)   1001. 2.5144 2.5272
    76277. 1.57990 2.52(3)   962. 2.5145 2.5315
    76300. 1.58037 2.52(3)   970. 2.5146 2.5396
    76323. 1.58085 2.58(3)   960. 2.5147 2.5491
    76346. 1.58132 2.53(3)   978. 2.5148 2.5633
    76369. 1.58180 2.52(3)   981. 2.5149 2.5937
    76392. 1.58227 2.63(3)   928. 2.5150 2.6277
    76415. 1.58275 2.57(3)   975. 2.5150 2.6288
    76438. 1.58322 2.63(3)   919. 2.5151 2.6061
    76461. 1.58370 2.59(3)   949. 2.5152 2.5869
    76484. 1.58417 2.55(3)   941. 2.5153 2.5798
    76507. 1.58465 2.55(3)   949. 2.5154 2.5851
    76529. 1.58512 2.59(3)   938. 2.5155 2.6054
    76552. 1.58560 2.76(3)   897. 2.5156 2.6815
    76575. 1.58607 3.26(4) 792. 2.516 3.080
    76598. 1.58655 4.65(4) 565. 2.516 4.578
    76621. 1.58703 7.32(6) 327.1 2.516 7.477
    76644. 1.58750 9.61(7) 231.3 2.516 9.542
    76667. 1.58798 8.96(6) 251.3 2.516 8.702
    76690. 1.58845 6.64(5) 357. 2.516 6.554
    76713. 1.58893 4.77(4) 509. 2.516 4.834
    76736. 1.58941 3.69(4) 663. 2.516 3.810
    76759. 1.58988 3.18(4) 763. 2.516 3.244
    76782. 1.59036 2.85(3)   841. 2.5165 2.9320
    76805. 1.59084 2.76(3)   869. 2.5166 2.7599
    76828. 1.59132 2.61(3)   919. 2.5167 2.6639
    76852. 1.59179 2.62(3)   903. 2.5168 2.6098
    76875. 1.59227 2.52(3)   953. 2.5169 2.5788
    76898. 1.59275 2.55(3)   928. 2.5170 2.5608
    76921. 1.59323 2.48(3)   956. 2.5171 2.5501
    76944. 1.59371 2.50(3)   960. 2.5171 2.5437
    76967. 1.59418 2.57(3)   917. 2.5172 2.5399
    76990. 1.59466 2.57(3)   933. 2.5173 2.5377
    77013. 1.59514 2.52(3)   939. 2.5174 2.5367
    77036. 1.59562 2.52(3)   942. 2.5175 2.5367
    77059. 1.59610 2.55(3)   932. 2.5176 2.5377
    77082. 1.59658 2.55(3)   960. 2.5177 2.5400
    77106. 1.59706 2.58(3)   917. 2.5178 2.5448
    77129. 1.59753 2.55(3)   933. 2.5179 2.5605
    77152. 1.59801 2.63(3)   915. 2.5180 2.6312
    77175. 1.59849 2.93(4) 805. 2.518 2.877
    77198. 1.59897 3.37(4) 708. 2.518 3.367
    77221. 1.59945 3.87(4) 608. 2.518 3.878
    77244. 1.59993 4.20(4) 545. 2.518 4.170
    77268. 1.60041 4.19(4) 550. 2.518 4.213
    77291. 1.60089 3.85(4) 598. 2.519 3.892
    77314. 1.60137 3.37(4) 691. 2.519 3.410
    77337. 1.60185 3.00(4) 791. 2.519 3.030
    77360. 1.60233 2.76(3)   865. 2.5189 2.8053
    77384. 1.60282 2.61(3)   922. 2.5190 2.6806
    77407. 1.60330 2.61(3)   901. 2.5191 2.6120
    77430. 1.60378 2.56(3)   942. 2.5192 2.5742
    77453. 1.60426 2.57(3)   904. 2.5193 2.5531
    77476. 1.60474 2.43(3)   971. 2.5194 2.5412
    77500. 1.60522 2.50(3)   932. 2.5195 2.5344
    77523. 1.60570 2.53(3)   931. 2.5196 2.5304
    77546. 1.60619 2.53(3)   925. 2.5197 2.5281
    77569. 1.60667 2.52(3)   913. 2.5198 2.5266
    77593. 1.60715 2.52(3)   917. 2.5199 2.5258
    77616. 1.60763 2.57(3)   899. 2.5200 2.5253
    77639. 1.60811 2.52(3)   927. 2.5201 2.5250
    77663. 1.60860 2.52(3)   935. 2.5202 2.5250
    77686. 1.60908 2.50(3)   951. 2.5203 2.5251
    77709. 1.60956 2.53(3)   913. 2.5204 2.5254
    77733. 1.61004 2.50(3)   912. 2.5205 2.5260
    77756. 1.61053 2.50(3)   928. 2.5206 2.5269
    77779. 1.61101 2.49(3)   950. 2.5207 2.5283
    77803. 1.61149 2.55(3)   913. 2.5208 2.5310
    77826. 1.61198 2.59(3)   887. 2.5209 2.5427
    77849. 1.61246 2.59(3)   894. 2.5210 2.5918
    77873. 1.61295 2.80(4)   821. 2.5211 2.7613
    77896. 1.61343 3.08(4) 742. 2.521 3.054
    77919. 1.61391 3.25(4) 688. 2.521 3.219
    77943. 1.61440 3.11(4) 720. 2.521 3.103
    77966. 1.61488 2.86(4) 802. 2.521 2.890
    77989. 1.61537 2.73(3)   841. 2.5216 2.7317
    78013. 1.61585 2.61(3)   892. 2.5217 2.6401
    78036. 1.61634 2.61(3)   889. 2.5218 2.5902
    78060. 1.61682 2.51(3)   926. 2.5219 2.5634
    78083. 1.61731 2.45(3)   956. 2.5220 2.5495
    78106. 1.61779 2.49(3)   935. 2.5221 2.5448
    78130. 1.61828 2.49(3)   905. 2.5222 2.5482
    78153. 1.61876 2.48(3)   920. 2.5223 2.5545
    78177. 1.61925 2.55(3)   904. 2.5224 2.5545
    78200. 1.61973 2.54(3)   894. 2.5225 2.5493
    78224. 1.62022 2.53(3)   888. 2.5226 2.5448
    78247. 1.62071 2.52(3)   897. 2.5227 2.5431
    78271. 1.62119 2.50(3)   928. 2.5228 2.5439
    78294. 1.62168 2.54(3)   894. 2.5229 2.5467
    78318. 1.62217 2.54(3)   894. 2.5230 2.5515
    78341. 1.62265 2.52(3)   907. 2.5231 2.5592
    78365. 1.62314 2.57(3)   892. 2.5233 2.5717
    78388. 1.62363 2.59(3)   899. 2.5234 2.5986
    78412. 1.62411 2.85(4) 803. 2.523 2.716
    78435. 1.62460 3.36(4) 710. 2.524 3.269
    78459. 1.62509 4.60(4) 528. 2.524 4.819
    78482. 1.62558 6.79(6) 318.0 2.524 6.821
    78506. 1.62606 7.48(6) 276.6 2.524 7.313
    78529. 1.62655 6.18(5) 351. 2.524 6.176
    78553. 1.62704 4.65(5) 481. 2.524 4.833
    78576. 1.62753 3.70(4) 611. 2.524 3.883
    78600. 1.62802 3.13(4) 730. 2.524 3.296
    78624. 1.62850 2.85(4) 792. 2.524 2.959
    78647. 1.62899 2.66(3)   851. 2.5245 2.7726
    78671. 1.62948 2.63(3)   872. 2.5246 2.6703
    78694. 1.62997 2.59(3)   855. 2.5247 2.6139
    78718. 1.63046 2.57(3)   865. 2.5248 2.5837
    78742. 1.63095 2.55(3)   887. 2.5249 2.5659
    78765. 1.63144 2.53(3)   893. 2.5250 2.5558
    78789. 1.63193 2.58(3)   873. 2.5252 2.5500
    78812. 1.63242 2.59(4)   826. 2.5253 2.5467
    78836. 1.63291 2.52(3)   883. 2.5254 2.5451
    78860. 1.63340 2.56(3)   848. 2.5255 2.5445
    78883. 1.63389 2.51(3)   888. 2.5256 2.5449
    78907. 1.63438 2.56(3)   866. 2.5257 2.5463
    78931. 1.63487 2.55(3)   874. 2.5258 2.5494
    78954. 1.63536 2.57(3)   864. 2.5259 2.5592
    78978. 1.63585 2.58(3)   855. 2.5260 2.5932
    79002. 1.63634 2.64(3)   854. 2.5261 2.6681
    79026. 1.63683 2.82(4) 789. 2.526 2.762
    79049. 1.63732 2.89(4) 788. 2.526 2.915
    79073. 1.63781 3.32(4) 690. 2.526 3.371
    79097. 1.63831 4.03(4) 534. 2.527 4.108
    79120. 1.63880 4.42(5) 472. 2.527 4.413
    79144. 1.63929 3.89(4) 564. 2.527 4.018
    79168. 1.63978 3.39(4) 652. 2.527 3.460
    79192. 1.64027 3.07(4) 730. 2.527 3.111
    79215. 1.64076 3.08(4) 732. 2.527 3.080
    79239. 1.64126 3.27(4) 697. 2.527 3.404
    79263. 1.64175 3.66(4) 588. 2.527 3.794
    79287. 1.64224 3.84(4) 549. 2.527 3.811
    79311. 1.64274 3.64(4) 611. 2.528 3.620
    79334. 1.64323 3.92(4) 579. 2.528 3.798
    79358. 1.64372 4.74(5) 463. 2.528 4.717
    79382. 1.64421 5.76(5) 364. 2.528 5.642
    79406. 1.64471 5.55(5) 374. 2.528 5.426
    79430. 1.64520 4.55(5) 471. 2.528 4.482
    79453. 1.64569 3.69(4) 599. 2.528 3.656
    79477. 1.64619 3.17(4) 696. 2.528 3.155
    79501. 1.64668 2.93(4) 735. 2.528 2.881
    79525. 1.64718 2.73(4) 801. 2.528 2.733
    79549. 1.64767 2.62(3)   847. 2.5286 2.6540
    79573. 1.64817 2.56(3)   869. 2.5287 2.6139
    79597. 1.64866 2.62(4)   824. 2.5288 2.6005
    79620. 1.64915 2.62(3)   843. 2.5289 2.6070
    79644. 1.64965 2.58(3)   890. 2.5290 2.6192
    79668. 1.65014 2.66(3)   876. 2.5291 2.6476
    79692. 1.65064 2.88(4)   834. 2.5293 2.8257
    79716. 1.65113 3.49(4) 686. 2.529 3.439
    79740. 1.65163 4.46(4) 517. 2.529 4.427
    79764. 1.65213 4.98(5) 454. 2.530 4.886
    79788. 1.65262 4.43(4) 515. 2.530 4.419
    79812. 1.65312 3.68(4) 571. 2.530 3.699
    79836. 1.65361 3.22(4) 604. 2.530 3.185
    79860. 1.65411 2.92(4) 649. 2.530 2.893
    79884. 1.65461 2.70(4) 707. 2.530 2.735
    79907. 1.65510 2.67(4) 689. 2.530 2.651
    79931. 1.65560 2.68(4) 674. 2.530 2.605
    79955. 1.65610 2.58(4) 712. 2.530 2.581
    79979. 1.65659 2.51(4) 732. 2.531 2.569
    80003. 1.65709 2.56(4) 709. 2.531 2.566
    80027. 1.65759 2.62(4) 675. 2.531 2.580
    80051. 1.65808 2.65(4) 691. 2.531 2.669
    80075. 1.65858 2.98(4) 619. 2.531 2.984
    80099. 1.65908 3.39(4) 531. 2.531 3.530
    80123. 1.65958 3.79(5) 450. 2.531 3.835
    80148. 1.66008 3.49(4) 505. 2.531 3.611
    80172. 1.66057 3.21(4) 555. 2.531 3.211
    80196. 1.66107 2.91(4) 613. 2.532 2.914
    80220. 1.66157 2.72(4) 658. 2.532 2.745
    80244. 1.66207 2.70(4) 659. 2.532 2.655
    80268. 1.66257 2.55(4) 704. 2.532 2.608
    80292. 1.66307 2.58(4) 714. 2.532 2.587
    80316. 1.66357 2.59(4) 690. 2.532 2.594
    80340. 1.66406 2.69(4) 672. 2.532 2.695
    80364. 1.66456 2.95(4) 622. 2.532 3.018
    80388. 1.66506 3.43(4) 527. 2.532 3.483
    80412. 1.66556 3.61(5) 485. 2.533 3.638
    80437. 1.66606 3.39(4) 536. 2.533 3.378
    80461. 1.66656 2.95(4) 617. 2.533 3.043
    80485. 1.66706 2.76(4) 666. 2.533 2.816
    80509. 1.66756 2.69(4) 675. 2.533 2.689
    80533. 1.66806 2.61(4) 705. 2.533 2.622
    80557. 1.66856 2.58(4) 713. 2.533 2.589
    80581. 1.66906 2.58(4) 703. 2.533 2.578
    80606. 1.66956 2.53(4) 723. 2.533 2.577
    80630. 1.67007 2.59(4) 692. 2.534 2.572
    80654. 1.67057 2.58(4) 702. 2.534 2.563
    80678. 1.67107 2.56(4) 720. 2.534 2.555
    80702. 1.67157 2.48(4) 750. 2.534 2.553
    80727. 1.67207 2.53(4) 733. 2.534 2.565
    80751. 1.67257 2.64(4) 687. 2.534 2.631
    80775. 1.67308 2.69(4) 679. 2.534 2.787
    80799. 1.67358 2.85(4) 647. 2.534 2.941
    80824. 1.67408 2.91(4) 619. 2.534 2.939
    80848. 1.67458 2.84(4) 645. 2.535 2.835
    80872. 1.67508 2.78(4) 651. 2.535 2.738
    80896. 1.67559 2.69(4) 685. 2.535 2.666
    80921. 1.67609 2.67(4) 684. 2.535 2.615
    80945. 1.67659 2.57(4) 706. 2.535 2.582
    80969. 1.67710 2.58(4) 693. 2.535 2.564
    80993. 1.67760 2.58(4) 700. 2.535 2.554
    81018. 1.67810 2.49(4) 771. 2.535 2.550
    81042. 1.67861 2.62(4) 725. 2.535 2.549
    81066. 1.67911 2.56(4) 763. 2.536 2.552
    81091. 1.67961 2.63(4) 746. 2.536 2.573
    81115. 1.68012 2.68(4) 745. 2.536 2.653
    81139. 1.68062 2.90(4) 709. 2.536 2.804
    81164. 1.68113 3.02(4) 671. 2.536 2.916
    81188. 1.68163 3.07(4) 667. 2.536 2.926
    81212. 1.68213 3.07(4) 665. 2.536 3.013
    81237. 1.68264 3.23(4) 634. 2.536 3.254
    81261. 1.68314 3.39(4) 581. 2.536 3.370
    81285. 1.68365 3.26(4) 613. 2.537 3.197
    81310. 1.68415 2.94(4) 699. 2.537 2.943
    81334. 1.68466 2.72(4) 763. 2.537 2.762
    81359. 1.68516 2.65(4) 774. 2.537 2.660
    81383. 1.68567 2.59(4) 784. 2.537 2.605
    81407. 1.68618 2.56(4) 808. 2.537 2.576
    81432. 1.68668 2.55(4) 784. 2.537 2.560
    81456. 1.68719 2.55(4) 796. 2.537 2.551
    81481. 1.68769 2.51(4) 810. 2.537 2.546
    81505. 1.68820 2.54(4) 804. 2.538 2.544
    81530. 1.68871 2.54(4) 787. 2.538 2.543
    81554. 1.68921 2.50(4) 809. 2.538 2.542
    81579. 1.68972 2.50(4) 798. 2.538 2.542
    81603. 1.69023 2.50(4)   826. 2.5380 2.5413
    81628. 1.69074 2.46(4)   826. 2.5381 2.5411
    81652. 1.69124 2.47(4)   819. 2.5382 2.5411
    81676. 1.69175 2.52(4) 794. 2.538 2.541
    81701. 1.69226 2.50(4) 790. 2.538 2.541
    81726. 1.69277 2.53(4) 785. 2.539 2.541
    81750. 1.69327 2.46(4)   823. 2.5386 2.5418
    81775. 1.69378 2.46(4)   824. 2.5388 2.5427
    81799. 1.69429 2.54(4) 795. 2.539 2.546
    81824. 1.69480 2.57(4) 777. 2.539 2.556
    81848. 1.69531 2.51(4) 809. 2.539 2.569
    81873. 1.69582 2.58(4) 782. 2.539 2.572
    81897. 1.69632 2.60(4) 775. 2.539 2.565
    81922. 1.69683 2.58(4) 773. 2.539 2.557
    81946. 1.69734 2.54(4) 775. 2.540 2.552
    81971. 1.69785 2.57(4) 777. 2.540 2.549
    81996. 1.69836 2.53(4) 793. 2.540 2.550
    82020. 1.69887 2.57(4) 769. 2.540 2.554
    82045. 1.69938 2.62(4) 764. 2.540 2.562
    82069. 1.69989 2.62(4) 766. 2.540 2.571
    82094. 1.70040 2.65(4) 747. 2.540 2.575
    82119. 1.70091 2.61(4) 758. 2.540 2.576
    82143. 1.70142 2.64(4) 774. 2.540 2.592
    82168. 1.70193 2.74(4) 737. 2.541 2.693
    82193. 1.70244 3.10(4) 668. 2.541 3.098
    82217. 1.70295 3.87(4) 520. 2.541 3.928
    82242. 1.70346 4.55(5) 414. 2.541 4.578
    82267. 1.70398 4.37(5) 436. 2.541 4.375
    82291. 1.70449 3.66(4) 539. 2.541 3.735
    82316. 1.70500 3.09(4) 641. 2.541 3.211
    82341. 1.70551 2.76(4) 712. 2.541 2.905
    82365. 1.70602 2.68(4) 743. 2.541 2.740
    82390. 1.70653 2.65(4) 735. 2.542 2.654
    82415. 1.70705 2.65(4) 749. 2.542 2.608
    82440. 1.70756 2.53(4) 781. 2.542 2.586
    82464. 1.70807 2.51(4) 795. 2.542 2.584
    82489. 1.70858 2.59(4) 775. 2.542 2.608
    82514. 1.70909 2.67(4) 738. 2.542 2.663
    82538. 1.70961 2.71(4) 723. 2.542 2.719
    82563. 1.71012 2.80(4) 703. 2.542 2.737
    82588. 1.71063 2.74(4) 708. 2.542 2.741
    82613. 1.71115 2.73(4) 719. 2.543 2.778
    82638. 1.71166 2.76(4) 717. 2.543 2.871
    82662. 1.71217 2.98(4) 654. 2.543 3.013
    82687. 1.71269 3.06(4) 630. 2.543 3.057
    82712. 1.71320 2.96(4) 645. 2.543 2.936
    82737. 1.71372 2.74(4) 716. 2.543 2.781
    82762. 1.71423 2.71(4) 708. 2.543 2.675
    82786. 1.71474 2.69(4) 704. 2.543 2.616
    82811. 1.71526 2.59(4) 737. 2.543 2.585
    82836. 1.71577 2.56(4) 739. 2.544 2.568
    82861. 1.71629 2.62(4) 724. 2.544 2.559
    82886. 1.71680 2.57(4) 767. 2.544 2.555
    82911. 1.71732 2.59(4) 736. 2.544 2.553
    82936. 1.71783 2.55(4) 760. 2.544 2.551
    82960. 1.71835 2.57(4) 737. 2.544 2.553
    82985. 1.71886 2.57(4) 744. 2.544 2.565
    83010. 1.71938 2.63(4) 719. 2.544 2.617
    83035. 1.71990 2.71(4) 696. 2.544 2.741
    83060. 1.72041 2.85(4) 645. 2.545 2.866
    83085. 1.72093 2.81(4) 673. 2.545 2.859
    83110. 1.72145 2.75(4) 682. 2.545 2.760
    83135. 1.72196 2.61(4) 734. 2.545 2.667
    83160. 1.72248 2.58(4) 727. 2.545 2.611
    83185. 1.72300 2.55(4) 751. 2.545 2.581
    83210. 1.72351 2.55(4) 752. 2.545 2.565
    83235. 1.72403 2.57(4) 739. 2.545 2.557
    83260. 1.72455 2.57(4) 727. 2.545 2.553
    83285. 1.72506 2.59(4) 716. 2.546 2.550
    83310. 1.72558 2.53(4) 750. 2.546 2.549
    83335. 1.72610 2.58(4) 731. 2.546 2.548
    83360. 1.72662 2.58(4) 741. 2.546 2.548
    83385. 1.72714 2.59(4) 716. 2.546 2.548
    83410. 1.72765 2.54(4) 737. 2.546 2.548
    83435. 1.72817 2.55(4) 735. 2.546 2.548
    83460. 1.72869 2.53(4) 748. 2.546 2.548
    83485. 1.72921 2.51(4) 752. 2.546 2.548
    83510. 1.72973 2.53(4) 744. 2.547 2.548
    83535. 1.73025 2.55(4) 711. 2.547 2.548
    83560. 1.73077 2.56(4) 724. 2.547 2.549
    83585. 1.73129 2.58(4) 733. 2.547 2.549
    83610. 1.73181 2.54(4) 721. 2.547 2.549
    83635. 1.73232 2.58(4) 727. 2.547 2.549
    83660. 1.73284 2.53(4) 750. 2.547 2.550
    83685. 1.73336 2.49(4) 773. 2.547 2.550
    83710. 1.73388 2.57(4) 735. 2.548 2.551
    83735. 1.73440 2.54(4) 742. 2.548 2.552
    83761. 1.73493 2.52(4) 746. 2.548 2.552
    83786. 1.73545 2.54(4) 719. 2.548 2.555
    83811. 1.73597 2.54(4) 720. 2.548 2.556
    83836. 1.73649 2.50(4) 741. 2.548 2.559
    83861. 1.73701 2.52(4) 737. 2.548 2.563
    83886. 1.73753 2.52(4) 736. 2.548 2.575
    83911. 1.73805 2.56(4) 752. 2.548 2.630
    83937. 1.73857 2.81(4) 664. 2.549 2.821
    83962. 1.73909 3.26(4) 576. 2.549 3.222
    83987. 1.73962 3.75(5) 487. 2.549 3.649
    84012. 1.74014 3.82(5) 467. 2.549 3.742
    84037. 1.74066 3.54(4) 510. 2.549 3.453
    84063. 1.74118 3.12(4) 591. 2.549 3.093
    84088. 1.74170 2.84(4) 651. 2.549 2.847
    84113. 1.74223 2.76(4) 656. 2.549 2.711
    84138. 1.74275 2.61(4) 713. 2.549 2.639
    84164. 1.74327 2.56(4) 723. 2.550 2.602
    84189. 1.74380 2.58(4) 704. 2.550 2.583
    84214. 1.74432 2.51(4) 718. 2.550 2.573
    84239. 1.74484 2.58(4) 704. 2.550 2.568
    84265. 1.74537 2.60(4) 699. 2.550 2.566
    84290. 1.74589 2.51(4) 729. 2.550 2.566
    84315. 1.74641 2.60(4) 699. 2.550 2.567
    84340. 1.74694 2.56(4) 697. 2.550 2.570
    84366. 1.74746 2.59(4) 683. 2.551 2.575
    84391. 1.74799 2.55(4) 715. 2.551 2.584
    84416. 1.74851 2.59(4) 705. 2.551 2.612
    84442. 1.74904 2.84(4) 663. 2.551 2.755
    84467. 1.74956 3.38(4) 552. 2.551 3.305
    84492. 1.75009 4.42(5) 410. 2.551 4.409
    84518. 1.75061 5.33(6) 322.5 2.551 5.251
    84543. 1.75114 4.99(5) 350.1 2.551 4.956
    84568. 1.75166 4.17(5) 417. 2.551 4.101
    84594. 1.75219 3.40(4) 529. 2.552 3.418
    84619. 1.75271 3.08(4) 586. 2.552 3.047
    84645. 1.75324 2.88(4) 628. 2.552 2.883
    84670. 1.75376 2.80(4) 640. 2.552 2.799
    84695. 1.75429 2.70(4) 667. 2.552 2.721
    84721. 1.75482 2.66(4) 670. 2.552 2.654
    84746. 1.75534 2.67(4) 678. 2.552 2.611
    84772. 1.75587 2.64(4) 681. 2.552 2.588
    84797. 1.75640 2.59(4) 690. 2.552 2.575
    84822. 1.75692 2.52(4) 716. 2.553 2.567
    84848. 1.75745 2.65(4) 664. 2.553 2.566
    84873. 1.75798 2.53(4) 711. 2.553 2.564
    84899. 1.75851 2.54(4) 716. 2.553 2.562
    84924. 1.75903 2.49(4) 713. 2.553 2.562
    84950. 1.75956 2.60(4) 685. 2.553 2.561
    84975. 1.76009 2.61(4) 682. 2.553 2.561
    85001. 1.76062 2.53(4) 709. 2.553 2.561
    85026. 1.76115 2.67(4) 671. 2.554 2.562
    85052. 1.76167 2.61(4) 679. 2.554 2.562
    85077. 1.76220 2.58(4) 693. 2.554 2.562
    85103. 1.76273 2.55(4) 688. 2.554 2.563
    85128. 1.76326 2.59(4) 677. 2.554 2.566
    85154. 1.76379 2.57(4) 686. 2.554 2.572
    85179. 1.76432 2.61(4) 673. 2.554 2.587
    85205. 1.76485 2.62(4) 674. 2.554 2.604
    85231. 1.76538 2.62(4) 667. 2.555 2.608
    85256. 1.76591 2.65(4) 651. 2.555 2.599
    85282. 1.76644 2.65(4) 655. 2.555 2.589
    85307. 1.76697 2.56(4) 662. 2.555 2.585
    85333. 1.76750 2.59(4) 675. 2.555 2.587
    85358. 1.76803 2.59(4) 688. 2.555 2.598
    85384. 1.76856 2.58(4) 698. 2.555 2.624
    85410. 1.76909 2.58(4) 695. 2.555 2.659
    85435. 1.76962 2.66(4) 669. 2.555 2.682
    85461. 1.77015 2.75(4) 663. 2.556 2.718
    85487. 1.77068 3.20(4) 573. 2.556 2.955
    85512. 1.77121 4.25(5) 441. 2.556 4.020
    85538. 1.77175 6.49(6) 271.2 2.556 6.490
    85564. 1.77228 8.88(7) 181.9 2.556 8.869
    85589. 1.77281 8.98(7) 179.0 2.556 8.644
    85615. 1.77334 6.75(6) 246.5 2.556 6.652
    85641. 1.77387 4.90(5) 356. 2.556 4.853
    85666. 1.77440 3.80(5) 455. 2.557 3.781
    85692. 1.77494 3.19(4) 539. 2.557 3.216
    85718. 1.77547 2.96(4) 586. 2.557 2.925
    85743. 1.77600 2.79(4) 619. 2.557 2.779
    85769. 1.77654 2.82(4) 614. 2.557 2.738
    85795. 1.77707 2.96(4) 599. 2.557 2.872
    85821. 1.77760 3.26(4) 539. 2.557 3.343
    85846. 1.77814 3.77(5) 454. 2.557 3.965
    85872. 1.77867 3.96(5) 417. 2.558 4.092
    85898. 1.77920 3.63(5) 462. 2.558 3.679
    85924. 1.77974 3.23(4) 532. 2.558 3.214
    85949. 1.78027 2.86(4) 609. 2.558 2.917
    85975. 1.78080 2.77(4) 625. 2.558 2.757
    86001. 1.78134 2.63(4) 656. 2.558 2.674
    86027. 1.78187 2.61(4) 664. 2.558 2.631
    86053. 1.78241 2.57(4) 661. 2.558 2.609
    86078. 1.78294 2.56(4) 679. 2.559 2.598
    86104. 1.78348 2.61(4) 646. 2.559 2.593
    86130. 1.78401 2.58(4) 678. 2.559 2.592
    86156. 1.78455 2.55(4) 668. 2.559 2.593
    86182. 1.78508 2.59(4) 665. 2.559 2.596
    86208. 1.78562 2.56(4) 672. 2.559 2.606
    86233. 1.78616 2.67(4) 638. 2.559 2.645
    86259. 1.78669 2.73(4) 619. 2.559 2.800
    86285. 1.78723 3.03(4) 561. 2.560 3.148
    86311. 1.78776 3.29(4) 505. 2.560 3.479
    86337. 1.78830 3.41(5) 491. 2.560 3.460
    86363. 1.78884 3.19(4) 535. 2.560 3.218
    86389. 1.78937 3.18(4) 534. 2.560 3.081
    86415. 1.78991 3.67(4) 508. 2.560 3.490
    86441. 1.79045 5.28(5) 347.9 2.560 5.384
    86467. 1.79098 8.60(7) 191.7 2.560 8.881
    86492. 1.79152 10.94(8) 139.9 2.561 11.014
    86518. 1.79206 9.63(8) 161.9 2.561 9.633
    86544. 1.79260 6.87(6) 243.8 2.561 6.941
    86570. 1.79313 4.80(5) 360. 2.561 4.936
    86596. 1.79367 3.68(5) 458. 2.561 3.815
    86622. 1.79421 3.11(4) 550. 2.561 3.232
    86648. 1.79475 2.91(4) 571. 2.561 2.931
    86674. 1.79529 2.72(4) 628. 2.562 2.773
    86700. 1.79583 2.65(4) 637. 2.562 2.690
    86726. 1.79637 2.67(4) 635. 2.562 2.645
    86752. 1.79690 2.64(4) 642. 2.562 2.621
    86778. 1.79744 2.61(4) 643. 2.562 2.607
    86804. 1.79798 2.69(4) 603. 2.562 2.600
    86830. 1.79852 2.59(4) 638. 2.562 2.596
    86856. 1.79906 2.58(4) 651. 2.562 2.596
    86883. 1.79960 2.57(4) 666. 2.563 2.598
    86909. 1.80014 2.58(4) 667. 2.563 2.607
    86935. 1.80068 2.73(4) 611. 2.563 2.653
    86961. 1.80122 2.95(4) 570. 2.563 2.878
    86987. 1.80176 3.55(5) 472. 2.563 3.519
    87013. 1.80230 4.20(5) 391. 2.563 4.361
    87039. 1.80284 4.50(5) 355. 2.563 4.562
    87065. 1.80339 3.90(5) 423. 2.563 4.031
    87091. 1.80393 3.40(5) 487. 2.564 3.415
    87117. 1.80447 3.01(4) 540. 2.564 3.018
    87144. 1.80501 2.84(4) 577. 2.564 2.806
    87170. 1.80555 2.67(4) 633. 2.564 2.696
    87196. 1.80609 2.63(4) 627. 2.564 2.640
    87222. 1.80663 2.64(4) 619. 2.564 2.606
    87248. 1.80718 2.66(4) 613. 2.564 2.591
    87274. 1.80772 2.60(4) 627. 2.565 2.582
    87301. 1.80826 2.58(4) 633. 2.565 2.578
    87327. 1.80880 2.62(4) 624. 2.565 2.576
    87353. 1.80935 2.56(4) 638. 2.565 2.575
    87379. 1.80989 2.55(4) 648. 2.565 2.575
    87405. 1.81043 2.63(4) 625. 2.565 2.575
    87432. 1.81098 2.59(4) 633. 2.565 2.576
    87458. 1.81152 2.60(4) 619. 2.566 2.579
    87484. 1.81206 2.55(4) 648. 2.566 2.591
    87510. 1.81261 2.67(4) 626. 2.566 2.650
    87537. 1.81315 2.78(4) 597. 2.566 2.827
    87563. 1.81369 3.18(5) 489. 2.566 3.084
    87589. 1.81424 3.35(5) 469. 2.566 3.197
    87615. 1.81478 3.14(4) 508. 2.566 3.122
    87642. 1.81533 2.92(4) 562. 2.567 3.002
    87668. 1.81587 2.82(4) 576. 2.567 2.871
    87694. 1.81642 2.76(4) 585. 2.567 2.751
    87720. 1.81696 2.62(4) 634. 2.567 2.671
    87747. 1.81751 2.65(4) 590. 2.567 2.629
    87773. 1.81805 2.67(4) 605. 2.567 2.616
    87799. 1.81860 2.73(4) 583. 2.567 2.663
    87826. 1.81914 2.78(4) 586. 2.568 2.835
    87852. 1.81969 3.03(4) 526. 2.568 3.090
    87879. 1.82024 3.11(4) 507. 2.568 3.178
    87905. 1.82078 3.00(4) 527. 2.568 3.031
    87931. 1.82133 2.73(4) 592. 2.568 2.841
    87958. 1.82187 2.69(4) 592. 2.568 2.714
    87984. 1.82242 2.65(4) 609. 2.568 2.645
    88010. 1.82297 2.61(4) 618. 2.569 2.610
    88037. 1.82352 2.62(4) 605. 2.569 2.593
    88063. 1.82406 2.57(4) 622. 2.569 2.584
    88090. 1.82461 2.60(4) 614. 2.569 2.579
    88116. 1.82516 2.63(4) 607. 2.569 2.577
    88143. 1.82570 2.58(4) 633. 2.569 2.575
    88169. 1.82625 2.60(4) 621. 2.569 2.575
    88195. 1.82680 2.56(4) 626. 2.570 2.575
    88222. 1.82735 2.59(4) 621. 2.570 2.575
    88248. 1.82790 2.58(4) 603. 2.570 2.576
    88275. 1.82845 2.59(4) 603. 2.570 2.577
    88301. 1.82899 2.58(4) 610. 2.570 2.578
    88328. 1.82954 2.58(4) 619. 2.570 2.581
    88354. 1.83009 2.63(4) 599. 2.570 2.591
    88381. 1.83064 2.63(4) 597. 2.571 2.635
    88407. 1.83119 2.70(4) 584. 2.571 2.752
    88434. 1.83174 2.76(4) 576. 2.571 2.942
    88460. 1.83229 3.04(4) 520. 2.571 3.131
    88487. 1.83284 3.22(5) 480. 2.571 3.207
    88513. 1.83339 3.15(5) 484. 2.571 3.089
    88540. 1.83394 2.92(4) 527. 2.571 2.895
    88567. 1.83449 2.84(4) 545. 2.572 2.750
    88593. 1.83504 2.63(4) 595. 2.572 2.670
    88620. 1.83559 2.63(4) 597. 2.572 2.630
    88646. 1.83614 2.65(4) 598. 2.572 2.612
    88673. 1.83669 2.65(4) 589. 2.572 2.612
    88699. 1.83724 2.70(4) 588. 2.572 2.661
    88726. 1.83779 2.97(4) 524. 2.573 2.884
    88753. 1.83835 3.46(5) 441. 2.573 3.388
    88779. 1.83890 3.97(5) 376. 2.573 3.850
    88806. 1.83945 3.81(5) 395. 2.573 3.780
    88833. 1.84000 3.47(5) 437. 2.573 3.370
    88859. 1.84055 3.04(4) 505. 2.573 3.012
    88886. 1.84111 2.76(4) 570. 2.573 2.803
    88913. 1.84166 2.65(4) 597. 2.574 2.695
    88939. 1.84221 2.63(4) 598. 2.574 2.640
    88966. 1.84276 2.63(4) 595. 2.574 2.612
    88993. 1.84332 2.62(4) 588. 2.574 2.599
    89019. 1.84387 2.61(4) 596. 2.574 2.596
    89046. 1.84442 2.64(4) 580. 2.574 2.593
    89073. 1.84498 2.64(4) 563. 2.575 2.589
    89099. 1.84553 2.57(4) 597. 2.575 2.585
    89126. 1.84608 2.63(4) 585. 2.575 2.583
    89153. 1.84664 2.55(4) 599. 2.575 2.582
    89180. 1.84719 2.64(4) 563. 2.575 2.581
    89206. 1.84775 2.58(4) 583. 2.575 2.581
    89233. 1.84830 2.56(4) 584. 2.576 2.582
    89260. 1.84885 2.59(4) 593. 2.576 2.582
    89287. 1.84941 2.62(4) 580. 2.576 2.582
    89314. 1.84996 2.61(4) 578. 2.576 2.583
    89340. 1.85052 2.62(4) 566. 2.576 2.584
    89367. 1.85107 2.61(4) 579. 2.576 2.585
    89394. 1.85163 2.66(4) 557. 2.576 2.586
    89421. 1.85219 2.68(4) 564. 2.577 2.588
    89448. 1.85274 2.58(4) 574. 2.577 2.590
    89474. 1.85330 2.54(4) 593. 2.577 2.593
    89501. 1.85385 2.48(4) 634. 2.577 2.599
    89528. 1.85441 2.63(4) 575. 2.577 2.610
    89555. 1.85497 2.70(4) 565. 2.577 2.638
    89582. 1.85552 2.76(4) 557. 2.578 2.737
    89609. 1.85608 3.00(4) 518. 2.578 3.078
    89636. 1.85664 3.50(5) 432. 2.578 3.696
    89662. 1.85719 3.92(5) 373. 2.578 4.085
    89689. 1.85775 3.75(5) 388. 2.578 3.859
    89716. 1.85831 3.45(5) 427. 2.578 3.437
    89743. 1.85887 3.32(5) 462. 2.579 3.340
    89770. 1.85942 3.73(5) 416. 2.579 3.846
    89797. 1.85998 4.64(6) 313.4 2.579 4.609
    89824. 1.86054 4.72(6) 294.7 2.579 4.702
    89851. 1.86110 4.03(5) 369. 2.579 4.091
    89878. 1.86166 3.35(5) 446. 2.580 3.447
    89905. 1.86221 3.04(5) 490. 2.580 3.053
    89932. 1.86277 2.88(4) 517. 2.580 2.878
    89959. 1.86333 3.01(4) 508. 2.580 2.951
    89986. 1.86389 3.38(5) 456. 2.580 3.449
    90013. 1.86445 4.02(5) 361. 2.580 4.241
    90040. 1.86501 4.51(6) 305.7 2.581 4.532
    90067. 1.86557 4.03(5) 357. 2.581 4.072
    90094. 1.86613 3.50(5) 424. 2.581 3.459
    90121. 1.86669 2.99(4) 507. 2.581 3.049
    90148. 1.86725 2.74(4) 540. 2.581 2.832
    90175. 1.86781 2.73(4) 534. 2.581 2.722
    90202. 1.86837 2.71(4) 540. 2.582 2.668
    90229. 1.86893 2.70(4) 532. 2.582 2.641
    90256. 1.86949 2.61(4) 549. 2.582 2.629
    90283. 1.87005 2.60(4) 561. 2.582 2.626
    90310. 1.87061 2.56(4) 575. 2.582 2.629
    90337. 1.87118 2.52(4) 596. 2.582 2.639
    90364. 1.87174 2.68(4) 561. 2.583 2.669
    90392. 1.87230 2.89(4) 533. 2.583 2.822
    90419. 1.87286 3.59(5) 439. 2.583 3.486
    90446. 1.87342 5.05(6) 294.3 2.583 5.055
    90473. 1.87398 6.73(7) 205.8 2.583 6.627
    90500. 1.87455 6.77(7) 199.7 2.584 6.535
    90527. 1.87511 5.20(6) 279.7 2.584 5.240
    90554. 1.87567 3.96(5) 378. 2.584 4.050
    90582. 1.87623 3.35(5) 430. 2.584 3.351
    90609. 1.87680 2.90(4) 521. 2.584 2.996
    90636. 1.87736 2.83(4) 508. 2.584 2.832
    90663. 1.87792 2.86(4) 518. 2.585 2.837
    90690. 1.87849 3.07(5) 481. 2.585 3.155
    90718. 1.87905 3.75(5) 387. 2.585 3.841
    90745. 1.87961 4.30(6) 324.5 2.585 4.338
    90772. 1.88018 4.14(5) 331.4 2.585 4.105
    90799. 1.88074 3.51(5) 399. 2.586 3.540
    90826. 1.88131 3.06(5) 476. 2.586 3.100
    90854. 1.88187 2.90(4) 508. 2.586 2.856
    90881. 1.88244 2.66(4) 550. 2.586 2.731
    90908. 1.88300 2.64(4) 545. 2.586 2.668
    90935. 1.88357 2.56(4) 555. 2.586 2.636
    90963. 1.88413 2.65(4) 537. 2.587 2.620
    90990. 1.88470 2.71(4) 517. 2.587 2.611
    91017. 1.88526 2.58(4) 550. 2.587 2.607
    91045. 1.88583 2.60(4) 558. 2.587 2.605
    91072. 1.88639 2.67(4) 535. 2.587 2.605
    91099. 1.88696 2.57(4) 547. 2.588 2.611
    91127. 1.88753 2.63(4) 535. 2.588 2.623
    91154. 1.88809 2.56(4) 567. 2.588 2.634
    91181. 1.88866 2.57(4) 555. 2.588 2.634
    91209. 1.88923 2.62(4) 534. 2.588 2.625
    91236. 1.88979 2.55(4) 568. 2.589 2.620
    91263. 1.89036 2.62(4) 545. 2.589 2.622
    91291. 1.89093 2.68(4) 527. 2.589 2.636
    91318. 1.89149 2.73(4) 527. 2.589 2.698
    91346. 1.89206 2.92(4) 496. 2.589 2.927
    91373. 1.89263 3.49(5) 408. 2.590 3.421
    91400. 1.89320 4.07(5) 344.0 2.590 4.010
    91428. 1.89377 4.55(6) 309.2 2.590 4.518
    91455. 1.89433 5.21(6) 269.9 2.590 5.001
    91483. 1.89490 5.35(6) 259.5 2.590 5.270
    91510. 1.89547 5.32(6) 258.4 2.591 5.260
    91538. 1.89604 4.87(6) 278.9 2.591 4.803
    91565. 1.89661 4.15(5) 334.8 2.591 4.035
    91592. 1.89718 3.41(5) 405. 2.591 3.389
    91620. 1.89775 3.00(5) 465. 2.591 3.007
    91647. 1.89832 2.90(5) 478. 2.592 2.810
    91675. 1.89889 2.82(5) 490. 2.592 2.710
    91702. 1.89946 2.68(4) 522. 2.592 2.660
    91730. 1.90003 2.61(4) 542. 2.592 2.633
    91757. 1.90060 2.61(4) 540. 2.592 2.619
    91785. 1.90117 2.62(4) 548. 2.593 2.611
    91813. 1.90174 2.60(4) 550. 2.593 2.607
    91840. 1.90231 2.66(4) 523. 2.593 2.604
    91868. 1.90288 2.67(4) 526. 2.593 2.602
    91895. 1.90345 2.56(4) 529. 2.593 2.601
    91923. 1.90402 2.59(4) 536. 2.594 2.600
    91950. 1.90459 2.61(4) 542. 2.594 2.599
    91978. 1.90516 2.67(4) 521. 2.594 2.599
    92006. 1.90573 2.65(5) 493. 2.594 2.599
    92033. 1.90631 2.60(4) 528. 2.594 2.598
    92061. 1.90688 2.57(4) 537. 2.595 2.598
    92088. 1.90745 2.60(4) 524. 2.595 2.598
    92116. 1.90802 2.61(4) 523. 2.595 2.598
    92144. 1.90859 2.60(4) 532. 2.595 2.597
    92171. 1.90917 2.58(4) 530. 2.595 2.598
    92199. 1.90974 2.65(4) 510. 2.596 2.597
    92227. 1.91031 2.55(4) 545. 2.596 2.597
    92254. 1.91089 2.60(4) 524. 2.596 2.596
    92282. 1.91146 2.56(4) 542. 2.596 2.596
    92310. 1.91203 2.51(4) 550. 2.596 2.597
    92337. 1.91261 2.57(4) 528. 2.597 2.597
    92365. 1.91318 2.62(4) 527. 2.597 2.597
    92393. 1.91376 2.63(4) 505. 2.597 2.598
    92420. 1.91433 2.55(4) 536. 2.597 2.598
    92448. 1.91490 2.56(4) 525. 2.598 2.598
    92476. 1.91548 2.62(4) 517. 2.598 2.598
    92504. 1.91605 2.63(4) 517. 2.598 2.599
    92531. 1.91663 2.60(4) 531. 2.598 2.600
    92559. 1.91720 2.60(4) 519. 2.598 2.602
    92587. 1.91778 2.65(4) 513. 2.599 2.611
    92615. 1.91835 2.60(4) 535. 2.599 2.633
    92642. 1.91893 2.70(4) 504. 2.599 2.657
    92670. 1.91951 2.78(5) 465. 2.599 2.659
    92698. 1.92008 2.71(4) 504. 2.599 2.641
    92726. 1.92066 2.66(4) 516. 2.600 2.624
    92754. 1.92123 2.68(4) 500. 2.600 2.615
    92781. 1.92181 2.68(5) 488. 2.600 2.616
    92809. 1.92239 2.63(4) 515. 2.600 2.638
    92837. 1.92296 2.69(4) 504. 2.601 2.697
    92865. 1.92354 2.80(5) 476. 2.601 2.769
    92893. 1.92412 2.84(5) 474. 2.601 2.783
    92921. 1.92470 2.75(5) 489. 2.601 2.735
    92949. 1.92527 2.63(4) 516. 2.601 2.680
    92977. 1.92585 2.65(4) 504. 2.602 2.650
    93004. 1.92643 2.68(4) 510. 2.602 2.636
    93032. 1.92701 2.57(4) 516. 2.602 2.625
    93060. 1.92758 2.57(4) 509. 2.602 2.616
    93088. 1.92816 2.62(4) 495. 2.603 2.610
    93116. 1.92874 2.60(4) 502. 2.603 2.607
    93144. 1.92932 2.59(4) 511. 2.603 2.605
    93172. 1.92990 2.66(4) 500. 2.603 2.605
    93200. 1.93048 2.68(5) 479. 2.603 2.604
    93228. 1.93106 2.58(4) 516. 2.604 2.604
    93256. 1.93164 2.64(5) 482. 2.604 2.604
    93284. 1.93222 2.59(4) 517. 2.604 2.605
    93312. 1.93280 2.62(4) 498. 2.604 2.605
    93340. 1.93338 2.60(4) 501. 2.605 2.605
    93368. 1.93396 2.58(4) 502. 2.605 2.605
    93396. 1.93454 2.68(5) 478. 2.605 2.605
    93424. 1.93512 2.63(5) 478. 2.605 2.605
    93452. 1.93570 2.62(4) 494. 2.605 2.606
    93480. 1.93628 2.60(4) 499. 2.606 2.606
    93508. 1.93686 2.66(5) 481. 2.606 2.606
    93536. 1.93744 2.64(5) 491. 2.606 2.607
    93564. 1.93802 2.59(5) 485. 2.606 2.607
    93592. 1.93860 2.58(4) 495. 2.607 2.608
    93620. 1.93919 2.62(5) 485. 2.607 2.608
    93648. 1.93977 2.53(4) 517. 2.607 2.608
    93676. 1.94035 2.57(4) 512. 2.607 2.608
    93704. 1.94093 2.62(5) 485. 2.608 2.609
    93733. 1.94151 2.60(5) 488. 2.608 2.609
    93761. 1.94210 2.64(5) 479. 2.608 2.609
    93789. 1.94268 2.62(5) 492. 2.608 2.610
    93817. 1.94326 2.62(5) 484. 2.608 2.610
    93845. 1.94385 2.61(5) 489. 2.609 2.611
    93873. 1.94443 2.65(5) 475. 2.609 2.611
    93901. 1.94501 2.60(5) 487. 2.609 2.612
    93930. 1.94560 2.68(5) 459. 2.609 2.612
    93958. 1.94618 2.58(4) 496. 2.610 2.613
    93986. 1.94676 2.64(5) 479. 2.610 2.614
    94014. 1.94735 2.63(5) 480. 2.610 2.615
    94042. 1.94793 2.59(5) 475. 2.610 2.616
    94071. 1.94852 2.66(5) 470. 2.611 2.618
    94099. 1.94910 2.67(5) 474. 2.611 2.620
    94127. 1.94969 2.60(5) 481. 2.611 2.624
    94155. 1.95027 2.66(5) 474. 2.611 2.630
    94183. 1.95086 2.65(5) 472. 2.612 2.655
    94212. 1.95144 2.83(5) 440. 2.612 2.752
    94240. 1.95203 3.15(5) 407. 2.612 3.013
    94268. 1.95261 3.55(5) 360. 2.612 3.449
    94297. 1.95320 4.03(6) 309.3 2.612 3.921
    94325. 1.95378 4.04(6) 311.5 2.613 4.143
    94353. 1.95437 3.82(6) 321.7 2.613 3.867
    94381. 1.95496 3.44(5) 356. 2.613 3.384
    94410. 1.95554 3.00(5) 429. 2.613 3.019
    94438. 1.95613 2.88(5) 441. 2.614 2.819
    94466. 1.95672 2.74(5) 455. 2.614 2.720
    94495. 1.95730 2.71(5) 452. 2.614 2.671
    94523. 1.95789 2.66(5) 459. 2.614 2.646
    94551. 1.95848 2.61(5) 473. 2.615 2.634
    94580. 1.95907 2.65(5) 462. 2.615 2.627
    94608. 1.95965 2.56(5) 478. 2.615 2.624
    94637. 1.96024 2.66(5) 465. 2.615 2.622
    94665. 1.96083 2.62(5) 465. 2.616 2.621
    94693. 1.96142 2.67(5) 460. 2.616 2.621
    94722. 1.96201 2.66(5) 464. 2.616 2.620
    94750. 1.96260 2.57(5) 480. 2.616 2.620
    94779. 1.96319 2.59(5) 476. 2.617 2.620
    94807. 1.96377 2.60(5) 478. 2.617 2.620
    94836. 1.96436 2.61(5) 470. 2.617 2.620
    94864. 1.96495 2.58(5) 463. 2.617 2.620
    94892. 1.96554 2.71(5) 450. 2.618 2.621
    94921. 1.96613 2.65(5) 465. 2.618 2.621
    94949. 1.96672 2.61(5) 472. 2.618 2.621
    94978. 1.96731 2.64(5) 456. 2.618 2.621
    95006. 1.96790 2.62(5) 461. 2.619 2.622
    95035. 1.96849 2.60(5) 488. 2.619 2.622
    95063. 1.96908 2.55(5) 473. 2.619 2.623
    95092. 1.96967 2.61(5) 472. 2.619 2.623
    95120. 1.97027 2.64(5) 458. 2.620 2.624
    95149. 1.97086 2.58(5) 474. 2.620 2.625
    95177. 1.97145 2.68(5) 448. 2.620 2.626
    95206. 1.97204 2.64(5) 457. 2.620 2.628
    95235. 1.97263 2.68(5) 437. 2.621 2.630
    95263. 1.97322 2.63(5) 469. 2.621 2.634
    95292. 1.97382 2.63(5) 459. 2.621 2.647
    95320. 1.97441 2.77(5) 434. 2.621 2.686
    95349. 1.97500 3.00(5) 401. 2.622 2.782
    95378. 1.97559 3.19(5) 375. 2.622 3.011
    95406. 1.97619 3.55(5) 344.6 2.622 3.497
    95435. 1.97678 4.21(6) 275.9 2.622 4.041
    95463. 1.97737 4.04(6) 286.6 2.623 4.065
    95492. 1.97796 3.54(5) 332.5 2.623 3.615
    95521. 1.97856 3.14(5) 380. 2.623 3.166
    95549. 1.97915 2.80(5) 419. 2.623 2.897
    95578. 1.97975 2.69(5) 431. 2.624 2.762
    95607. 1.98034 2.64(5) 459. 2.624 2.696
    95635. 1.98093 2.57(5) 472. 2.624 2.663
    95664. 1.98153 2.63(5) 458. 2.624 2.647
    95693. 1.98212 2.61(5) 462. 2.625 2.639
    95721. 1.98272 2.70(5) 417. 2.625 2.634
    95750. 1.98331 2.56(5) 462. 2.625 2.632
    95779. 1.98391 2.57(5) 451. 2.625 2.631
    95808. 1.98450 2.56(5) 465. 2.626 2.630
    95836. 1.98510 2.62(5) 442. 2.626 2.630
    95865. 1.98569 2.65(5) 431. 2.626 2.629
    95894. 1.98629 2.67(5) 427. 2.626 2.629
    95923. 1.98689 2.64(5) 442. 2.627 2.629
    95951. 1.98748 2.51(5) 464. 2.627 2.629
    95980. 1.98808 2.64(5) 438. 2.627 2.629
    96009. 1.98868 2.57(5) 459. 2.627 2.629
    96038. 1.98927 2.58(5) 454. 2.628 2.630
    96067. 1.98987 2.54(5) 469. 2.628 2.630
    96095. 1.99047 2.66(5) 443. 2.628 2.630
    96124. 1.99106 2.55(5) 462. 2.628 2.630
    96153. 1.99166 2.64(5) 435. 2.629 2.631
    96182. 1.99226 2.64(5) 436. 2.629 2.631
    96211. 1.99286 2.64(5) 429. 2.629 2.631
    96240. 1.99345 2.60(5) 450. 2.630 2.631
    96269. 1.99405 2.65(5) 427. 2.630 2.631
    96297. 1.99465 2.64(5) 433. 2.630 2.632
    96326. 1.99525 2.73(5) 409. 2.630 2.633
    96355. 1.99585 2.62(5) 436. 2.631 2.634
    96384. 1.99645 2.64(5) 441. 2.631 2.638
    96413. 1.99705 2.63(5) 428. 2.631 2.649
    96442. 1.99764 2.73(5) 414. 2.631 2.670
    96471. 1.99824 2.73(5) 403. 2.632 2.686
    96500. 1.99884 2.73(5) 417. 2.632 2.684
    96529. 1.99944 2.75(5) 409. 2.632 2.688
    96558. 2.00004 2.81(5) 402. 2.632 2.766
    96587. 2.00064 3.02(5) 377. 2.633 2.993
    96616. 2.00124 3.24(5) 341.4 2.633 3.263
    96645. 2.00184 3.39(6) 325.6 2.633 3.290
    96674. 2.00244 3.16(5) 358. 2.633 3.088
    96703. 2.00305 2.94(5) 373. 2.634 2.882
    96732. 2.00365 2.77(5) 406. 2.634 2.758
    96761. 2.00425 2.70(5) 412. 2.634 2.696
    96790. 2.00485 2.63(5) 420. 2.634 2.667
    96819. 2.00545 2.79(5) 391. 2.635 2.652
    96848. 2.00605 2.61(5) 423. 2.635 2.645
    96877. 2.00665 2.68(5) 417. 2.635 2.642
    96906. 2.00726 2.67(5) 400. 2.635 2.640
    96935. 2.00786 2.62(5) 414. 2.636 2.639
    96964. 2.00846 2.63(5) 409. 2.636 2.639
    96993. 2.00906 2.62(5) 420. 2.636 2.639
    97022. 2.00967 2.68(5) 396. 2.637 2.639
    97051. 2.01027 2.76(5) 390. 2.637 2.639
    97080. 2.01087 2.63(5) 409. 2.637 2.639
    97110. 2.01148 2.76(5) 390. 2.637 2.640
    97139. 2.01208 2.72(5) 386. 2.638 2.640
    97168. 2.01268 2.61(5) 405. 2.638 2.640
    97197. 2.01329 2.59(5) 411. 2.638 2.641
    97226. 2.01389 2.54(5) 430. 2.638 2.642
    97255. 2.01450 2.66(5) 393. 2.639 2.642
    97285. 2.01510 2.72(5) 386. 2.639 2.643
    97314. 2.01571 2.62(5) 411. 2.639 2.643
    97343. 2.01631 2.71(5) 387. 2.639 2.644
    97372. 2.01691 2.64(5) 407. 2.640 2.645
    97401. 2.01752 2.60(5) 430. 2.640 2.645
    97431. 2.01813 2.65(5) 402. 2.640 2.646
    97460. 2.01873 2.52(5) 438. 2.640 2.648
    97489. 2.01934 2.62(5) 405. 2.641 2.649
    97518. 2.01994 2.64(5) 408. 2.641 2.652
    97548. 2.02055 2.62(5) 403. 2.641 2.655
    97577. 2.02116 2.69(5) 385. 2.642 2.663
    97606. 2.02176 2.57(5) 413. 2.642 2.696
    97635. 2.02237 2.80(5) 369. 2.642 2.833
    97665. 2.02297 3.16(6) 326.5 2.642 3.159
    97694. 2.02358 3.39(6) 304.2 2.643 3.491
    97723. 2.02419 3.49(6) 291.3 2.643 3.478
    97753. 2.02480 3.11(6) 329.6 2.643 3.205
    97782. 2.02540 2.84(5) 371. 2.643 2.956
    97811. 2.02601 2.71(5) 391. 2.644 2.817
    97841. 2.02662 2.74(5) 381. 2.644 2.764
    97870. 2.02723 2.73(5) 386. 2.644 2.819
    97899. 2.02784 3.12(5) 340.7 2.644 3.136
    97929. 2.02844 3.70(6) 284.6 2.645 3.799
    97958. 2.02905 4.37(7) 232.5 2.645 4.406
    97987. 2.02966 4.58(7) 223.4 2.645 4.649
    98017. 2.03027 4.77(7) 215.7 2.645 4.877
    98046. 2.03088 4.90(7) 198.7 2.646 4.880
    98076. 2.03149 4.34(7) 227.5 2.646 4.316
    98105. 2.03210 3.63(6) 274.7 2.646 3.616
    98134. 2.03271 3.21(6) 310.3 2.647 3.146
    98164. 2.03332 2.87(5) 348.8 2.647 2.904
    98193. 2.03393 2.79(5) 370. 2.647 2.788
    98223. 2.03454 2.84(5) 356. 2.647 2.736
    98252. 2.03515 2.85(5) 350.0 2.648 2.731
    98282. 2.03576 2.85(5) 356. 2.648 2.826
    98311. 2.03637 3.12(6) 329.4 2.648 3.154
    98341. 2.03698 3.75(6) 265.7 2.648 3.642
    98370. 2.03759 4.00(6) 241.9 2.649 3.818
    98400. 2.03820 3.69(6) 267.6 2.649 3.537
    98429. 2.03882 3.17(6) 319.8 2.649 3.167
    98459. 2.03943 3.00(5) 342.2 2.649 2.939
    98488. 2.04004 2.89(5) 358. 2.650 2.900
    98518. 2.04065 3.21(6) 320.1 2.650 3.187
    98547. 2.04126 3.87(6) 262.5 2.650 3.892
    98577. 2.04188 4.80(7) 200.0 2.650 4.497
    98607. 2.04249 4.68(7) 208.0 2.651 4.328
    98636. 2.04310 3.76(6) 266.9 2.651 3.713
    98666. 2.04372 3.13(6) 329.7 2.651 3.207
    98695. 2.04433 2.98(5) 350.1 2.651 2.928
    98725. 2.04494 2.92(5) 352. 2.652 2.792
    98755. 2.04556 2.76(5) 368. 2.652 2.726
    98784. 2.04617 2.72(5) 379. 2.652 2.694
    98814. 2.04678 2.69(5) 392. 2.652 2.678
    98843. 2.04740 2.71(5) 397. 2.653 2.669
    98873. 2.04801 2.72(5) 379. 2.653 2.665
    98903. 2.04863 2.68(5) 388. 2.653 2.662
    98932. 2.04924 2.72(5) 382. 2.654 2.661
    98962. 2.04986 2.75(5) 372. 2.654 2.660
    98992. 2.05047 2.65(5) 398. 2.654 2.659
    99022. 2.05109 2.63(5) 401. 2.654 2.659
    99051. 2.05170 2.72(5) 395. 2.655 2.659
    99081. 2.05232 2.71(5) 393. 2.655 2.659
    99111. 2.05293 2.69(5) 400. 2.655 2.659
    99140. 2.05355 2.68(5) 405. 2.655 2.659
    99170. 2.05417 2.73(5) 383. 2.656 2.659
    99200. 2.05478 2.72(5) 405. 2.656 2.659
    99230. 2.05540 2.69(5) 401. 2.656 2.660
    99259. 2.05602 2.76(5) 390. 2.656 2.660
    99289. 2.05663 2.67(5) 405. 2.657 2.661
    99319. 2.05725 2.62(5) 420. 2.657 2.662
    99349. 2.05787 2.68(5) 412. 2.657 2.663
    99379. 2.05848 2.66(5) 416. 2.657 2.663
    99408. 2.05910 2.78(5) 386. 2.658 2.665
    99438. 2.05972 2.70(5) 400. 2.658 2.669
    99468. 2.06034 2.70(5) 406. 2.658 2.683
    99498. 2.06096 2.74(5) 410. 2.658 2.740
    99528. 2.06157 2.91(5) 395. 2.659 2.953
    99558. 2.06219 3.35(5) 346.7 2.659 3.359
    99587. 2.06281 3.75(6) 304.5 2.659 3.642
    99617. 2.06343 3.52(5) 333.0 2.659 3.502
    99647. 2.06405 3.22(5) 367. 2.660 3.174
    99677. 2.06467 2.92(5) 409. 2.660 2.929
    99707. 2.06529 2.77(5) 421. 2.660 2.796
    99737. 2.06591 2.70(5) 389. 2.660 2.733
    99767. 2.06653 2.69(5) 363. 2.661 2.704
    99797. 2.06715 2.61(5) 387. 2.661 2.690
    99827. 2.06777 2.66(5) 357. 2.661 2.684
    99857. 2.06839 2.63(5) 371. 2.661 2.682
    99887. 2.06901 2.67(5) 365. 2.662 2.681
    99917. 2.06963 2.66(5) 356. 2.662 2.682
    99947. 2.07025 2.60(5) 392. 2.662 2.684
    99977. 2.07087 2.53(5) 387. 2.662 2.686
    100007. 2.07149 2.65(5) 360. 2.663 2.690
    100037. 2.07212 2.67(5) 366. 2.663 2.695
    100067. 2.07274 2.65(5) 374. 2.663 2.703
    100097. 2.07336 2.62(5) 361. 2.663 2.718
    100127. 2.07398 2.56(5) 382. 2.664 2.735
    100157. 2.07460 2.62(5) 370. 2.664 2.748
    100187. 2.07523 2.64(5) 379. 2.664 2.765
    100217. 2.07585 2.83(5) 357. 2.664 2.834
    100247. 2.07647 3.31(6) 304.0 2.664 3.193
    100277. 2.07709 4.42(7) 229.7 2.665 4.451
    100307. 2.07772 6.45(8) 146.8 2.665 6.693
    100337. 2.07834 8.25(10) 105.3 2.665 8.055
    100367. 2.07896 7.17(9) 126.0 2.665 7.148
    100397. 2.07959 5.30(7) 181.4 2.666 5.408
    100427. 2.08021 4.28(6) 239.4 2.666 4.279
    100458. 2.08084 4.41(6) 241.2 2.666 4.420
    100488. 2.08146 6.47(8) 164.7 2.666 6.842
    100518. 2.08209 11.33(11) 82.1 2.667 11.306
    100548. 2.08271 14.58(13) 57.3 2.667 13.667
    100578. 2.08334 11.92(12) 74.1 2.667 11.456
    100608. 2.08396 7.52(9) 124.5 2.667 7.795
    100639. 2.08459 4.85(7) 202.3 2.668 5.247
    100669. 2.08521 3.74(6) 263.4 2.668 3.931
    100699. 2.08584 3.22(6) 302.1 2.668 3.306
    100729. 2.08646 3.10(6) 311.4 2.668 3.020
    100759. 2.08709 2.95(6) 318.4 2.668 2.907
    100790. 2.08772 2.94(6) 321.5 2.669 2.873
    100820. 2.08834 3.01(6) 308.4 2.669 2.839
    100850. 2.08897 2.92(6) 321.3 2.669 2.790
    100880. 2.08960 2.75(5) 348.9 2.669 2.748
    100911. 2.09022 2.78(5) 336.6 2.670 2.722
    100941. 2.09085 2.75(5) 337.3 2.670 2.707
    100971. 2.09148 2.77(5) 334.6 2.670 2.699
    101001. 2.09210 2.74(5) 346.8 2.670 2.694
    101032. 2.09273 2.78(6) 329.3 2.671 2.691
    101062. 2.09336 2.73(5) 346.6 2.671 2.688
    101092. 2.09399 2.63(5) 363. 2.671 2.687
    101123. 2.09462 2.70(5) 342.9 2.671 2.683
    101153. 2.09524 2.70(5) 353. 2.671 2.682
    101183. 2.09587 2.65(5) 351. 2.672 2.681
    101214. 2.09650 2.73(5) 335.0 2.672 2.680
    101244. 2.09713 2.65(5) 354. 2.672 2.680
    101274. 2.09776 2.85(6) 320.5 2.672 2.680
    101305. 2.09839 2.66(5) 363. 2.673 2.679
    101335. 2.09902 2.72(5) 359. 2.673 2.674
    101366. 2.09965 2.72(5) 368. 2.673 2.678
    101396. 2.10028 2.70(5) 369. 2.673 2.690
    101426. 2.10091 2.73(5) 373. 2.673 2.709
    101457. 2.10154 2.82(5) 366. 2.674 2.716
    101487. 2.10217 2.75(5) 380. 2.674 2.707
    101518. 2.10280 2.75(5) 379. 2.674 2.694
    101548. 2.10343 2.65(5) 385. 2.674 2.691
    101579. 2.10406 2.73(5) 380. 2.675 2.699
    101609. 2.10469 2.78(5) 363. 2.675 2.710
    101640. 2.10533 2.73(5) 378. 2.675 2.708
    101670. 2.10596 2.66(5) 385. 2.675 2.697
    101701. 2.10659 2.73(5) 380. 2.675 2.687
    101731. 2.10722 2.71(5) 374. 2.676 2.682
    101762. 2.10785 2.80(5) 354. 2.676 2.679
    101792. 2.10849 2.67(5) 388. 2.676 2.678
    101823. 2.10912 2.65(5) 404. 2.676 2.678
    101853. 2.10975 2.63(5) 381. 2.676 2.678
    101884. 2.11039 2.64(5) 376. 2.677 2.678
    101914. 2.11102 2.64(5) 387. 2.677 2.678
    101945. 2.11165 2.65(5) 392. 2.677 2.678
    101976. 2.11229 2.68(5) 388. 2.677 2.678
    102006. 2.11292 2.54(5) 412. 2.677 2.679
    102037. 2.11355 2.71(5) 371. 2.678 2.679
    102067. 2.11419 2.64(5) 380. 2.678 2.680
    102098. 2.11482 2.58(5) 402. 2.678 2.680
    102129. 2.11546 2.67(5) 384. 2.678 2.680
    102159. 2.11609 2.61(5) 393. 2.678 2.681
    102190. 2.11673 2.69(5) 361. 2.679 2.682
    102221. 2.11736 2.78(5) 352. 2.679 2.683
    102251. 2.11800 2.64(5) 366. 2.679 2.684
    102282. 2.11863 2.61(5) 383. 2.679 2.685
    102313. 2.11927 2.56(5) 395. 2.679 2.689
    102343. 2.11990 2.63(5) 376. 2.680 2.693
    102374. 2.12054 2.71(5) 363. 2.680 2.701
    102405. 2.12118 2.73(5) 354. 2.680 2.739
    102435. 2.12181 2.86(5) 355. 2.680 2.899
    102466. 2.12245 3.22(6) 303.5 2.680 3.278
    102497. 2.12309 3.71(6) 252.2 2.681 3.659
    102528. 2.12372 3.84(6) 236.8 2.681 3.635
    102558. 2.12436 3.45(6) 274.3 2.681 3.309
    102589. 2.12500 2.99(6) 327.5 2.681 3.012
    102620. 2.12564 2.81(5) 345.0 2.681 2.844
    102651. 2.12627 2.68(5) 368. 2.682 2.764
    102681. 2.12691 2.63(5) 364. 2.682 2.728
    102712. 2.12755 2.64(5) 367. 2.682 2.711
    102743. 2.12819 2.68(5) 352. 2.682 2.703
    102774. 2.12883 2.60(5) 380. 2.682 2.701
    102805. 2.12947 2.72(5) 344.1 2.682 2.700
    102836. 2.13010 2.73(5) 341.8 2.683 2.701
    102866. 2.13074 2.69(5) 349.3 2.683 2.704
    102897. 2.13138 2.67(5) 360. 2.683 2.707
    102928. 2.13202 2.68(5) 349.4 2.683 2.715
    102959. 2.13266 2.62(5) 365. 2.683 2.723
    102990. 2.13330 2.80(5) 335.6 2.684 2.737
    103021. 2.13394 2.90(6) 325.7 2.684 2.764
    103052. 2.13458 3.06(6) 313.8 2.684 2.880
    103083. 2.13522 3.70(6) 258.0 2.684 3.436
    103114. 2.13586 5.09(7) 179.7 2.684 5.070
    103145. 2.13650 7.37(10) 108.2 2.684 7.340
    103175. 2.13715 8.22(11) 89.7 2.685 8.022
    103206. 2.13779 6.53(9) 121.7 2.685 6.603
    103237. 2.13843 4.77(8) 176.8 2.685 4.851
    103268. 2.13907 3.63(6) 243.3 2.685 3.748
    103299. 2.13971 3.14(6) 273.4 2.685 3.203
    103330. 2.14035 2.90(6) 310.4 2.685 2.951
    103361. 2.14100 2.81(6) 320.3 2.686 2.833
    103392. 2.14164 2.77(6) 327.0 2.686 2.778
    103423. 2.14228 2.71(5) 333.0 2.686 2.752
    103454. 2.14292 2.76(6) 317.9 2.686 2.741
    103485. 2.14357 2.68(6) 322.1 2.686 2.737
    103516. 2.14421 2.64(6) 328.1 2.686 2.738
    103548. 2.14485 2.70(6) 322.4 2.687 2.742
    103579. 2.14550 2.77(6) 312.4 2.687 2.751
    103610. 2.14614 2.83(6) 310.6 2.687 2.767
    103641. 2.14678 2.88(6) 302.3 2.687 2.812
    103672. 2.14743 3.21(6) 267.0 2.687 3.026
    103703. 2.14807 3.98(7) 209.1 2.687 3.887
    103734. 2.14872 5.71(9) 129.0 2.688 5.771
    103765. 2.14936 7.43(11) 88.6 2.688 7.470
    103796. 2.15001 7.43(11) 87.8 2.688 7.163
    103827. 2.15065 5.74(9) 126.1 2.688 5.609
    103859. 2.15130 4.51(7) 178.5 2.688 4.471
    103890. 2.15194 4.71(8) 176.7 2.688 4.744
    103921. 2.15259 6.73(10) 108.5 2.688 7.089
    103952. 2.15323 10.12(13) 58.6 2.689 10.184
    103983. 2.15388 10.98(14) 50.9 2.689 10.553
    104014. 2.15453 8.09(11) 79.7 2.689 8.133
    104046. 2.15517 5.47(9) 135.8 2.689 5.604
    104077. 2.15582 3.91(7) 205.2 2.689 4.101
    104108. 2.15647 3.24(6) 256.3 2.689 3.374
    104139. 2.15711 2.99(6) 272.3 2.689 3.036
    104171. 2.15776 2.85(6) 289.9 2.690 2.877
    104202. 2.15841 2.74(6) 305.9 2.690 2.800
    104233. 2.15906 2.69(6) 308.0 2.690 2.761
    104264. 2.15970 2.75(6) 301.6 2.690 2.740
    104296. 2.16035 2.65(6) 324.5 2.690 2.728
    104327. 2.16100 2.71(6) 313.3 2.690 2.720
    104358. 2.16165 2.75(6) 310.0 2.690 2.715
    104390. 2.16230 2.68(6) 327.6 2.691 2.712
    104421. 2.16295 2.66(6) 312.8 2.691 2.709
    104452. 2.16360 2.63(5) 330.8 2.691 2.707
    104484. 2.16424 2.73(6) 311.7 2.691 2.705
    104515. 2.16489 2.80(6) 310.2 2.691 2.704
    104546. 2.16554 2.66(5) 331.7 2.691 2.702
    104578. 2.16619 2.63(5) 333.3 2.691 2.701
    104609. 2.16684 2.59(5) 353. 2.691 2.701
    104640. 2.16749 2.74(6) 326.3 2.692 2.698
    104672. 2.16814 2.67(6) 326.5 2.692 2.697
    104703. 2.16879 2.69(5) 331.7 2.692 2.697
    104735. 2.16945 2.73(5) 331.1 2.692 2.697
    104766. 2.17010 2.71(6) 323.3 2.692 2.696
    104797. 2.17075 2.66(5) 340.9 2.692 2.696
    104829. 2.17140 2.63(5) 356. 2.692 2.692
    104860. 2.17205 2.69(5) 336.7 2.692 2.692
    104892. 2.17270 2.76(6) 325.6 2.693 2.693
    104923. 2.17335 2.65(5) 339.3 2.693 2.693
    104955. 2.17401 2.57(5) 359. 2.693 2.693
    104986. 2.17466 2.63(5) 338.3 2.693 2.693
    105018. 2.17531 2.69(5) 335.5 2.693 2.693
    105049. 2.17596 2.66(5) 335.7 2.693 2.693
    105081. 2.17662 2.67(5) 342.7 2.693 2.693
    105112. 2.17727 2.71(5) 334.2 2.693 2.693
    105144. 2.17792 2.68(5) 348.1 2.693 2.693
    105175. 2.17858 2.63(5) 351. 2.694 2.694
    105207. 2.17923 2.71(5) 346.8 2.694 2.694
    105238. 2.17988 2.70(5) 343.6 2.694 2.694
    105270. 2.18054 2.79(6) 318.9 2.694 2.694
    105302. 2.18119 2.66(5) 338.4 2.694 2.695
    105333. 2.18185 2.61(5) 350.4 2.694 2.695
    105365. 2.18250 2.75(6) 323.6 2.694 2.695
    105396. 2.18316 2.76(6) 329.9 2.694 2.695
    105428. 2.18381 2.65(5) 335.4 2.694 2.698
    105460. 2.18447 2.54(5) 357. 2.694 2.699
    105491. 2.18512 2.55(5) 352. 2.695 2.699
    105523. 2.18578 2.72(5) 331.2 2.695 2.699
    105555. 2.18643 2.61(5) 350.0 2.695 2.700
    105586. 2.18709 2.67(5) 343.4 2.695 2.701
    105618. 2.18775 2.69(5) 333.2 2.695 2.701
    105650. 2.18840 2.69(5) 331.0 2.695 2.702
    105681. 2.18906 2.73(6) 329.6 2.695 2.703
    105713. 2.18972 2.70(5) 333.5 2.695 2.704
[truncated: 27,303 more chars]
