# Supplementary material for: Phenol hemihydrate: redetermination of the crystal structure by neutron powder diffraction, Hirshfeld surface analysis and characterization of the thermal expansion
Source: Acta Crystallogr E Crystallogr Commun. 2020 Jun 12;76(Pt 7):1062–9. doi: 10.1107/S2056989020007719 (PMC7336780; doi:10.1107/S2056989020007719)
Supplement: Supplementary file 3 [file e-76-01062-sup3.txt]

data_phenol_hemihydrate_PBE+MBD
_audit_creation_date              2020-05-16
_audit_creation_method            'Materials Studio'
_chemical_name_common             'phenol hemihydrate'
_chemical_formula_moiety          '2(C6 H6 O), H2 O'
_chemical_formula_sum             'C12 H14 O3'
_cell_formula_units_Z             4
_symmetry_cell_setting            orthorhombic
_symmetry_space_group_name_H-M    "P b c n"
_symmetry_space_group_name_Hall   '-P 2n 2ab'
_symmetry_Int_Tables_number       60

loop_
_symmetry_equiv_pos_as_xyz
  x,y,z
  -x+1/2,-y+1/2,z+1/2
  -x,y,-z+1/2
  x+1/2,-y+1/2,-z
  -x,-y,-z
  x+1/2,y+1/2,-z+1/2
  x,-y,z+1/2
  -x+1/2,y+1/2,z
_cell_length_a                    13.0747
_cell_length_b                    10.9656
_cell_length_c                    7.5822
_cell_angle_alpha                 90.0000
_cell_angle_beta                  90.0000
_cell_angle_gamma                 90.0000
loop_
_atom_site_label
_atom_site_type_symbol
_atom_site_fract_x
_atom_site_fract_y
_atom_site_fract_z
_atom_site_U_iso_or_equiv
_atom_site_adp_type
_atom_site_occupancy
C1     C     0.76047   0.53571   0.36951   0.01500  Uiso   1.00
H2     H     0.72268   0.45883   0.30608   0.02500  Uiso   1.00
C3     C     0.86662   0.54559   0.36337   0.01500  Uiso   1.00
H4     H     0.91004   0.47628   0.29260   0.02500  Uiso   1.00
C5     C     0.91633   0.64229   0.44637   0.01500  Uiso   1.00
H6     H     0.99935   0.64979   0.44182   0.02500  Uiso   1.00
C7     C     0.85861   0.72904   0.53678   0.01500  Uiso   1.00
H8     H     0.89679   0.80410   0.60406   0.02500  Uiso   1.00
C9     C     0.75242   0.72089   0.54307   0.01500  Uiso   1.00
H10    H     0.70715   0.78901   0.61272   0.02500  Uiso   1.00
C11    C     0.70358   0.62426   0.45833   0.01500  Uiso   1.00
O12    O     0.59838   0.61903   0.46731   0.01500  Uiso   1.00
H13    H     0.56994   0.55871   0.37948   0.02500  Uiso   1.00
H14    H     0.53765   0.58327   0.66222   0.02500  Uiso   1.00
O1     O     0.50000   0.46816   0.25000   0.01500  Uiso   1.00

data_phenol_hemihydrate_PBE+TS
_audit_creation_date              2020-05-16
_audit_creation_method            'Materials Studio'
_chemical_name_common             'phenol hemihydrate'
_chemical_formula_moiety          '2(C6 H6 O), H2 O'
_chemical_formula_sum             'C12 H14 O3'
_cell_formula_units_Z             4
_symmetry_cell_setting            orthorhombic
_symmetry_space_group_name_H-M    "P b c n"
_symmetry_space_group_name_Hall   '-P 2n 2ab'
_symmetry_Int_Tables_number       60
loop_
_symmetry_equiv_pos_as_xyz
  x,y,z
  -x+1/2,-y+1/2,z+1/2
  -x,y,-z+1/2
  x+1/2,-y+1/2,-z
  -x,-y,-z
  x+1/2,y+1/2,-z+1/2
  x,-y,z+1/2
  -x+1/2,y+1/2,z
_cell_length_a                    13.1334
_cell_length_b                    10.6781
_cell_length_c                    7.6125
_cell_angle_alpha                 90.0000
_cell_angle_beta                  90.0000
_cell_angle_gamma                 90.0000
loop_
_atom_site_label
_atom_site_type_symbol
_atom_site_fract_x
_atom_site_fract_y
_atom_site_fract_z
_atom_site_U_iso_or_equiv
_atom_site_adp_type
_atom_site_occupancy
C1     C     0.76065   0.53301   0.37101   0.01500  Uiso   1.00
H2     H     0.72311   0.45393   0.30844   0.02500  Uiso   1.00
C3     C     0.86628   0.54319   0.36501   0.01500  Uiso   1.00
H4     H     0.90948   0.47158   0.29564   0.02500  Uiso   1.00
C5     C     0.91570   0.64315   0.44624   0.01500  Uiso   1.00
H6     H     0.99825   0.65106   0.44142   0.02500  Uiso   1.00
C7     C     0.85818   0.73269   0.53530   0.01500  Uiso   1.00
H8     H     0.89600   0.81059   0.60042   0.02500  Uiso   1.00
C9     C     0.75255   0.72393   0.54198   0.01500  Uiso   1.00
H10    H     0.70722   0.79420   0.60980   0.02500  Uiso   1.00
C11    C     0.70404   0.62431   0.45850   0.01500  Uiso   1.00
O12    O     0.59931   0.61947   0.46699   0.01500  Uiso   1.00
H13    H     0.57098   0.55734   0.38015   0.02500  Uiso   1.00
H14    H     0.53779   0.58758   0.66336   0.02500  Uiso   1.00
O1     O     0.50000   0.46521   0.25000   0.01500  Uiso   1.00


data_phenol_hemihydrate_PBE+G06
_audit_creation_date              2020-05-16
_audit_creation_method            'Materials Studio'
_chemical_name_common             'phenol hemihydrate'
_chemical_formula_moiety          '2(C6 H6 O), H2 O'
_chemical_formula_sum             'C12 H14 O3'
_cell_formula_units_Z             4
_symmetry_cell_setting            orthorhombic
_symmetry_space_group_name_H-M    "P b c n"
_symmetry_space_group_name_Hall   '-P 2n 2ab'
_symmetry_Int_Tables_number       60
loop_
_symmetry_equiv_pos_as_xyz
  x,y,z
  -x+1/2,-y+1/2,z+1/2
  -x,y,-z+1/2
  x+1/2,-y+1/2,-z
  -x,-y,-z
  x+1/2,y+1/2,-z+1/2
  x,-y,z+1/2
  -x+1/2,y+1/2,z
_cell_length_a                    12.9747
_cell_length_b                    10.5449
_cell_length_c                    7.4800
_cell_angle_alpha                 90.0000
_cell_angle_beta                  90.0000
_cell_angle_gamma                 90.0000
loop_
_atom_site_label
_atom_site_type_symbol
_atom_site_fract_x
_atom_site_fract_y
_atom_site_fract_z
_atom_site_U_iso_or_equiv
_atom_site_adp_type
_atom_site_occupancy
C1     C     0.76105   0.53385   0.36651   0.01500  Uiso   1.00
H2     H     0.72210   0.45536   0.30036   0.02500  Uiso   1.00
C3     C     0.86819   0.54257   0.36142   0.01500  Uiso   1.00
H4     H     0.91139   0.47048   0.28879   0.02500  Uiso   1.00
C5     C     0.91900   0.64192   0.44748   0.01500  Uiso   1.00
H6     H     1.00271   0.64849   0.44355   0.02500  Uiso   1.00
C7     C     0.86146   0.73224   0.54048   0.01500  Uiso   1.00
H8     H     0.90052   0.80898   0.61052   0.02500  Uiso   1.00
C9     C     0.75432   0.72523   0.54573   0.01500  Uiso   1.00
H10    H     0.70909   0.79604   0.61701   0.02500  Uiso   1.00
C11    C     0.70452   0.62637   0.45709   0.01500  Uiso   1.00
O12    O     0.59839   0.62335   0.46360   0.01500  Uiso   1.00
H13    H     0.56979   0.55855   0.37741   0.02500  Uiso   1.00
H14    H     0.53783   0.58952   0.66065   0.02500  Uiso   1.00
O1     O     0.50000   0.46375   0.25000   0.01500  Uiso   1.00
